# Supplementary material for: Making watercress (Nasturtium officinale) cropping sustainable: genomic insights into enhanced phosphorus use efficiency in an aquatic crop
Source: Front Plant Sci. 2023 Nov 7;14:1279823. doi: 10.3389/fpls.2023.1279823 (PMC10662076; doi:10.3389/fpls.2023.1279823)
Supplement: Supplementary file 1 [file DataSheet_1.zip]

Archive with 4 entries (4 files):
- Supplementary materials/Supplementary 1-3 and 7-9.docx
- Supplementary materials/Supplementary 4.csv
- Supplementary materials/Supplementary 5.csv
- Supplementary materials/Supplementary 6.xlsx
