# Supplementary material for: Making watercress (Nasturtium officinale) cropping sustainable: genomic insights into enhanced phosphorus use efficiency in an aquatic crop
Source: Front Plant Sci. 2023 Nov 7;14:1279823. doi: 10.3389/fpls.2023.1279823 (PMC10662076; doi:10.3389/fpls.2023.1279823)
Supplement: Supplementary file 1 [file DataSheet_1.zip › Supplementary materials/Supplementary 4.csv]

genes	logFC	logCPM	F	PValue	FDR	WX_geneID	Uniprot_ID	pident	length	mismatch	gapopen	qstart	qend	sstart	send	evalue	bitscore	Notes
MSTRG.16793	0.556374535	4.366700904	45.0834644	8.25E-06	0.073343753	WATERCRESS_028148	sp|Q9C907|GDPD5_ARATH	86.99	392	50	1	1	391	1	392	0	714
MSTRG.33728	0.449149079	8.139705945	43.64669913	9.88E-06	0.073343753	WATERCRESS_026777	sp|P48491|TPIS_ARATH	97.638	254	6	0	1	254	1	254	0	505	aka CTIMC
MSTRG.24944	0.819092068	6.62214508	42.91174317	1.09E-05	0.073343753	WATERCRESS_007383	sp|O65660|PLAT1_ARATH	92.265	181	14	0	1	181	1	181	1.90E-120	340
MSTRG.1621	1.738056898	6.243721731	41.51722807	1.30E-05	0.073343753	WATERCRESS_036983	sp|Q9SGA2|GDPD1_ARATH	84.511	368	48	3	1	366	1	361	0	627
MSTRG.9935	1.872722169	0.705757364	41.24222819	1.35E-05	0.073343753	WATERCRESS_016944	sp|Q9LU15|AHP4_ARATH	95.327	107	5	0	15	121	9	115	1.33E-72	216
MSTRG.8750	0.651149937	5.51736818	34.98827485	3.26E-05	0.140362057	WATERCRESS_002568	sp|Q9M8S8|VTC4_ARATH	94.636	261	14	0	1	261	1	261	6.50E-175	499
MSTRG.5875	1.597649841	2.675100885	34.28077495	3.63E-05	0.140362057	WATERCRESS_032346	sp|Q940L5|PDSP4_ARATH	93.846	195	9	1	1	195	1	192	3.93E-136	381	aka SEX4
MSTRG.1029	-4.431890156	1.286699633	33.41979223	4.14E-05	0.140362057	WATERCRESS_036767	sp|Q96BK5|PINX1_HUMAN	26.897	145	86	4	21	163	32	158	4.00E-07	54.7
MSTRG.17429	2.025018616	2.174030551	32.62698076	4.69E-05	0.140362057	WATERCRESS_028840	sp|Q8W468|ARI8_ARATH	90.141	568	51	2	1	564	1	567	0	1043
MSTRG.34535	0.635230248	7.682005991	31.16861706	5.93E-05	0.146329654	WATERCRESS_013876	sp|P34790|CP18C_ARATH	91.86	172	14	0	1	172	1	172	6.51E-116	328
MSTRG.6889	0.460348313	4.639715071	30.06542567	7.11E-05	0.146923368	WATERCRESS_000735	sp|Q9SLE4|UBC29_ARATH	97.297	148	4	0	1	148	1	148	5.53E-107	303
MSTRG.21331	0.368496937	7.000529965	29.17442292	8.27E-05	0.146923368	WATERCRESS_032688	sp|Q42059|GUN6_ARATH	95.161	620	29	1	1	619	1	620	0	1200
MSTRG.33896	0.722240591	6.472226924	28.90568292	8.66E-05	0.146923368	WATERCRESS_026971	sp|P25696|ENO2_ARATH	94.369	444	25	0	1	444	1	444	0	871
