# Supplementary material for: Making watercress (Nasturtium officinale) cropping sustainable: genomic insights into enhanced phosphorus use efficiency in an aquatic crop
Source: Front Plant Sci. 2023 Nov 7;14:1279823. doi: 10.3389/fpls.2023.1279823 (PMC10662076; doi:10.3389/fpls.2023.1279823)
Supplement: Supplementary file 1 [file DataSheet_1.zip › Supplementary materials/Supplementary 5.csv]

genes	logFC	logCPM	F	PValue	FDR	WX_geneID	pident	length	mismatch	gapopen	qstart	qend	sstart	send	evalue	bitscore	Uniprot_ID
MSTRG.14858	1.91692419	2.463204132	90.3778034	1.00E-07	0.000920186	WATERCRESS_024588	84.524	252	29	4	1	249	1	245	6.00E-150	420	sp|Q5PP62|SPX3_ARATH
MSTRG.23989	0.95037194	6.312792833	100.8581462	4.90E-08	0.000920186	WATERCRESS_006385	86.667	630	74	6	1	626	1	624	0	1098	sp|Q9XED8|ARFI_ARATH
MSTRG.14179	1.009369869	4.809646763	78.45000417	2.48E-07	0.001709512	WATERCRESS_023854	86.686	353	30	2	1	353	1	336	0	629	sp|Q9SLH7|PER20_ARATH
MSTRG.22076	0.649409773	5.487809195	62.6290762	1.01E-06	0.002588386	WATERCRESS_033511	90.175	570	27	3	1	570	1	541	0	1050	sp|O22558|STY8_ARATH
MSTRG.35586	0.943276251	4.651610197	62.7383213	1.00E-06	0.002588386	WATERCRESS_014981	90.964	498	45	0	1	498	1	498	0	950	sp|O22977|BDG3_ARATH
MSTRG.16022	1.120817783	4.889102168	62.41619305	1.03E-06	0.002588386	WATERCRESS_033989	90.355	197	19	0	1	197	1	197	8.44E-124	350	sp|Q9FI10|CSPLW_ARATH
MSTRG.32112	2.777113295	5.045399538	63.53152771	9.26E-07	0.002588386	WATERCRESS_008628	87.676	284	30	1	1	284	1	279	0	509	sp|Q9FZ62|PPSP2_ARATH
MSTRG.28218	0.960474675	3.984383304	62.39530374	1.03E-06	0.002588386	WATERCRESS_004147	92.164	536	40	1	25	560	1	534	0	1002	sp|Q9SYQ1|PHT18_ARATH
MSTRG.7113	1.099948216	5.440291504	56.92964236	1.80E-06	0.003816691	WATERCRESS_000921	45.946	185	15	3	42	153	242	414	3.90E-30	116	sp|Q9SI93|MGDG3_ARATH
MSTRG.7113	1.099948216	5.440291504	56.92964236	1.80E-06	0.003816691	WATERCRESS_000928	76.231	467	54	6	1	413	2	465	0	688	sp|Q9SI93|MGDG3_ARATH
MSTRG.10623	1.056932674	4.891337345	51.67116691	3.21E-06	0.003854077	WATERCRESS_021421	31.776	107	67	4	3	108	12	113	3.91E-08	54.7	sp|O64864|YLS3_ARATH
MSTRG.20017	1.134260189	5.58694612	52.25957486	3.00E-06	0.003854077	WATERCRESS_035582	91.538	390	30	2	1	390	1	387	0	726	sp|O80470|GDL38_ARATH
MSTRG.16576	0.559163091	5.489282657	52.26735374	3.00E-06	0.003854077	WATERCRESS_027914	93.404	379	25	0	1	379	1	379	0	739	sp|P06525|ADH1_ARATH
MSTRG.15471	1.217156324	4.256758514	53.34717527	2.66E-06	0.003854077	WATERCRESS_031622	83.333	564	44	4	1	552	1	526	0	892	sp|P93039|NAT4_ARATH
MSTRG.30965	0.980866754	6.131231706	52.78003786	2.83E-06	0.003854077	WATERCRESS_013795	91.183	465	37	2	53	517	50	510	0	872	sp|Q8S4F6|SQD2_ARATH
MSTRG.33131	0.644737394	4.368889	53.09622671	2.73E-06	0.003854077	WATERCRESS_009718	94.231	520	30	0	1	520	9	528	0	1030	sp|Q9MAM3|KCS1_ARATH
MSTRG.9588	0.608034536	4.402228644	50.55787413	3.65E-06	0.004182166	WATERCRESS_016587	87.9	843	67	2	1	843	1	808	0	1470	sp|Q9S7D1|DGDG1_ARATH
MSTRG.32990	0.90423665	3.615063252	48.21840923	4.81E-06	0.004759114	WATERCRESS_009572	78.385	384	72	6	1	377	1	380	0	535	sp|P93823|ATL1_ARATH
MSTRG.26237	0.557309416	6.290122283	48.36323624	4.72E-06	0.004759114	WATERCRESS_020819	90.508	453	35	1	8	452	181	633	0	848	sp|Q7DMA9|PAS1_ARATH
MSTRG.18843	0.964596296	4.59966071	48.77030523	4.50E-06	0.004759114	WATERCRESS_018623	61.856	194	50	4	1	170	2	195	7.14E-71	221	sp|Q96519|PER11_ARATH
MSTRG.18843	0.964596296	4.59966071	48.77030523	4.50E-06	0.004759114	WATERCRESS_018624	92.593	135	10	0	2	136	202	336	5.70E-89	264	sp|Q96519|PER11_ARATH
MSTRG.8205	1.152687284	4.132728199	48.16039433	4.84E-06	0.004759114	WATERCRESS_002019	89.901	505	48	1	1	505	1	502	0	937	sp|Q9CAY3|GPAT5_ARATH
MSTRG.12851	1.075887343	6.232070802	46.60222858	5.85E-06	0.005546409	WATERCRESS_025510	93.957	513	31	0	1	513	1	513	0	1003	sp|P48422|C86A1_ARATH
MSTRG.4807	1.086208961	5.264079397	46.34435216	6.04E-06	0.005546409	WATERCRESS_029065	94.737	513	27	0	1	513	1	513	0	1013	sp|P48422|C86A1_ARATH
MSTRG.34984	1.005797109	4.663566858	44.97740006	7.18E-06	0.006372631	WATERCRESS_014340	93.067	476	31	1	1	474	1	476	0	894	sp|O48917|SQD1_ARATH
MSTRG.4467	1.07196726	5.405521764	44.44613978	7.68E-06	0.006576667	WATERCRESS_034547	89.34	197	21	0	1	197	1	197	6.36E-120	340	sp|Q9FI10|CSPLW_ARATH
MSTRG.15440	0.534404876	5.449933868	44.24181792	7.88E-06	0.006576667	WATERCRESS_031588	93.455	657	42	1	1	657	1	656	0	1288	sp|Q9XIA9|LACS2_ARATH
MSTRG.34535	1.092123745	5.621804005	43.28398796	8.93E-06	0.007227797	WATERCRESS_013876	91.86	172	14	0	1	172	1	172	6.51E-116	328	sp|P34790|CP18C_ARATH
MSTRG.35761	0.475874187	6.322381433	42.71080259	9.62E-06	0.00732433	WATERCRESS_015166	86.772	378	28	1	362	717	1	378	0	672	sp|Q84MD8|FHYRK_ARATH
MSTRG.35999	0.503469905	4.197209896	42.8390179	9.46E-06	0.00732433	WATERCRESS_015405	80	165	27	2	1	165	1	159	1.34E-73	220	sp|Q8VZM9|FLZ2_ARATH
MSTRG.3173	0.8937853	3.861491953	42.54111387	9.84E-06	0.00732433	WATERCRESS_010665	93.664	726	40	4	1	720	1	726	0	1323	sp|Q9FNB5|AB6G_ARATH
MSTRG.29846	0.700215616	7.03794354	41.13865468	1.19E-05	0.008035044	WATERCRESS_012595	40.94	149	85	2	1	147	1	148	6.34E-33	119	sp|P24805|TSJT1_TOBAC
MSTRG.17163	1.065612517	5.02693941	41.08722244	1.20E-05	0.008035044	WATERCRESS_028546	92.836	335	24	0	1	335	2	336	0	654	sp|Q96519|PER11_ARATH
MSTRG.18544	1.429760371	5.026946149	40.8108077	1.24E-05	0.008145184	WATERCRESS_018300	92.95	539	38	0	1	539	1	539	0	1014	sp|Q9CAT6|OCT1_ARATH
MSTRG.16770	1.092733768	4.906084751	40.20396761	1.35E-05	0.008648336	WATERCRESS_028123	93.169	366	25	0	1	366	1	366	0	709	sp|Q9CA68|GDL31_ARATH
MSTRG.21670	0.388095901	5.172651013	39.85619725	1.42E-05	0.008869688	WATERCRESS_033072	89.538	411	35	4	1	403	1	411	0	720	sp|Q9S762|HIS1A_ARATH
MSTRG.291	1.139347394	4.359592658	39.51842513	1.49E-05	0.00892842	WATERCRESS_030916	92.966	526	37	0	1	526	1	526	0	976	sp|P93039|NAT4_ARATH
MSTRG.18459	1.197925514	2.363722921	39.27330186	1.54E-05	0.00892842	WATERCRESS_018207	58.125	160	39	4	88	225	202	355	2.16E-47	162	sp|Q9CA68|GDL31_ARATH
MSTRG.8570	1.05467122	6.223902246	39.18806177	1.56E-05	0.00892842	WATERCRESS_002383	89.309	1057	102	2	1	1057	1	1046	0	1937	sp|Q9M9W8|PLDZ2_ARATH
MSTRG.20521	-0.650895812	4.716415286	39.32572542	1.53E-05	0.00892842	WATERCRESS_030258	92.8	375	20	1	1	375	1	368	0	686	sp|Q9SU39|TPPF_ARATH
MSTRG.12401	0.901293873	2.484018522	38.8129412	1.64E-05	0.009222995	WATERCRESS_025024	81.62	321	46	6	1	319	1	310	5.38E-167	469	sp|Q9FJP2|MYB53_ARATH
MSTRG.21867	1.018207741	5.604383255	38.50370892	1.72E-05	0.009445523	WATERCRESS_033283	91.863	467	35	3	1	467	2	465	0	870	sp|Q9SI93|MGDG3_ARATH
MSTRG.3023	1.046197516	6.647029976	38.06923206	1.83E-05	0.009855854	WATERCRESS_010502	90.019	1052	92	4	480	1523	1	1047	0	1882	sp|Q9FY54|SPSA2_ARATH
MSTRG.36159	0.49914878	4.851780022	37.5982851	1.95E-05	0.009857997	WATERCRESS_015579	74.251	167	28	1	77	243	163	314	8.90E-63	203	sp|F4JK59|WTR33_ARATH
MSTRG.18272	0.475574399	5.707882421	37.55234469	1.97E-05	0.009857997	WATERCRESS_017998	94.286	455	24	1	1	455	1	453	0	892	sp|O49285|ACR3_ARATH
MSTRG.33002	1.223795038	1.991337873	37.4225933	2.01E-05	0.009857997	WATERCRESS_009581	91.182	533	38	3	1	529	1	528	0	1003	sp|Q5XEP9|KCS2_ARATH
MSTRG.21018	0.914041523	3.603697796	37.4574912	2.00E-05	0.009857997	WATERCRESS_034996	55.556	198	83	3	1	196	48	242	1.47E-70	218	sp|Q8GYK7|Y5285_ARATH
MSTRG.29610	1.262940773	3.054377288	37.17876307	2.08E-05	0.010036631	WATERCRESS_012340	76.439	556	69	3	1	494	1	556	0	846	sp|Q9FMY1|C86B1_ARATH
MSTRG.23427	1.02175509	3.406820841	36.51146708	2.29E-05	0.010182093	WATERCRESS_005837	88.554	166	19	0	72	237	137	302	3.16E-84	258	sp|F4JK59|WTR33_ARATH
MSTRG.13894	-2.056667759	2.289046029	36.76564825	2.21E-05	0.010182093	WATERCRESS_023530	76.543	81	19	0	90	170	1	81	4.61E-39	130	sp|Q8S8N3|CLE6_ARATH
MSTRG.11422	0.554789503	6.568309497	36.86815167	2.18E-05	0.010182093	WATERCRESS_022266	88.796	1919	154	10	1	1873	1	1904	0	3442	sp|Q9SJM0|CALSA_ARATH
MSTRG.29774	0.892026645	3.258745859	36.59089663	2.27E-05	0.010182093	WATERCRESS_012514	33.495	206	100	6	201	381	112	305	1.73E-15	79.7	sp|Q9SR77|HBPL1_ARATH
MSTRG.18798	0.663494151	4.024436889	36.28420438	2.37E-05	0.010245557	WATERCRESS_018564	83.095	349	40	5	1	343	1	336	0	526	sp|F4I274|PHL8_ARATH
MSTRG.30034	0.812037028	7.581027189	36.25657398	2.38E-05	0.010245557	WATERCRESS_012788	97.203	286	8	0	6	291	71	356	0	582	sp|Q9FMD9|GLN14_ARATH
MSTRG.5527	0.822625826	3.652001982	36.05815039	2.45E-05	0.010297351	WATERCRESS_029835	85.211	710	103	1	19	726	19	728	0	1249	sp|Q8VY13|FRO8_ARATH
MSTRG.18862	0.809275102	4.873597603	35.95269374	2.49E-05	0.010297351	WATERCRESS_018646	78.917	351	51	9	1	338	1	341	1.90E-175	493	sp|Q8VZS3|HHO2_ARATH
MSTRG.12418	-0.383838653	6.9959734	35.76376025	2.56E-05	0.010297351	WATERCRESS_025043	92.79	319	20	2	1	318	1	317	0	603	sp|Q9XEE2|ANXD2_ARATH
MSTRG.22648	0.652560546	5.124320007	34.95821982	2.90E-05	0.010407569	WATERCRESS_036141	92.336	274	18	1	1	271	1	274	0	520	sp|Q94CD1|HHT1_ARATH
MSTRG.29518	1.06955793	3.396838747	35.08149322	2.84E-05	0.010407569	WATERCRESS_012235	90.426	94	9	0	1	94	1	94	3.09E-57	173	sp|Q9FIR9|LSU2_ARATH
MSTRG.30493	0.562058858	4.475052271	35.45885708	2.69E-05	0.010407569	WATERCRESS_013290	82.545	275	45	2	1	273	1	274	9.33E-164	468	sp|Q9FY71|EXOL4_ARATH
MSTRG.34064	0.964167899	4.192486469	34.84701866	2.95E-05	0.010407569	WATERCRESS_027154	91.176	374	33	0	3	376	1	374	0	708	sp|Q9M2R9|GDL58_ARATH
MSTRG.3399	1.034077922	2.086045518	35.16384802	2.81E-05	0.010407569	WATERCRESS_010907	65.347	202	59	3	1	194	1	199	2.26E-87	270	sp|Q9S9Z2|MYB93_ARATH
MSTRG.34662	0.911681068	5.412744102	34.84997181	2.95E-05	0.010407569	WATERCRESS_014008	93.506	385	25	0	1	385	1	385	0	753	sp|Q9SZG0|HHP4_ARATH
MSTRG.9255	0.957183579	6.563498722	34.66274989	3.03E-05	0.010571557	WATERCRESS_016226	88.571	175	19	1	1	175	1	174	8.02E-110	315	sp|Q9SQU2|CSPLD_ARATH
MSTRG.25594	0.7451644	6.725669417	34.16429223	3.28E-05	0.011139135	WATERCRESS_020190	93.441	808	53	0	1	808	1	808	0	1586	sp|Q9LXL5|SUS4_ARATH
MSTRG.25199	0.884945989	3.768548239	33.96231761	3.38E-05	0.011356009	WATERCRESS_019786	45.657	449	216	10	16	460	12	436	9.99E-129	382	sp|Q766C2|NEP2_NEPGR
MSTRG.23603	0.587364291	3.812257681	33.72426893	3.51E-05	0.011569142	WATERCRESS_006016	59.259	243	99	0	20	262	42	284	3.03E-109	319	sp|Q8L586|Y4958_ARATH
MSTRG.2915	0.386061552	7.187001182	33.69040399	3.53E-05	0.011569142	WATERCRESS_010393	61.247	369	54	4	1	280	1	369	2.15E-96	305	sp|Q9LXB8|PLPK1_ARATH
MSTRG.34900	0.525984235	5.538509182	33.06223128	3.90E-05	0.012630124	WATERCRESS_014252	39.695	262	141	6	950	1205	395	645	1.50E-49	191	sp|Q2TBM9|SRAC1_BOVIN
MSTRG.10849	1.383002451	2.574906388	32.67452736	4.15E-05	0.013130817	WATERCRESS_021649	84.898	245	31	3	1	239	1	245	1.03E-147	414	sp|Q5PP62|SPX3_ARATH
MSTRG.2412	0.823551486	7.015298936	32.58154207	4.21E-05	0.013177529	WATERCRESS_009853	92.043	465	33	2	52	516	50	510	0	877	sp|Q8S4F6|SQD2_ARATH
MSTRG.20494	0.86978687	3.388904723	32.31449737	4.40E-05	0.013604538	WATERCRESS_030229	74.016	254	39	3	128	370	81	318	9.80E-120	352	sp|O81439|PAP1_ARATH
MSTRG.20494	0.86978687	3.388904723	32.31449737	4.40E-05	0.013604538	WATERCRESS_030230	51.653	242	69	4	28	261	56	257	5.82E-81	246	sp|Q84MD6|DSP2_ARATH
MSTRG.21917	0.870727753	3.411965932	31.94891419	4.67E-05	0.014278698	WATERCRESS_033339	80.851	282	43	1	34	304	80	361	4.74E-155	442	sp|O81893|ITPK2_ARATH
MSTRG.19391	0.565610213	5.297957604	31.71524625	4.85E-05	0.014639499	WATERCRESS_019276	67.507	357	42	6	1	302	6	343	4.95E-156	442	sp|F4IBB2|PGML2_ARATH
MSTRG.16885	0.574445101	5.086445046	31.66279667	4.89E-05	0.014639499	WATERCRESS_028242	83.478	345	50	4	847	1189	1	340	0	572	sp|Q93ZH2|NFYA3_ARATH
MSTRG.88	0.562748818	3.812162429	31.46344418	5.06E-05	0.014816857	WATERCRESS_030687	89.514	391	37	1	1	387	1	391	0	726	sp|Q84VY3|STAD6_ARATH
MSTRG.14384	1.082419189	4.914784474	31.38935521	5.12E-05	0.014831735	WATERCRESS_024069	93.214	501	34	0	1	501	1	501	0	931	sp|O80437|GPAT6_ARATH
MSTRG.34977	1.052243028	5.566305878	31.30229708	5.19E-05	0.014890533	WATERCRESS_014338	94.069	607	36	0	1	607	1	607	0	1205	sp|O82647|PDC1_ARATH
MSTRG.10018	0.890645372	6.234306461	31.03750463	5.43E-05	0.015400802	WATERCRESS_017043	90.533	338	31	1	1	337	1	338	0	641	sp|Q9SCX8|PPA17_ARATH
MSTRG.14266	0.511988862	7.83919146	30.97046295	5.49E-05	0.015415283	WATERCRESS_023944	85.769	527	75	0	1	527	1	527	0	950	sp|Q2RAK2|KPYC1_ORYSJ
MSTRG.18079	0.668887975	3.425519007	30.83660878	5.61E-05	0.015605325	WATERCRESS_017789	60.204	196	65	4	31	219	11	200	1.24E-68	212	sp|Q6K678|HDR1_ORYSJ
MSTRG.18686	1.608197659	2.69827112	30.69963891	5.74E-05	0.015652157	WATERCRESS_018450	72.571	175	26	5	1	167	1	161	3.74E-81	239	sp|Q9C995|ERF70_ARATH
MSTRG.22476	1.159416206	5.310997535	30.70658209	5.74E-05	0.015652157	WATERCRESS_035937	86.798	356	37	2	1	346	1	356	0	625	sp|Q9FHQ1|GDL80_ARATH
MSTRG.15068	0.580710045	4.9639341	30.62118955	5.82E-05	0.015704706	WATERCRESS_024789	26.389	144	87	5	23	157	30	163	1.14E-09	57.4	sp|Q8LGG8|USPAL_ARATH
MSTRG.31374	0.321490967	5.496991357	30.48664289	5.95E-05	0.015909318	WATERCRESS_007853	89.328	506	20	4	9	507	3	481	0	892	sp|Q93VD3|CIPKN_ARATH
MSTRG.24150	1.1015744	0.965666951	29.70556853	6.80E-05	0.017220808	WATERCRESS_006562	26.996	263	158	6	102	334	93	351	3.00E-25	107	sp|Q8GUU2|RIE1_ARATH
MSTRG.5875	0.784721255	5.357253762	29.84632085	6.64E-05	0.017220808	WATERCRESS_032346	93.846	195	9	1	1	195	1	192	3.93E-136	381	sp|Q940L5|PDSP4_ARATH
MSTRG.28015	1.842483945	5.483526852	29.90538706	6.57E-05	0.017220808	WATERCRESS_003936	87.676	284	30	1	2	285	1	279	0	514	sp|Q9FZ62|PPSP2_ARATH
MSTRG.8249	0.78394258	6.651282176	29.92402909	6.55E-05	0.017220808	WATERCRESS_002062	91.888	678	55	0	61	738	1	678	0	1304	sp|Q9SG80|ASD1_ARATH
MSTRG.9502	0.459590594	4.959691354	29.78493366	6.71E-05	0.017220808	WATERCRESS_016497	82.367	414	71	1	738	1151	1	412	0	728	sp|Q9SQX6|SCP7_ARATH
MSTRG.29771	1.014748492	7.309188593	29.56128485	6.97E-05	0.017447536	WATERCRESS_012513	78.327	263	26	3	1	239	1	256	1.07E-136	387	sp|Q8LBH4|SPX1_ARATH
MSTRG.14770	-0.435595428	3.483268119	29.0055556	7.68E-05	0.01887325	WATERCRESS_024493	88.372	86	9	1	346	430	4	89	9.32E-47	158	sp|O22869|DF197_ARATH
MSTRG.31928	0.533015216	5.592259706	28.93815767	7.77E-05	0.018928226	WATERCRESS_008438	94.164	377	18	2	3	375	4	380	0	733	sp|Q9LDZ5|PBL21_ARATH
MSTRG.24008	0.941365936	4.464254849	28.70419321	8.09E-05	0.019379408	WATERCRESS_006406	63.739	353	109	11	1	343	1	344	7.20E-124	363	sp|Q9STX1|ACBP3_ARATH
MSTRG.4992	0.603195002	5.09586839	28.33594747	8.64E-05	0.02050586	WATERCRESS_029268	36.059	269	158	4	791	1059	290	544	8.46E-48	182	sp|O22558|STY8_ARATH
MSTRG.21788	0.89817784	2.889394963	28.23241296	8.80E-05	0.020642398	WATERCRESS_033192	89.172	471	50	1	1	471	1	470	0	821	sp|Q3ECP7|ERDL5_ARATH
MSTRG.20798	-2.324776935	1.183358142	28.20263582	8.85E-05	0.020642398	WATERCRESS_030610	92.609	460	34	0	1	460	1	460	0	886	sp|Q9S9U6|1A111_ARATH
MSTRG.1621	1.098612469	7.630824859	27.8108014	9.49E-05	0.021774412	WATERCRESS_036983	84.511	368	48	3	1	366	1	361	0	627	sp|Q9SGA2|GDPD1_ARATH
MSTRG.3224	0.70710759	3.952924934	27.52075216	0.000100014	0.022683787	WATERCRESS_010719	26.296	540	320	12	82	619	80	543	3.66E-27	122	sp|P16157|ANK1_HUMAN
MSTRG.10786	0.576606741	7.864895641	27.49290772	0.00010052	0.022683787	WATERCRESS_021587	92.225	836	54	2	1	827	1	834	0	1568	sp|Q8GUH1|PUB33_ARATH
MSTRG.8659	0.63779395	4.800638816	27.38336706	0.00010254	0.02295155	WATERCRESS_002469	27.536	138	86	3	10	143	7	134	1.78E-08	60.5	sp|O04133|SRC2_SOYBN
MSTRG.17272	1.026692982	3.533329923	27.15980458	0.000106808	0.022972956	WATERCRESS_028663	40.816	147	77	1	16	152	1	147	8.78E-26	99	sp|O32107|YUID_BACSU
MSTRG.25641	0.745584869	5.783340308	27.16457757	0.000106715	0.022972956	WATERCRESS_020251	90.293	443	43	0	1	443	1	443	0	832	sp|Q0WRB0|FACR5_ARATH
MSTRG.24736	0.44817001	6.866587885	27.31805333	0.000103767	0.022972956	WATERCRESS_007195	21.557	167	101	3	24	190	388	524	3.11E-09	59.7	sp|Q7JUR6|GDAP2_DROME
MSTRG.12079	0.383800318	5.079113435	27.23058383	0.000105436	0.022972956	WATERCRESS_022998	31.267	371	202	10	318	680	322	647	2.87E-32	137	sp|Q9AQW1|REL2_ORYSJ
MSTRG.35811	0.50423268	5.675022213	26.98908093	0.000110203	0.023418498	WATERCRESS_015220	87.234	188	24	0	189	376	1	188	4.57E-106	313	sp|D7MFJ8|CSPLC_ARALL
MSTRG.26381	1.113986575	5.152994466	26.97046715	0.000110581	0.023418498	WATERCRESS_020959	88.103	891	93	6	1	886	1	883	0	1585	sp|F4IY62|UGPA3_ARATH
MSTRG.25193	1.082714413	1.680336824	26.72513123	0.000115697	0.023655463	WATERCRESS_019777	90.777	206	19	0	1	206	1	206	1.30E-132	378	sp|P42813|RNS1_ARATH
MSTRG.21451	0.591567157	4.259886394	26.7968706	0.000114173	0.023655463	WATERCRESS_032820	89.506	486	51	0	1	486	1	486	0	910	sp|Q39044|VPEB_ARATH
MSTRG.7532	0.502144496	3.1592021	26.78420112	0.000114441	0.023655463	WATERCRESS_001332	88.11	328	37	2	10	335	3	330	0	587	sp|Q9LIG0|Y3136_ARATH
MSTRG.11376	1.101754476	3.741022769	26.71115653	0.000115996	0.023655463	WATERCRESS_022221	86.49	755	97	3	1	750	1	755	0	1292	sp|Q9ZUT0|AB2G_ARATH
MSTRG.35881	-0.706476306	4.014564439	26.48722909	0.000120915	0.024122642	WATERCRESS_015290	90.517	580	54	1	20	599	17	595	0	1083	sp|O49675|CCD4_ARATH
MSTRG.2729	0.346758549	5.703697521	26.49861822	0.00012066	0.024122642	WATERCRESS_010186	87.674	503	61	1	517	1019	1	502	0	887	sp|Q67XX3|FB252_ARATH
MSTRG.16076	0.731623095	8.062375294	26.55925884	0.000119308	0.024122642	WATERCRESS_034057	82.314	458	81	0	1	458	1	458	0	783	sp|Q9FG85|PP415_ARATH
MSTRG.13387	-0.584538883	4.745570187	26.38189799	0.000123311	0.024423591	WATERCRESS_026073	87.091	519	63	1	16	534	22	536	0	948	sp|Q9FHN5|PME59_ARATH
MSTRG.28387	0.46292202	4.983978153	25.98842788	0.000132749	0.024528361	WATERCRESS_004335	28.837	430	221	19	50	441	243	625	4.36E-29	123	sp|P04635|LIP_STAHY
MSTRG.3631	1.089681094	6.161915265	26.20087519	0.000127555	0.024528361	WATERCRESS_011149	72.973	259	14	3	1	206	1	256	3.17E-120	343	sp|Q8LBH4|SPX1_ARATH
MSTRG.31300	0.441945035	5.57275002	26.00188613	0.000132413	0.024528361	WATERCRESS_007771	83.503	982	105	4	1	974	1	933	0	1665	sp|Q8W5R2|SHGR2_ARATH
MSTRG.12211	-2.733985463	2.270211814	26.05852501	0.00013101	0.024528361	WATERCRESS_024834	31.361	338	193	10	4	327	8	320	1.66E-30	121	sp|Q93VH2|BBD2_ARATH
MSTRG.26593	0.479559458	4.500245002	26.17089997	0.000128274	0.024528361	WATERCRESS_021164	86.87	655	83	3	513	1165	8	661	0	1203	sp|Q96285|LRK55_ARATH
MSTRG.33848	0.646075201	4.798698797	26.25176524	0.000126346	0.024528361	WATERCRESS_026917	95.61	205	9	0	7	211	1	205	1.36E-145	414	sp|Q9LFF9|IPYR4_ARATH
MSTRG.21616	4.357446159	-0.877208626	28.92665277	0.000127787	0.024528361	WATERCRESS_033007	74.138	58	8	2	1	54	111	165	5.17E-21	85.5	sp|Q9XIK3|ISCAP_ARATH
MSTRG.16855	0.734386211	7.952277762	25.9107095	0.000134709	0.024724545	WATERCRESS_028217	93.135	539	37	0	1	539	1	539	0	1015	sp|Q9CAT6|OCT1_ARATH
MSTRG.16545	0.448648959	4.232858576	25.83990752	0.000136523	0.024727795	WATERCRESS_027880	93.353	692	45	1	1	692	1	691	0	1344	sp|Q9CAP8|LACS9_ARATH
MSTRG.14215	1.095517536	1.453738618	25.71312422	0.000139842	0.02516325	WATERCRESS_023895	87.739	522	48	4	1	518	1	510	0	928	sp|Q9SJ61|CDPKP_ARATH
MSTRG.3798	0.490880348	3.740074953	25.63531246	0.000141923	0.025372024	WATERCRESS_011338	85.503	338	45	2	1	337	1	335	0	603	sp|Q9LT10|CXE18_ARATH
MSTRG.21932	-1.184973087	3.712630658	25.60082108	0.000142857	0.025374238	WATERCRESS_033356	82.278	79	14	0	28	106	30	108	6.67E-42	135	sp|O82328|GASA7_ARATH
MSTRG.3616	0.373259494	6.617177772	25.37385606	0.000149181	0.025951274	WATERCRESS_011131	85.644	202	26	1	210	408	1	202	2.72E-127	368	sp|Q8L9X2|RBCX2_ARATH
MSTRG.33749	1.247450459	1.574549698	25.32585683	0.000150558	0.025951274	WATERCRESS_026802	92.954	738	47	3	2148	2883	1	735	0	1379	sp|Q9M2V7|AB16G_ARATH
MSTRG.10965	0.314599052	7.269052757	25.07615388	0.000157963	0.026844875	WATERCRESS_021770	95.261	211	10	0	3	213	4	214	2.14E-150	419	sp|P28187|RAA5C_ARATH
MSTRG.6047	1.034640851	3.273035632	25.10673127	0.000157034	0.026844875	WATERCRESS_032531	87.432	366	45	1	1	366	1	365	0	641	sp|Q9M130|WTR29_ARATH
MSTRG.10965	0.314599052	7.269052757	25.07615388	0.000157963	0.026844875	WATERCRESS_021769	78.333	300	49	7	1	289	1	295	2.47E-141	404	sp|Q9ZW81|BH129_ARATH
MSTRG.31821	0.675981475	3.709350637	24.93556507	0.000162313	0.02705439	WATERCRESS_008327	81.875	160	16	1	61	220	1	147	5.91E-89	261	sp|Q8VY80|FLZ5_ARATH
MSTRG.26924	0.430171234	5.031556009	24.90975738	0.000163126	0.02705439	WATERCRESS_002780	94.027	519	31	0	1	519	9	527	0	1028	sp|Q9MAM3|KCS1_ARATH
MSTRG.35401	0.762460067	3.266963705	24.76931014	0.000167634	0.027635544	WATERCRESS_014791	68.56	493	151	2	274	765	3	492	0	677	sp|Q9SZ20|PP339_ARATH
MSTRG.20222	0.538619967	4.854624397	24.457466	0.000178159	0.028980897	WATERCRESS_029922	44.954	109	59	1	30	138	95	202	1.84E-23	93.2	sp|Q9FFA5|RMR14_ARATH
MSTRG.17599	0.426454815	4.855533274	24.4165264	0.000179595	0.028980897	WATERCRESS_036319	91.603	786	66	0	911	1696	1	786	0	1481	sp|Q9SHZ8|PP168_ARATH
MSTRG.25822	0.64635938	4.432267195	24.40489777	0.000180006	0.028980897	WATERCRESS_020428	95.558	968	31	1	1	968	5	960	0	1900	sp|Q9SU58|PMA4_ARATH
MSTRG.28292	1.460681302	3.306372183	24.19766157	0.000187502	0.029429167	WATERCRESS_004228	92.784	388	25	1	6	390	1	388	0	687	sp|F4HZQ7|WTR5_ARATH
MSTRG.14777	0.352147778	7.415434453	24.17690973	0.000188272	0.029429167	WATERCRESS_024499	77.121	660	148	2	1555	2213	1	658	0	1054	sp|O22833|LRK54_ARATH
MSTRG.31918	0.889012481	2.053747047	24.12344784	0.000190272	0.029429167	WATERCRESS_008429	87.562	201	21	2	1	201	1	197	4.71E-113	323	sp|Q9LM69|ATL80_ARATH
MSTRG.9912	0.937420496	2.392304506	24.22554952	0.000186473	0.029429167	WATERCRESS_016916	92.459	663	40	2	1	663	1	653	0	1254	sp|Q9LW86|SUT34_ARATH
MSTRG.27916	0.62638214	4.350081058	24.27969496	0.000184493	0.029429167	WATERCRESS_003845	82.437	279	34	5	1	269	1	274	2.54E-159	446	sp|Q9SA47|MYB58_ARATH
MSTRG.35512	0.926053982	5.220419668	24.25491171	0.000185396	0.029429167	WATERCRESS_014903	87.366	839	89	4	1	829	1	832	0	1479	sp|Q9SW11|PUB35_ARATH
MSTRG.16493	0.426788778	4.343126758	23.9836125	0.00019562	0.029591255	WATERCRESS_027816	82.71	428	47	6	1	428	1	401	0	663	sp|Q93YV5|DA2_ARATH
MSTRG.16493	0.426788778	4.343126758	23.9836125	0.00019562	0.029591255	WATERCRESS_027815	80.539	334	55	3	1	334	1	324	6.10E-171	480	sp|Q9M9F9|ICR4_ARATH
MSTRG.8291	0.59489576	5.068670874	24.00232738	0.000194894	0.029591255	WATERCRESS_002104	85.564	381	40	3	1	380	1	367	0	670	sp|Q9SR79|PPA16_ARATH
MSTRG.24882	0.461700208	5.788959633	24.02330725	0.000194085	0.029591255	WATERCRESS_007312	95.065	385	19	0	1	385	1	385	0	764	sp|Q9SZG0|HHP4_ARATH
MSTRG.471	-0.429351277	3.637876324	23.86021011	0.000200481	0.029996949	WATERCRESS_031118	93.056	72	5	0	199	270	1	72	1.71E-43	145	sp|Q94FT1|CX172_ARATH
MSTRG.24983	0.636682791	3.233507766	23.5284683	0.000214244	0.030952945	WATERCRESS_007417	94.3	614	35	0	1	614	1	614	0	1188	sp|F4JVA6|SFH6_ARATH
MSTRG.29827	1.019911067	2.802492857	23.62967458	0.000209934	0.030952945	WATERCRESS_012574	92.949	624	43	1	1	623	1	624	0	1157	sp|Q3E9B8|AB23G_ARATH
MSTRG.33919	-0.872816402	1.64328853	23.51695924	0.00021474	0.030952945	WATERCRESS_026990	82.143	140	20	4	1	135	1	140	5.83E-73	217	sp|Q9LXJ1|BIC1_ARATH
MSTRG.27380	0.857784196	3.626083409	23.56709805	0.000212587	0.030952945	WATERCRESS_003263	89.931	288	23	2	1	286	1	284	0	539	sp|Q9SPK4|PPCK1_ARATH
MSTRG.13466	-1.900629617	-0.180610492	23.26218686	0.00022607	0.031113136	WATERCRESS_026154	58.635	996	405	5	23	1015	19	1010	0	1134	sp|C0LGP4|Y3475_ARATH
MSTRG.9257	0.32412018	5.259625443	23.39373567	0.000220138	0.031113136	WATERCRESS_016227	87.827	1109	43	5	1	1070	1	1056	0	1857	sp|Q8RWY3|ISW2_ARATH
MSTRG.16520	0.474732338	3.789144819	23.32436265	0.000223244	0.031113136	WATERCRESS_027851	89.286	364	34	3	7	368	2	362	0	659	sp|Q93ZE2|TGA7_ARATH
MSTRG.16793	0.430064299	5.420528609	23.33116886	0.000222937	0.031113136	WATERCRESS_028148	86.99	392	50	1	1	391	1	392	0	714	sp|Q9C907|GDPD5_ARATH
MSTRG.32036	0.703425401	6.138522882	23.28810806	0.000224887	0.031113136	WATERCRESS_008549	91.652	587	49	0	1	587	1	587	0	1115	sp|Q9M9V7|PTR8_ARATH
MSTRG.24056	1.241753464	5.51842025	23.38836059	0.000220377	0.031113136	WATERCRESS_006461	87.192	851	90	3	1	850	1	833	0	1496	sp|Q9SW11|PUB35_ARATH
MSTRG.26751	0.295048717	6.159848822	23.23861455	0.000227153	0.031113136	WATERCRESS_021312	25.182	826	443	30	45	833	119	806	1.46E-47	187	sp|Q9ULE6|PALD_HUMAN
MSTRG.22118	0.930749251	6.107428812	23.30835398	0.000223968	0.031113136	WATERCRESS_033559	93.043	115	8	0	3	117	2	116	9.19E-73	214	sp|Q9ZPW9|NLTP8_ARATH
MSTRG.12825	-0.986499691	3.091165637	23.08802093	0.000234207	0.031920552	WATERCRESS_025479	84.211	171	22	3	1	167	1	170	1.73E-82	243	sp|Q39065|COPT1_ARATH
MSTRG.31914	0.943394236	4.005689787	23.0452601	0.000236255	0.032041085	WATERCRESS_008425	92.039	515	39	1	1	515	1	513	0	954	sp|Q9SYQ1|PHT18_ARATH
MSTRG.8568	0.661676081	4.735844351	22.99315375	0.000238779	0.032224568	WATERCRESS_002379	87.797	295	34	1	1	293	1	295	0	536	sp|Q9M9X4|NFYA2_ARATH
MSTRG.28008	0.592396628	5.357024865	22.92658782	0.000242047	0.032506302	WATERCRESS_003929	74.242	330	53	5	1	300	1	328	3.47E-163	459	sp|Q9LNP6|NFYA8_ARATH
MSTRG.8166	-0.987219883	2.368113862	22.88464905	0.000244132	0.032627187	WATERCRESS_001988	92.13	432	33	1	1	431	1	432	0	785	sp|Q9SF09|ANT1_ARATH
MSTRG.21030	0.671360485	4.159167309	22.79518823	0.000248649	0.033070284	WATERCRESS_035007	82.938	422	72	0	5	426	1	422	0	730	sp|Q9LI89|FBK70_ARATH
MSTRG.17180	0.507589848	4.565007323	22.70571704	0.000253261	0.033521792	WATERCRESS_028566	78.063	351	49	10	1	333	1	341	3.97E-172	485	sp|Q8VZS3|HHO2_ARATH
MSTRG.3664	0.432161194	5.837185686	22.66403391	0.000255443	0.033576473	WATERCRESS_011191	87.5	248	31	0	1	248	1	248	1.27E-163	455	sp|Q8GYX2|FLZ14_ARATH
MSTRG.30491	2.355067592	-0.828810968	22.65130974	0.000256113	0.033576473	WATERCRESS_013288	89.349	338	35	1	1	338	1	337	0	568	sp|Q9FY68|PUMP6_ARATH
MSTRG.8334	0.539412183	4.598017015	22.57262896	0.000260303	0.033964001	WATERCRESS_002147	82.717	920	110	5	1	887	1	904	0	1486	sp|Q9SF47|PAH1_ARATH
MSTRG.24580	0.390874849	4.764232703	22.49534199	0.000264494	0.034348103	WATERCRESS_007017	25.67	261	177	9	50	301	33	285	4.13E-14	74.3	sp|A6TAC7|MHPC_KLEP7
MSTRG.33341	0.46904365	5.446186103	22.38802898	0.000270442	0.034865115	WATERCRESS_026372	87.671	657	69	6	1	653	1	649	0	1099	sp|Q7Y220|PLIP1_ARATH
MSTRG.15553	-0.793780598	2.704623147	22.37794863	0.000271008	0.034865115	WATERCRESS_031719	90.81	457	40	1	1	455	1	457	0	824	sp|Q8H1G3|MTPC4_ARATH
MSTRG.32319	0.678807191	3.434375444	22.2616715	0.000277641	0.035552234	WATERCRESS_008842	94.643	224	12	0	1	224	1	224	1.58E-153	427	sp|Q67ZF6|ACFR3_ARATH
MSTRG.24944	0.405517385	7.110536082	22.214098	0.000280407	0.035575562	WATERCRESS_007383	92.265	181	14	0	1	181	1	181	1.90E-120	340	sp|O65660|PLAT1_ARATH
MSTRG.5190	0.302020008	4.486487567	22.22599417	0.000279713	0.035575562	WATERCRESS_029476	92.409	909	66	2	1	908	1	907	0	1738	sp|Q9FFU6|B561A_ARATH
MSTRG.11317	1.04058314	3.403763344	22.1209848	0.000285913	0.036107725	WATERCRESS_022163	92.615	501	37	0	1	501	1	501	0	921	sp|O80437|GPAT6_ARATH
MSTRG.24294	0.453603598	3.4116294	22.03481724	0.000291118	0.036430833	WATERCRESS_006719	76.027	292	49	1	480	771	1	271	1.19E-156	473	sp|Q9M0G5|CRK43_ARATH
MSTRG.21313	0.579216545	5.19874366	21.94323575	0.000296769	0.036913377	WATERCRESS_032670	44.523	283	154	1	8	290	3	282	4.90E-71	240	sp|A2RVM0|TIC32_ARATH
MSTRG.20216	0.396699821	5.00087604	21.92903719	0.000297656	0.036913377	WATERCRESS_029914	87.652	494	40	1	1	494	1	473	0	899	sp|Q8W1S1|DGDG2_ARATH
MSTRG.1145	-2.092641028	1.88190541	21.88219363	0.000300604	0.037111834	WATERCRESS_037315	84.906	371	49	2	1	371	1	364	0	635	sp|Q8W245|ZIP10_ARATH
MSTRG.2690	-0.417208964	3.667063831	21.83597811	0.000303546	0.037141852	WATERCRESS_010145	80.198	606	83	4	5	608	1	571	0	954	sp|F4K2A1|FPGS1_ARATH
MSTRG.11286	-0.970783322	0.986835504	21.75035311	0.000309082	0.037651938	WATERCRESS_022124	79.661	118	24	0	1	118	1	118	8.16E-63	189	sp|Q9S7I3|NLTP2_ARATH
MSTRG.5166	0.468636692	5.72159179	21.72590063	0.000310684	0.03768037	WATERCRESS_029447	42.254	426	242	4	22	445	24	447	3.92E-123	372	sp|Q9FJU9|E1313_ARATH
MSTRG.29482	0.282730241	6.131129611	21.60213574	0.000318939	0.038343708	WATERCRESS_012188	87.642	615	74	2	357	969	9	623	0	1070	sp|Q708Y0|EBF2_ARATH
MSTRG.13834	-1.453117492	0.489155512	21.47669186	0.000327561	0.038538834	WATERCRESS_023461	89.552	201	11	2	67	265	1	193	8.51E-110	317	sp|Q8LBW3|LBD12_ARATH
MSTRG.18462	0.609653436	3.218888716	21.47758441	0.000327499	0.038538834	WATERCRESS_018210	80.344	524	97	3	1	522	1	520	0	877	sp|Q9CA71|FUT3_ARATH
MSTRG.26327	1.029475351	0.849418284	21.49197319	0.000326497	0.038538834	WATERCRESS_020917	90.155	193	13	1	1	187	1	193	2.29E-113	323	sp|Q9M2U0|CSPLJ_ARATH
MSTRG.18359	0.628004456	5.179815976	21.51863907	0.000324649	0.038538834	WATERCRESS_018096	88.182	990	107	1	1	990	1	980	0	1785	sp|Q9SYQ8|CLV1_ARATH
MSTRG.2973	-0.336472006	6.726695011	21.38280704	0.000334188	0.039015034	WATERCRESS_010455	97.177	248	7	0	1	248	1	248	0	499	sp|P48349|14336_ARATH
MSTRG.19937	0.294881423	6.114098581	21.37923365	0.000334443	0.039015034	WATERCRESS_035497	80.741	675	76	6	1	654	1	642	0	1094	sp|Q9SJA1|UBP19_ARATH
MSTRG.23563	-0.65785767	8.880471022	21.32492295	0.000338349	0.039304177	WATERCRESS_005968	90.283	247	24	0	36	282	1	247	2.22E-157	441	sp|Q9FGL2|TIP23_ARATH
MSTRG.19952	0.916898821	2.380041792	21.10965962	0.00035435	0.040818467	WATERCRESS_035511	67.683	164	50	1	11	171	15	178	2.79E-79	246	sp|Q9FRV4|NAC54_ARATH
MSTRG.13047	-0.349907382	4.348887434	20.99155979	0.000363493	0.041697216	WATERCRESS_025712	91.049	324	22	1	1	324	1	317	0	615	sp|Q8W206|CSN6A_ARATH
MSTRG.5520	0.431477845	4.760070033	20.850322	0.000374782	0.042813757	WATERCRESS_029829	86.212	718	87	2	49	754	1	718	0	1253	sp|Q9FGS4|NADA_ARATH
MSTRG.18640	0.406388566	6.758162881	20.72896874	0.0003848	0.043641429	WATERCRESS_018398	88.641	449	48	2	9	455	1	448	0	728	sp|Q8VZ14|RMR2_ARATH
MSTRG.18640	0.406388566	6.758162881	20.72896874	0.0003848	0.043641429	WATERCRESS_018397	90	120	12	0	1	120	282	401	1.29E-73	226	sp|Q9C8W3|FUT13_ARATH
MSTRG.35039	0.341399972	6.69553453	20.66853457	0.000389902	0.043813894	WATERCRESS_014401	96.231	902	28	2	1	897	1	901	0	1779	sp|Q8L5Y9|PANK2_ARATH
MSTRG.11611	-0.398518773	4.461645435	20.5571265	0.000399512	0.044711184	WATERCRESS_022468	91.538	130	11	0	1	130	1	130	6.87E-84	244	sp|O22969|Y2416_ARATH
MSTRG.11057	-0.614702313	5.454038265	20.43793933	0.000410091	0.045709353	WATERCRESS_021879	93.107	1030	71	0	1	1030	1	1030	0	1961	sp|O22218|ACA4_ARATH
MSTRG.9108	0.439330143	6.027341698	20.38960328	0.000414472	0.045977502	WATERCRESS_016074	91.091	1302	106	4	1	1295	1	1299	0	2360	sp|F4J3N2|FTSI5_ARATH
MSTRG.32564	-0.53235421	5.127044614	20.37466239	0.000415837	0.045977502	WATERCRESS_009114	89.694	1407	131	4	1	1401	1	1399	0	2518	sp|Q9SAC6|GWD1_ARATH
MSTRG.6727	1.453427492	1.147510639	20.23639082	0.000428714	0.046925326	WATERCRESS_000566	58.805	971	233	14	5	815	6	969	0	1067	sp|C0LGN2|Y3148_ARATH
MSTRG.13428	-2.767365667	-0.164495197	20.22786405	0.000429522	0.046925326	WATERCRESS_026115	72.483	298	65	7	1	293	1	286	5.13E-143	406	sp|Q93W88|BH137_ARATH
MSTRG.24129	0.537400674	6.146525568	20.26065512	0.000426422	0.046925326	WATERCRESS_006538	96.531	490	16	1	24	513	1	489	0	974	sp|Q94AA4|PFKA3_ARATH
MSTRG.7884	0.589860047	4.780779773	20.08557534	0.000443279	0.048236765	WATERCRESS_001705	93.598	656	39	1	1	656	1	653	0	1257	sp|Q9LW86|SUT34_ARATH
MSTRG.14453	0.705794913	5.892480187	20.06763387	0.000445048	0.048238688	WATERCRESS_024142	96.067	534	21	0	1	534	1	534	0	1040	sp|Q96303|PHT14_ARATH
MSTRG.1431	-3.671200939	-0.869992611	20.77675394	0.000451559	0.04856198	WATERCRESS_037153	41.071	112	64	1	168	279	1	110	1.58E-23	96.7	sp|Q0VMF9|RS6_ALCBS
MSTRG.9332	0.653816764	3.201534958	19.90212943	0.000461759	0.049273976	WATERCRESS_016309	85.915	639	80	5	1	630	1	638	0	1113	sp|Q9SW95|SYNC2_ARATH
MSTRG.27334	0.680352284	3.664617009	19.88027313	0.000464019	0.049323923	WATERCRESS_003221	76.293	793	187	1	3	795	11	802	0	1295	sp|Q3EDG3|CHX5_ARATH
MSTRG.14927	0.39450432	7.577392532	19.80549597	0.000471845	0.04996296	WATERCRESS_024652	91.429	840	61	3	1	836	1	833	0	1563	sp|Q8GUH1|PUB33_ARATH
