# Supplementary material for: Making watercress (Nasturtium officinale) cropping sustainable: genomic insights into enhanced phosphorus use efficiency in an aquatic crop
Source: Front Plant Sci. 2023 Nov 7;14:1279823. doi: 10.3389/fpls.2023.1279823 (PMC10662076; doi:10.3389/fpls.2023.1279823)
Supplement: Supplementary file 1 [file DataSheet_1.zip › Supplementary materials/Supplementary 6.xlsx]

## Sheet: Metadata
Key
This file contains lists of DEGs between the three selected lines (102, 60 and the commercial control WXVITA).
Sheets with the prefix "R" are for comparisons using root tissue, sheets with an "S" prefix are for shoot tissue.
P- refers to comparisons using tissue from plants grown without phosphate-based fertilizer and P+ refers to tissue from plants grown under a commercial watercress fertilizer regime.
Where watercress transcripts matched an annotation from Uniprot, this is given in column H.

## Sheet: R P- 60vs102
genes	logFC	logCPM	F	PValue	FDR	WX_geneID	Uniprot_ID	pident	length	mismatch	gapopen	qstart	qend	sstart	send	evalue	bitscore
MSTRG.20878	-12.9811	4.32427	450.926	1.93303e-11	5.32183e-07	NA	NA	NA	NA	NA	NA	NA	NA	NA	NA	NA	NA
MSTRG.13346	-5.86675	5.01919	234.643	1.53102e-10	1.63997e-06	WATERCRESS_026026	sp|Q9FJ82|DAPB3_ARATH	75	76	1	1	1	76	241	298	5.83e-29	107
MSTRG.13346	-5.86675	5.01919	234.643	1.53102e-10	1.63997e-06	WATERCRESS_026027	sp|Q9FJ82|DAPB3_ARATH	94.118	68	4	0	3	70	159	226	1.78e-38	131
MSTRG.13346	-5.86675	5.01919	234.643	1.53102e-10	1.63997e-06	WATERCRESS_026028	sp|Q9FJ82|DAPB3_ARATH	88.158	76	2	1	1	69	80	155	1.75e-38	132
MSTRG.13346	-5.86675	5.01919	234.643	1.53102e-10	1.63997e-06	WATERCRESS_026029	sp|Q9FJ82|DAPB3_ARATH	91.429	70	6	0	1	70	1	70	1.09e-40	137
MSTRG.20350	-2.57169	4.6463	224.811	2.06948e-10	1.63997e-06	WATERCRESS_030060	sp|Q8L7U4|P23A_ARATH	94.262	122	7	0	194	315	3	124	5.22e-78	243
MSTRG.20350	-2.57169	4.6463	224.811	2.06948e-10	1.63997e-06	WATERCRESS_030061	sp|Q941I6|PMS1_ARATH	87.097	31	4	0	6	36	684	714	1.21e-09	55.1
MSTRG.20350	-2.57169	4.6463	224.811	2.06948e-10	1.63997e-06	WATERCRESS_030062	sp|Q941I6|PMS1_ARATH	87.356	87	8	1	1	84	1	87	1.24e-39	147
MSTRG.20927	-5.60389	4.48539	220.346	2.38272e-10	1.63997e-06	NA	NA	NA	NA	NA	NA	NA	NA	NA	NA	NA	NA
MSTRG.34154	-2.62915	4.45643	164.618	1.8112e-09	9.97284e-06	WATERCRESS_027248	sp|Q9LN59|WAKLK_ARATH	71.429	742	197	8	779	1510	51	787	0	1033
MSTRG.19403	-4.71581	5.85575	151.32	3.22823e-09	1.48127e-05	WATERCRESS_019288	sp|F4IBE4|DRL10_ARATH	73.739	476	124	1	6	480	1	476	0	717
MSTRG.19403	-4.71581	5.85575	151.32	3.22823e-09	1.48127e-05	WATERCRESS_019289	sp|Q8W474|DRL7_ARATH	60.479	334	121	3	2	335	575	897	3.2e-118	365
MSTRG.4408	-6.88565	3.3487	135.933	6.69763e-09	2.47476e-05	WATERCRESS_034474	sp|Q940Y9|POLL2_ARATH	86.111	72	10	0	141	212	446	517	1.41e-33	134
MSTRG.5547	2.92206	3.67874	133.135	7.70941e-09	2.47476e-05	WATERCRESS_029856	sp|F4JWM0|DSC2_ARATH	28.652	712	413	21	140	800	345	1012	1.66e-56	215
MSTRG.26141	8.2061	5.55178	132.189	8.09008e-09	2.47476e-05	WATERCRESS_020726	sp|P49636|RL40_NICSY	98.734	79	1	0	224	302	50	128	1.76e-51	168
MSTRG.4472	-3.02234	5.0411	126.157	1.10835e-08	3.0514e-05	NA	NA	NA	NA	NA	NA	NA	NA	NA	NA	NA	NA
MSTRG.26279	2.95768	2.91991	123.126	1.30499e-08	3.26616e-05	WATERCRESS_020866	sp|Q9M1S8|GCP2_ARATH	81.117	376	54	7	35	398	26	396	0	580
MSTRG.20866	-10.6905	1.77153	205.933	1.93604e-08	4.44176e-05	NA	NA	NA	NA	NA	NA	NA	NA	NA	NA	NA	NA
MSTRG.33224	-6.55375	4.13125	108.452	3.04003e-08	6.4144e-05	NA	NA	NA	NA	NA	NA	NA	NA	NA	NA	NA	NA
MSTRG.20424	2.97934	4.05648	107.149	3.29299e-08	6.4144e-05	WATERCRESS_030152	sp|Q9SEU8|TRXM2_ARATH	82.258	186	29	3	1	183	1	185	4.78e-105	301
MSTRG.35408	1.8512	5.48513	106.09	3.51621e-08	6.4144e-05	NA	NA	NA	NA	NA	NA	NA	NA	NA	NA	NA	NA
MSTRG.34332	10.5077	2.06277	152.34	3.72781e-08	6.4144e-05	WATERCRESS_027439	NA	NA	NA	NA	NA	NA	NA	NA	NA	NA	NA
MSTRG.4495	-7.45078	2.64169	97.466	6.13657e-08	9.938e-05	WATERCRESS_034581	NA	NA	NA	NA	NA	NA	NA	NA	NA	NA	NA
MSTRG.5634	-2.83943	5.38773	93.022	8.31713e-08	0.000122581	WATERCRESS_032080	sp|Q9SD53|Y3720_ARATH	23.543	446	278	15	7	425	47	456	4.61e-18	89.4
MSTRG.7776	-2.25394	5.65206	92.7789	8.45969e-08	0.000122581	WATERCRESS_001586	sp|Q9LVI9|DPYD_ARATH	93.706	429	24	2	1	429	1	426	0	836
MSTRG.13452	-9.39304	0.329016	145.928	1.14827e-07	0.000158065	NA	NA	NA	NA	NA	NA	NA	NA	NA	NA	NA	NA
MSTRG.20967	9.65646	3.15118	86.1586	1.36494e-07	0.000178944	NA	NA	NA	NA	NA	NA	NA	NA	NA	NA	NA	NA
MSTRG.19472	-9.63852	2.02535	102.651	1.61142e-07	0.000201655	NA	NA	NA	NA	NA	NA	NA	NA	NA	NA	NA	NA
MSTRG.4389	-7.29892	1.10539	82.6381	1.78349e-07	0.000213484	NA	NA	NA	NA	NA	NA	NA	NA	NA	NA	NA	NA
MSTRG.20636	3.83198	5.06792	77.2324	2.74256e-07	0.000314606	WATERCRESS_030394	sp|Q0WVW7|RQL5_ARATH	85.526	76	11	0	1	76	395	470	3.06e-29	112
MSTRG.33500	1.15998	5.44432	75.9771	3.04188e-07	0.000334984	WATERCRESS_026543	sp|Q9LXS6|CISY2_ARATH	93.402	485	31	1	512	995	28	512	0	947
MSTRG.31410	1.47134	7.5422	74.4477	3.45788e-07	0.000364386	WATERCRESS_007891	sp|C0LGE0|Y1765_ARATH	44.778	967	375	16	7	823	6	963	0	734
MSTRG.35855	-5.193	3.6799	74.0592	3.57358e-07	0.000364386	WATERCRESS_015266	sp|Q9SN68|RAF2B_ARATH	94.472	199	11	0	1	199	1	199	9.87e-140	390
MSTRG.3074	-1.21877	6.94709	73.4583	3.7613e-07	0.00036983	WATERCRESS_010562	sp|Q8W4S6|INV6_ARATH	79.577	568	82	6	2	566	13	549	0	920
MSTRG.5604	-8.77409	0.184443	112.92	4.21597e-07	0.000400241	NA	NA	NA	NA	NA	NA	NA	NA	NA	NA	NA	NA
MSTRG.13323	-9.46255	0.499784	111.936	4.40529e-07	0.000404273	NA	NA	NA	NA	NA	NA	NA	NA	NA	NA	NA	NA
MSTRG.21258	-1.03087	5.96923	69.078	5.52334e-07	0.000490526	WATERCRESS_035234	sp|Q8LBH2|CAP8_ARATH	89.228	557	47	2	1	544	1	557	0	1004
MSTRG.20950	-1.50521	5.71099	66.7025	6.86165e-07	0.000590338	WATERCRESS_034924	sp|Q8W4P9|TT9_ARATH	86	800	91	2	26	804	19	818	0	1386
MSTRG.3593	-0.728127	6.86723	65.2662	7.848e-07	0.000637917	WATERCRESS_011106	NA	NA	NA	NA	NA	NA	NA	NA	NA	NA	NA
MSTRG.3593	-0.728127	6.86723	65.2662	7.848e-07	0.000637917	WATERCRESS_011107	sp|P46645|AAT2_ARATH	91.484	411	29	1	290	700	1	405	0	787
MSTRG.2000	-4.91278	3.11746	65.0979	7.97377e-07	0.000637917	WATERCRESS_039571	sp|Q9FI44|SDAF2_ARATH	89.894	188	18	1	1	187	1	188	2.64e-125	353
MSTRG.20906	2.25143	3.50025	64.9192	8.1098e-07	0.000637917	WATERCRESS_034871	sp|Q9LVQ0|PME31_ARATH	96.215	317	12	0	1	317	1	317	0	649
MSTRG.26111	0.833679	5.84524	64.5902	8.3672e-07	0.000639882	WATERCRESS_020700	sp|Q9ZRT1|GR1_ARATH	74.959	611	128	8	1	609	1	588	0	868
MSTRG.7368	5.89189	2.92389	74.2721	1.01506e-06	0.000755284	WATERCRESS_001169	sp|Q9LK36|SAHH2_ARATH	96.495	485	17	0	1	485	1	485	0	980
MSTRG.22525	-1.04686	5.23977	62.2446	1.04957e-06	0.000760417	WATERCRESS_035999	sp|Q9BWU0|NADAP_HUMAN	28.881	554	310	18	22	520	83	607	2.18e-36	151
MSTRG.20125	2.65879	2.02271	61.1746	1.16662e-06	0.000811027	WATERCRESS_035688	sp|Q9SJ02|STEP2_ARATH	85.437	206	17	5	1	197	1	202	1.1e-114	327
MSTRG.5563	9.35029	0.949458	80.5862	1.17835e-06	0.000811027	NA	NA	NA	NA	NA	NA	NA	NA	NA	NA	NA	NA
MSTRG.14851	2.26653	4.61093	60.265	1.27787e-06	0.000858072	WATERCRESS_024581	sp|Q9C641|EFGM1_ARATH	92.308	780	33	3	1	779	1	754	0	1477
MSTRG.29257	-6.51135	4.62281	59.6329	1.36226e-06	0.000890298	WATERCRESS_011913	sp|Q8W4J9|RPP8_ARATH	72.76	279	73	1	26	301	1	279	1.86e-135	408
MSTRG.29257	-6.51135	4.62281	59.6329	1.36226e-06	0.000890298	WATERCRESS_011914	sp|Q9FJK8|RP8L4_ARATH	70.646	913	258	6	1091	1999	1	907	0	1256
MSTRG.20023	0.966365	4.96196	59.431	1.39053e-06	0.000890298	WATERCRESS_035588	sp|Q8RY67|WAKLO_ARATH	80.057	702	124	5	1	695	16	708	0	1097
MSTRG.1427	-5.01993	2.3289	58.2357	1.57222e-06	0.000975876	WATERCRESS_037148	sp|Q9M5K2|DLDH2_ARATH	98.225	507	9	0	299	805	1	507	0	1011
MSTRG.7804	2.21175	7.21691	57.9605	1.61777e-06	0.000975876	WATERCRESS_001616	sp|Q9LUT0|CARK1_ARATH	95.763	354	15	0	10	363	11	364	0	677
MSTRG.4388	-1.96643	4.32609	57.885	1.63054e-06	0.000975876	WATERCRESS_034459	sp|Q9FG91|DRL32_ARATH	72.162	837	222	6	1	837	1	826	0	1202
MSTRG.3691	-2.40391	1.87446	57.3556	1.72326e-06	0.00100943	WATERCRESS_011216	sp|Q10MI0|SRL2_ORYSJ	30.355	1041	593	27	1	966	1	984	3.91e-120	393
MSTRG.12823	-0.728511	4.74406	56.2213	1.94281e-06	0.00111432	WATERCRESS_025476	sp|Q42540|UBC7_ARATH	86.559	186	5	1	1	186	1	166	4.37e-116	329
MSTRG.25468	-6.70741	2.77135	54.5004	2.33925e-06	0.00131433	WATERCRESS_020070	sp|O81030|GGLO5_ARATH	84.497	587	87	1	1	587	1	583	0	1042
MSTRG.13278	7.70664	2.19296	111.182	2.42555e-06	0.00133556	WATERCRESS_025960	sp|Q9LF79|ACA8_ARATH	43.808	646	304	10	31	666	439	1035	8.27e-165	504
MSTRG.34508	1.87726	4.29826	53.4758	2.61858e-06	0.00141357	WATERCRESS_013853	sp|Q9SVE7|DTX45_ARATH	87.211	563	54	5	1	548	1	560	0	952
MSTRG.4381	2.16888	3.7376	52.3779	2.9607e-06	0.00156752	WATERCRESS_034457	sp|Q9FG91|DRL32_ARATH	65.365	768	240	7	785	1531	77	839	0	972
MSTRG.4381	2.16888	3.7376	52.3779	2.9607e-06	0.00156752	WATERCRESS_034458	sp|Q9FHE8|P2A06_ARATH	44.086	93	45	1	7	99	100	185	2.72e-15	74.7
MSTRG.34567	-1.52382	6.99665	52.0144	3.08495e-06	0.00160249	WATERCRESS_013907	sp|F4JVA6|SFH6_ARATH	94.859	603	31	0	621	1223	1	603	0	1178
MSTRG.5671	-1.0354	3.29641	50.0578	3.86437e-06	0.00197019	WATERCRESS_032122	sp|Q975P3|APGM_SULTO	38.038	418	210	7	1	411	1	376	5.81e-81	260
MSTRG.34471	-1.67409	2.63271	49.6584	4.04966e-06	0.00202711	WATERCRESS_027594	sp|Q8LGE3|ARP6_ARATH	92.162	421	31	2	1	419	1	421	0	778
MSTRG.33919	2.54463	1.64329	48.6529	4.56243e-06	0.00224301	WATERCRESS_026990	sp|Q9LXJ1|BIC1_ARATH	82.143	140	20	4	1	135	1	140	5.83e-73	217
MSTRG.5541	5.395	2.08192	55.7759	4.8423e-06	0.00233883	WATERCRESS_029850	sp|Q93W20|NIFU2_ARATH	82.553	235	30	3	2	225	1	235	1.71e-123	352
MSTRG.34288	8.6117	2.66853	47.7652	5.077e-06	0.00240095	WATERCRESS_027388	NA	NA	NA	NA	NA	NA	NA	NA	NA	NA	NA
MSTRG.21337	-2.68634	2.12106	47.655	5.14532e-06	0.00240095	WATERCRESS_032695	sp|Q93VR9|SEH1_ARATH	91.615	322	27	0	1	322	5	326	0	585
MSTRG.34451	-2.03149	2.9672	47.4637	5.26651e-06	0.00241654	WATERCRESS_027578	NA	NA	NA	NA	NA	NA	NA	NA	NA	NA	NA
MSTRG.1521	7.31869	0.557913	46.9532	5.606e-06	0.00253014	WATERCRESS_039987	NA	NA	NA	NA	NA	NA	NA	NA	NA	NA	NA
MSTRG.9600	9.85415	0.318921	75.6445	5.85905e-06	0.0026017	NA	NA	NA	NA	NA	NA	NA	NA	NA	NA	NA	NA
MSTRG.13309	-0.782133	5.93472	45.5939	6.63778e-06	0.00290071	WATERCRESS_025989	sp|Q8TC07|TBC15_HUMAN	33.959	533	299	7	110	641	132	612	3.99e-90	298
MSTRG.15777	1.02088	5.33194	44.9859	7.16789e-06	0.00308342	WATERCRESS_031959	sp|Q84TE6|NAC22_ARATH	88.923	325	35	1	1	325	1	324	0	601
MSTRG.7402	-0.960838	5.59673	44.7285	7.40658e-06	0.00313709	WATERCRESS_001206	sp|Q8H118|PMT1_ARATH	92.17	613	40	4	1	607	1	611	0	1158
MSTRG.5554	10.0531	1.25382	46.9379	8.1045e-06	0.00338068	NA	NA	NA	NA	NA	NA	NA	NA	NA	NA	NA	NA
MSTRG.29270	-2.98871	5.17275	43.5353	8.63811e-06	0.00354949	WATERCRESS_011925	sp|Q9SD53|Y3720_ARATH	27.114	402	240	10	34	401	46	428	4.97e-30	124
MSTRG.22523	-2.91599	2.67219	43.3326	8.86959e-06	0.00359101	WATERCRESS_035997	sp|Q9M367|BECN1_ARATH	74.225	516	92	8	1	475	1	516	0	720
MSTRG.22578	2.26095	5.76526	42.9875	9.28012e-06	0.00370277	NA	NA	NA	NA	NA	NA	NA	NA	NA	NA	NA	NA
MSTRG.24347	-4.15166	5.45552	42.6725	9.67371e-06	0.00380467	WATERCRESS_006775	NA	NA	NA	NA	NA	NA	NA	NA	NA	NA	NA
MSTRG.22524	-0.92053	5.37226	42.428	9.99226e-06	0.0038746	WATERCRESS_035998	sp|B3LFA4|SYCC2_ARATH	89.628	511	53	0	1	511	1	511	0	945
MSTRG.14549	1.14955	4.3345	41.9457	1.06563e-05	0.00407471	WATERCRESS_024248	sp|Q700D9|MYBF_ARATH	66.176	68	23	0	75	142	13	80	3.65e-24	103
MSTRG.34548	3.34079	1.62337	41.6102	1.11478e-05	0.00420427	WATERCRESS_013884	sp|Q9T0J6|DUS3L_ARATH	58.025	324	53	7	1	245	1	320	8.23e-102	317
MSTRG.5469	9.38866	0.74683	43.3121	1.25341e-05	0.00466318	WATERCRESS_029773	sp|Q9SA34|IMDH2_ARATH	50.459	218	46	4	4	159	75	292	3.17e-56	186
MSTRG.5469	9.38866	0.74683	43.3121	1.25341e-05	0.00466318	WATERCRESS_029774	sp|Q9SA34|IMDH2_ARATH	88.136	59	4	1	19	74	334	392	8.29e-25	99
MSTRG.25428	-1.99008	2.38653	40.6308	1.27362e-05	0.0046752	WATERCRESS_020028	sp|Q8LFL4|CLE25_ARATH	82.927	82	13	1	1	82	1	81	1.15e-40	130
MSTRG.25428	-1.99008	2.38653	40.6308	1.27362e-05	0.0046752	WATERCRESS_020029	sp|O34331|YLBH_BACSU	27.807	187	125	3	123	306	1	180	2.15e-15	76.3
MSTRG.2037	3.21194	1.76022	40.2413	1.3438e-05	0.00486792	WATERCRESS_037926	sp|O22874|EXPA8_ARATH	94	250	11	1	8	257	8	253	3.05e-169	499
MSTRG.35811	-1.12898	5.67502	39.9961	1.39025e-05	0.00497077	WATERCRESS_015220	sp|D7MFJ8|CSPLC_ARALL	87.234	188	24	0	189	376	1	188	4.57e-106	313
MSTRG.26270	8.23291	6.87448	39.6879	1.4512e-05	0.00505098	WATERCRESS_020856	NA	NA	NA	NA	NA	NA	NA	NA	NA	NA	NA
MSTRG.34426	-5.97361	2.78822	39.6103	1.46703e-05	0.00505098	NA	NA	NA	NA	NA	NA	NA	NA	NA	NA	NA	NA
MSTRG.7676	8.86825	0.361153	42.0547	1.46772e-05	0.00505098	WATERCRESS_001484	sp|Q93YN0|SCO2_ARATH	67.895	190	51	4	1	183	1	187	1.25e-82	245
MSTRG.13313	0.990483	4.28425	39.2449	1.54425e-05	0.00524874	WATERCRESS_025996	sp|O31634|YJCL_BACSU	32.564	390	236	8	89	455	4	389	9.72e-52	182
MSTRG.21089	-0.988559	4.12489	38.3041	1.76515e-05	0.00592638	WATERCRESS_035065	NA	NA	NA	NA	NA	NA	NA	NA	NA	NA	NA
MSTRG.21089	-0.988559	4.12489	38.3041	1.76515e-05	0.00592638	WATERCRESS_035066	sp|Q9LIP2|PSB5B_ARATH	79.412	34	7	0	148	181	196	229	8.8e-10	59.3
MSTRG.5614	5.68363	1.80572	37.8567	1.88264e-05	0.0062447	WATERCRESS_032034	NA	NA	NA	NA	NA	NA	NA	NA	NA	NA	NA
MSTRG.5614	5.68363	1.80572	37.8567	1.88264e-05	0.0062447	WATERCRESS_032035	NA	NA	NA	NA	NA	NA	NA	NA	NA	NA	NA
MSTRG.13421	-1.90044	2.33781	37.6037	1.953e-05	0.00640094	NA	NA	NA	NA	NA	NA	NA	NA	NA	NA	NA	NA
MSTRG.8717	-3.98755	2.6652	37.0265	2.12495e-05	0.00687877	NA	NA	NA	NA	NA	NA	NA	NA	NA	NA	NA	NA
MSTRG.36306	-7.8257	-0.625875	49.9106	2.14876e-05	0.00687877	WATERCRESS_015728	sp|Q9FEF8|FBRL1_ARATH	64.706	170	43	1	35	187	63	232	1.37e-67	211
MSTRG.22634	1.3469	3.19991	36.5746	2.27161e-05	0.00718848	WATERCRESS_036131	sp|P82805|TO204_ARATH	51.737	259	53	4	1	259	1	187	7.17e-80	241
MSTRG.15400	2.02149	2.4014	36.0713	2.44869e-05	0.0075836	NA	NA	NA	NA	NA	NA	NA	NA	NA	NA	NA	NA
MSTRG.21197	-0.587641	5.72705	36.0634	2.45156e-05	0.0075836	WATERCRESS_035172	sp|Q8L5Y6|CAND1_ARATH	95.078	1219	56	2	1	1215	1	1219	0	2317
MSTRG.22550	0.84914	7.89374	35.7428	2.57268e-05	0.00786982	WATERCRESS_036029	sp|Q9FKA5|Y5957_ARATH	64.917	362	31	6	1	266	1	362	1.38e-120	353
MSTRG.1486	-8.46473	5.11599	35.5071	2.66604e-05	0.00787859	WATERCRESS_038731	sp|P49636|RL40_NICSY	85.263	95	14	0	157	251	34	128	7.07e-54	172
MSTRG.20255	-1.74498	3.7251	35.5037	2.66741e-05	0.00787859	WATERCRESS_029956	sp|Q9M158|STR4_ARATH	78.728	456	56	4	376	790	1	456	0	646
MSTRG.22602	5.74905	3.76341	35.4518	2.68848e-05	0.00787859	NA	NA	NA	NA	NA	NA	NA	NA	NA	NA	NA	NA
MSTRG.18092	1.63949	3.7351	35.4481	2.69001e-05	0.00787859	WATERCRESS_017804	sp|Q9C9U5|SIS8_ARATH	38.127	299	167	7	961	1256	737	1020	6.04e-50	196
MSTRG.3568	3.02313	1.84373	35.1867	2.79919e-05	0.00807763	WATERCRESS_011075	sp|P55229|GLGL1_ARATH	94.444	522	28	1	22	542	1	522	0	1023
MSTRG.5496	7.06302	1.9352	35.1459	2.81665e-05	0.00807763	WATERCRESS_029798	NA	NA	NA	NA	NA	NA	NA	NA	NA	NA	NA
MSTRG.7642	1.26613	4.12217	34.9058	2.92216e-05	0.00816117	WATERCRESS_001445	NA	NA	NA	NA	NA	NA	NA	NA	NA	NA	NA
MSTRG.34455	-7.4208	-0.632713	39.3339	2.93288e-05	0.00816117	NA	NA	NA	NA	NA	NA	NA	NA	NA	NA	NA	NA
MSTRG.25573	-2.28571	1.24657	34.8778	2.93471e-05	0.00816117	WATERCRESS_020169	NA	NA	NA	NA	NA	NA	NA	NA	NA	NA	NA
MSTRG.19913	-9.83061	-0.074531	59.8571	3.0024e-05	0.0082659	WATERCRESS_035474	sp|Q9SK33|WRK60_ARATH	50.167	299	76	4	1	263	1	262	8.56e-90	270
MSTRG.34295	-1.25605	4.56669	34.3825	3.16791e-05	0.00863523	WATERCRESS_027395	sp|Q66GI9|ANTR4_ARATH	87.664	535	49	4	1	520	1	533	0	907
MSTRG.34295	-1.25605	4.56669	34.3825	3.16791e-05	0.00863523	WATERCRESS_027396	sp|Q9SD76|PHS2_ARATH	96.433	841	30	0	1	841	1	841	0	1693
MSTRG.33908	-2.06256	3.44178	34.2013	3.25842e-05	0.00879485	WATERCRESS_026981	NA	NA	NA	NA	NA	NA	NA	NA	NA	NA	NA
MSTRG.15849	-2.43596	4.45619	33.883	3.42465e-05	0.00915378	NA	NA	NA	NA	NA	NA	NA	NA	NA	NA	NA	NA
MSTRG.34961	1.03138	3.96041	33.1283	3.85859e-05	0.0102145	WATERCRESS_014318	sp|Q93Z32|SIPL1_ARATH	94.624	372	20	0	1	372	1	372	0	721
MSTRG.845	-10.0262	0.744531	43.4436	4.01607e-05	0.0105301	WATERCRESS_040742	sp|Q9LNW1|RAA2B_ARATH	94.444	36	2	0	36	71	70	105	3.98e-17	74.3
MSTRG.3336	3.27248	1.47626	32.274	4.42697e-05	0.011498	WATERCRESS_010836	sp|Q39057|CONS_ARATH	82.368	380	57	5	378	754	1	373	0	619
MSTRG.34461	-2.57349	1.21856	32.1963	4.48318e-05	0.0115352	WATERCRESS_027592	NA	NA	NA	NA	NA	NA	NA	NA	NA	NA	NA
MSTRG.19459	-8.87425	0.507258	42.0271	4.65259e-05	0.0118602	NA	NA	NA	NA	NA	NA	NA	NA	NA	NA	NA	NA
MSTRG.13288	3.38859	0.985443	31.8402	4.75157e-05	0.0120014	WATERCRESS_025970	NA	NA	NA	NA	NA	NA	NA	NA	NA	NA	NA
MSTRG.25449	1.21742	2.88154	31.5453	4.98771e-05	0.0124833	WATERCRESS_020050	sp|O26680|DHQS_METTH	50	264	115	4	159	417	116	367	7.45e-78	256
MSTRG.22744	3.93685	2.71911	31.3611	5.14196e-05	0.0127447	WATERCRESS_005149	sp|Q9FHY8|HLB1_ARATH	85.088	570	57	4	563	1110	1	564	0	977
MSTRG.15345	7.30217	3.98751	31.3111	5.18474e-05	0.0127447	WATERCRESS_031476	sp|Q28FY5|TM147_XENTR	37.356	174	98	5	1	173	1	164	4.03e-28	109
MSTRG.25592	8.09794	-0.52501	37.3801	5.3406e-05	0.0130117	NA	NA	NA	NA	NA	NA	NA	NA	NA	NA	NA	NA
MSTRG.34966	-0.726662	6.00914	30.7178	5.72464e-05	0.013825	WATERCRESS_014323	sp|Q9SZA7|DRL29_ARATH	79.975	804	154	3	54	857	11	807	0	1316
MSTRG.34966	-0.726662	6.00914	30.7178	5.72464e-05	0.013825	WATERCRESS_014324	sp|Q9SZA4|CDC21_ARATH	94.9	451	23	0	143	593	7	457	0	897
MSTRG.5421	2.57661	5.21027	30.4837	5.95499e-05	0.0142562	WATERCRESS_029728	sp|O64896|TPPA_ARATH	95.052	384	18	1	1	383	1	384	0	760
MSTRG.29714	0.917845	7.16995	30.397	6.04301e-05	0.0142826	WATERCRESS_012448	sp|Q7G193|ALDO1_ARATH	88.832	1361	145	6	4	1361	12	1368	0	2454
MSTRG.20799	6.85738	0.0031135	30.3709	6.06974e-05	0.0142826	NA	NA	NA	NA	NA	NA	NA	NA	NA	NA	NA	NA
MSTRG.33588	-1.8595	2.08586	29.9175	6.55702e-05	0.0152984	WATERCRESS_026629	NA	NA	NA	NA	NA	NA	NA	NA	NA	NA	NA
MSTRG.4378	1.54413	4.73805	29.6754	6.83536e-05	0.0158138	WATERCRESS_034454	sp|P82381|ICI_LINUS	43.548	62	35	0	95	156	7	68	4.44e-11	58.5
MSTRG.20629	1.55435	2.47357	29.4574	7.09746e-05	0.0162526	WATERCRESS_030389	sp|Q8W4I6|BPG2_ARATH	51.3	423	196	4	164	582	241	657	2.16e-138	420
MSTRG.3378	-1.31375	1.94751	29.375	7.19948e-05	0.0162526	WATERCRESS_010884	sp|Q9FFD7|DSP5_ARATH	94.118	204	11	1	1	203	1	204	4.44e-140	392
MSTRG.20996	-8.67074	-0.580861	32.7003	7.20214e-05	0.0162526	NA	NA	NA	NA	NA	NA	NA	NA	NA	NA	NA	NA
MSTRG.5625	-9.82038	0.134672	47.5971	7.3138e-05	0.0163704	NA	NA	NA	NA	NA	NA	NA	NA	NA	NA	NA	NA
MSTRG.20683	0.886824	4.48168	29.2292	7.38412e-05	0.0163945	WATERCRESS_030455	sp|Q56X76|RH39_ARATH	91.172	623	49	3	1	619	1	621	0	1097
MSTRG.5661	-5.58119	4.70317	29.1611	7.47223e-05	0.0164574	WATERCRESS_032111	NA	NA	NA	NA	NA	NA	NA	NA	NA	NA	NA
MSTRG.7672	-0.928933	3.3499	29.1012	7.55063e-05	0.0164981	WATERCRESS_001480	sp|Q9LJK3|LAG12_ARATH	89.262	298	28	2	1	297	1	295	0	548
MSTRG.25465	8.87847	0.0700084	30.5096	7.62075e-05	0.0164991	NA	NA	NA	NA	NA	NA	NA	NA	NA	NA	NA	NA
MSTRG.22501	-1.63264	1.60638	28.9897	7.69922e-05	0.0164991	WATERCRESS_035968	NA	NA	NA	NA	NA	NA	NA	NA	NA	NA	NA
MSTRG.5592	9.72297	0.048533	55.1511	7.73085e-05	0.0164991	NA	NA	NA	NA	NA	NA	NA	NA	NA	NA	NA	NA
MSTRG.14575	-5.30539	3.55139	28.8593	7.87723e-05	0.0165689	WATERCRESS_024272	sp|P49206|RS261_ARATH	96.46	113	4	0	1	113	1	113	1.75e-76	225
MSTRG.5382	5.09114	0.957752	28.8351	7.91075e-05	0.0165689	WATERCRESS_029691	sp|Q9LT91|PER66_ARATH	91.304	322	27	1	1	321	1	322	0	613
MSTRG.25551	1.58318	6.85438	28.8041	7.95394e-05	0.0165689	WATERCRESS_020140	sp|P92983|PROD1_ARATH	94	500	29	1	1	500	1	499	0	930
MSTRG.5613	-8.33129	-0.713592	37.0843	8.03937e-05	0.0165689	NA	NA	NA	NA	NA	NA	NA	NA	NA	NA	NA	NA
MSTRG.19955	-1.60411	2.0916	28.7256	8.06449e-05	0.0165689	WATERCRESS_035514	sp|A8MRP2|AIGLD_ARATH	87.755	147	17	1	1	146	1	147	7.55e-93	268
MSTRG.36133	0.967125	4.20788	28.5982	8.24771e-05	0.0168198	WATERCRESS_015554	sp|Q920G9|GMCL1_MOUSE	26.619	278	181	10	55	319	87	354	3.24e-14	79.7
MSTRG.34535	-1.61677	5.6218	28.3582	8.60587e-05	0.0174212	WATERCRESS_013876	sp|P34790|CP18C_ARATH	91.86	172	14	0	1	172	1	172	6.51e-116	328
MSTRG.29362	-8.87728	0.182369	31.304	8.85185e-05	0.0175808	NA	NA	NA	NA	NA	NA	NA	NA	NA	NA	NA	NA
MSTRG.26184	-7.24792	0.198702	31.2531	8.91979e-05	0.0175808	NA	NA	NA	NA	NA	NA	NA	NA	NA	NA	NA	NA
MSTRG.33685	1.42892	1.89442	28.1516	8.92844e-05	0.0175808	WATERCRESS_026732	sp|F4IY62|UGPA3_ARATH	76.22	164	31	4	1	157	1	163	6.86e-65	216
MSTRG.33685	1.42892	1.89442	28.1516	8.92844e-05	0.0175808	WATERCRESS_026733	sp|F4IY62|UGPA3_ARATH	90.698	301	25	2	1	301	190	487	0	565
MSTRG.920	9.6594	1.06155	33.3912	8.94014e-05	0.0175808	NA	NA	NA	NA	NA	NA	NA	NA	NA	NA	NA	NA
MSTRG.1424	-10.2514	2.12824	28.0447	9.10065e-05	0.0177695	WATERCRESS_037139	NA	NA	NA	NA	NA	NA	NA	NA	NA	NA	NA
MSTRG.1424	-10.2514	2.12824	28.0447	9.10065e-05	0.0177695	WATERCRESS_037140	sp|Q9LRP3|Y3174_ARATH	91.026	468	40	2	1	467	1	467	0	862
MSTRG.4465	1.33518	3.18067	27.9988	9.17574e-05	0.01779	WATERCRESS_034545	sp|Q9FI12|SBT23_ARATH	84.304	841	101	3	1	817	1	834	0	1427
MSTRG.7852	0.992222	4.71356	27.8837	9.3673e-05	0.0180343	WATERCRESS_001668	sp|O57734|ALAXL_PYRHO	28.235	255	158	10	10	262	6	237	1.07e-18	87.8
MSTRG.20384	-2.2533	1.32815	27.7465	9.60138e-05	0.0183566	NA	NA	NA	NA	NA	NA	NA	NA	NA	NA	NA	NA
MSTRG.20639	-1.33282	4.29487	27.6041	9.85161e-05	0.0187051	NA	NA	NA	NA	NA	NA	NA	NA	NA	NA	NA	NA
MSTRG.24346	-2.57567	7.79532	27.5355	9.97471e-05	0.0188092	WATERCRESS_006773	sp|Q94K18|Y4966_ARATH	96.667	90	3	0	1	90	1	90	1.08e-60	191
MSTRG.24346	-2.57567	7.79532	27.5355	9.97471e-05	0.0188092	WATERCRESS_006774	sp|Q8LCT3|TRL22_ARATH	83.085	201	25	4	858	1051	4	202	1.06e-96	309
MSTRG.24346	-2.57567	7.79532	27.5355	9.97471e-05	0.0188092	WATERCRESS_006776	sp|A1A4K5|ENPP2_BOVIN	41.379	58	26	2	9	59	471	527	2.95e-07	48.9
MSTRG.5503	7.16247	5.02362	27.1915	0.000106192	0.0198108	WATERCRESS_029811	sp|O81862|CHIC_ARATH	69.452	347	105	1	1	346	23	369	8.95e-176	495
MSTRG.24913	3.03347	1.10725	27.1757	0.000106498	0.0198108	WATERCRESS_007344	sp|P0CB25|BH131_ARATH	83.857	223	32	1	1	219	31	253	2.56e-120	345
MSTRG.21191	-0.636934	5.94261	27.099	0.000108003	0.0198392	WATERCRESS_035167	sp|O64510|PLY6_ARATH	86.486	444	59	1	1	443	1	444	0	817
MSTRG.3238	-1.23246	3.53585	27.0643	0.000108692	0.0198392	WATERCRESS_010741	sp|Q40784|AAPC_CENCI	56.913	311	102	4	65	371	47	329	9.3e-129	375
MSTRG.20345	1.54102	7.1987	27.0583	0.000108813	0.0198392	WATERCRESS_030054	sp|Q93WF6|SAG21_ARATH	88.66	97	11	0	1	97	1	97	1.28e-51	159
MSTRG.36120	-0.782828	5.13205	26.9733	0.000110523	0.0199625	WATERCRESS_015540	sp|Q9ZWJ9|ARR2_ARATH	83.552	687	78	11	1	675	1	664	0	1099
MSTRG.7803	1.91358	3.33744	26.9529	0.000110939	0.0199625	WATERCRESS_001615	sp|Q9LRP3|Y3174_ARATH	90.812	468	41	2	1	467	1	467	0	861
MSTRG.22786	2.44806	3.8884	26.8791	0.000112455	0.0201039	WATERCRESS_005193	sp|C0LGH8|Y1634_ARATH	69.499	659	175	4	14	649	9	664	0	917
MSTRG.16067	0.560215	7.48614	26.8278	0.000113525	0.0201642	WATERCRESS_034041	sp|Q9LKB9|MYO6_ARATH	94.897	1509	68	3	378	1882	2	1505	0	2924
MSTRG.5660	7.60765	0.0941582	31.539	0.000115409	0.0203271	NA	NA	NA	NA	NA	NA	NA	NA	NA	NA	NA	NA
MSTRG.7819	0.888678	4.82441	26.7148	0.000115919	0.0203271	WATERCRESS_001634	sp|Q0V7V2|P2C42_ARATH	91.146	384	27	1	1	377	1	384	0	716
MSTRG.29246	-1.44629	2.95472	26.6769	0.000116735	0.0203407	WATERCRESS_011901	NA	NA	NA	NA	NA	NA	NA	NA	NA	NA	NA
MSTRG.23259	1.17306	4.75019	26.6395	0.000117546	0.0203531	WATERCRESS_005670	sp|Q93ZA0|NYC1_ARATH	92.016	501	31	4	1	497	1	496	0	932
MSTRG.15973	-2.31625	6.17858	26.5864	0.000118709	0.020426	WATERCRESS_033943	sp|Q9SYC9|VAP14_ARATH	49.367	158	80	0	1079	1236	347	504	2.05e-41	164
MSTRG.21162	0.959769	3.57257	26.4195	0.000122451	0.020939	WATERCRESS_035140	sp|P38935|SMBP2_HUMAN	46.047	645	329	9	10	642	5	642	0	543
MSTRG.13332	-1.63976	1.49089	26.2063	0.000127426	0.0215347	WATERCRESS_026013	sp|Q9LTJ6|RUP1_ARATH	76.797	306	33	2	1	268	46	351	5.09e-154	437
MSTRG.7889	-0.838593	4.31948	26.2033	0.000127498	0.0215347	WATERCRESS_001710	sp|Q9LSC2|Y3589_ARATH	79.75	400	39	2	1	399	1	359	0	643
MSTRG.4695	9.28917	-0.262822	47.5839	0.000129374	0.0217182	NA	NA	NA	NA	NA	NA	NA	NA	NA	NA	NA	NA
MSTRG.33599	0.943662	4.69813	26.0413	0.000131436	0.0219306	WATERCRESS_026641	sp|A2RVQ5|AGL16_ARATH	90	240	23	1	57	295	1	240	1.61e-157	441
MSTRG.23375	-1.81956	3.88722	26.0001	0.000132457	0.0219679	WATERCRESS_005781	sp|Q8L4D8|IQD31_ARATH	53.846	65	30	0	168	232	113	177	8.53e-15	80.1
MSTRG.34496	0.75164	3.72198	25.9239	0.000134375	0.0221525	NA	NA	NA	NA	NA	NA	NA	NA	NA	NA	NA	NA
MSTRG.1747	-7.205	1.71868	25.8547	0.000136141	0.0223102	WATERCRESS_037528	NA	NA	NA	NA	NA	NA	NA	NA	NA	NA	NA
MSTRG.1747	-7.205	1.71868	25.8547	0.000136141	0.0223102	WATERCRESS_037529	NA	NA	NA	NA	NA	NA	NA	NA	NA	NA	NA
MSTRG.25504	9.51008	3.65567	25.7412	0.0001391	0.0226601	NA	NA	NA	NA	NA	NA	NA	NA	NA	NA	NA	NA
MSTRG.5590	-6.70055	0.415943	32.3302	0.000144102	0.0233369	WATERCRESS_032016	sp|Q52T38|ZDH22_ARATH	41.414	99	9	1	1	50	31	129	2.94e-12	63.9
MSTRG.33580	-0.647245	6.32118	25.429	0.000147617	0.0236983	WATERCRESS_026619	sp|Q6NLQ6|CDPKW_ARATH	96.262	535	19	1	1	534	1	535	0	1071
MSTRG.5543	0.836257	5.14171	25.4134	0.000148055	0.0236983	WATERCRESS_029851	sp|Q8CCP0|NEMF_MOUSE	38.163	1132	569	28	2	1070	1	1064	0	651
MSTRG.20580	1.10814	2.84485	25.358	0.000149634	0.0238126	WATERCRESS_030335	NA	NA	NA	NA	NA	NA	NA	NA	NA	NA	NA
MSTRG.5591	-7.62188	-0.244129	25.2826	0.000151812	0.0240204	NA	NA	NA	NA	NA	NA	NA	NA	NA	NA	NA	NA
MSTRG.22552	0.750051	5.19512	25.0782	0.000157899	0.0248406	WATERCRESS_036031	NA	NA	NA	NA	NA	NA	NA	NA	NA	NA	NA
MSTRG.33622	1.0123	3.54036	25.0235	0.000159578	0.0249615	WATERCRESS_026667	NA	NA	NA	NA	NA	NA	NA	NA	NA	NA	NA
MSTRG.16280	-1.68046	4.63327	24.9681	0.000161294	0.0249615	WATERCRESS_034270	sp|Q9FHW7|SKP1B_ARATH	92.398	171	12	1	1	170	1	171	8.02e-99	285
MSTRG.8661	2.02741	4.15916	24.9592	0.000161572	0.0249615	WATERCRESS_002471	sp|Q8GWB7|GUX6_ARATH	73.333	150	33	2	2	150	394	537	7.34e-66	211
MSTRG.35872	-7.62836	-0.705849	31.3825	0.00016316	0.0249615	WATERCRESS_015283	NA	NA	NA	NA	NA	NA	NA	NA	NA	NA	NA
MSTRG.3173	-1.25174	3.86149	24.894	0.000163625	0.0249615	WATERCRESS_010665	sp|Q9FNB5|AB6G_ARATH	93.664	726	40	4	1	720	1	726	0	1323
MSTRG.22751	4.92427	2.80399	24.8715	0.00016434	0.0249615	WATERCRESS_005154	sp|A7PZL3|PGLR_VITVI	49.745	392	194	2	46	434	64	455	2.31e-132	393
MSTRG.22751	4.92427	2.80399	24.8715	0.00016434	0.0249615	WATERCRESS_005156	sp|Q499B3|KANL3_DANRE	31.579	171	111	3	53	220	304	471	1.49e-18	87
MSTRG.7714	0.941926	3.7168	24.8504	0.000165013	0.0249615	WATERCRESS_001522	sp|Q2JS42|PYRH_SYNJA	65.401	237	82	0	89	325	1	237	8.46e-112	327
MSTRG.20511	-1.49398	1.87158	24.7777	0.000167361	0.0251451	WATERCRESS_030246	NA	NA	NA	NA	NA	NA	NA	NA	NA	NA	NA
MSTRG.13454	-1.70222	2.05	24.7565	0.000168054	0.0251451	WATERCRESS_026142	sp|Q9FK33|PP427_ARATH	85.955	712	87	3	1	712	1	699	0	1234
MSTRG.4464	-1.02279	5.28079	24.6549	0.000171412	0.0255089	WATERCRESS_034544	sp|Q9FI14|TAO1_ARATH	74.159	832	144	2	266	1026	42	873	0	1242
MSTRG.32452	0.789368	3.95649	24.5521	0.000174888	0.0258862	WATERCRESS_008978	sp|A8MRP4|THNL2_ARATH	56.557	122	44	4	416	535	1	115	2.04e-34	128
MSTRG.5555	8.11765	-0.71729	28.632	0.000176418	0.0259731	NA	NA	NA	NA	NA	NA	NA	NA	NA	NA	NA	NA
MSTRG.20751	1.63958	2.14085	24.438	0.000178839	0.0261894	NA	NA	NA	NA	NA	NA	NA	NA	NA	NA	NA	NA
MSTRG.5702	-0.874575	5.16323	24.3698	0.000181251	0.0263574	WATERCRESS_032155	sp|Q9T0G2|CYC2_ARATH	94.643	112	6	0	1	112	1	112	5.91e-76	222
MSTRG.3859	2.67464	1.03771	24.3516	0.000181901	0.0263574	WATERCRESS_011398	sp|Q8VZV9|PTA7_ARATH	81.818	165	22	3	1	161	1	161	5.96e-92	266
MSTRG.2060	5.74754	1.61402	24.2788	0.000184527	0.026582	WATERCRESS_037741	sp|P48483|PP13_ARATH	97.845	232	5	0	1	232	86	317	2.03e-171	478
MSTRG.4321	-0.771233	4.3357	24.2553	0.000185381	0.026582	WATERCRESS_034385	sp|Q9FMN4|TCLOT_ARATH	85.833	120	17	0	1	120	1	120	1.02e-73	218
MSTRG.19962	-1.92175	1.92748	24.214	0.000186899	0.0266607	NA	NA	NA	NA	NA	NA	NA	NA	NA	NA	NA	NA
MSTRG.4494	-9.48834	0.0117494	26.4429	0.000192068	0.0272568	WATERCRESS_034579	sp|Q9FLA2|FDL34_ARATH	62.416	149	53	2	1	149	292	437	2.09e-48	164
MSTRG.20117	1.13202	5.6872	24.027	0.000193941	0.0273815	NA	NA	NA	NA	NA	NA	NA	NA	NA	NA	NA	NA
MSTRG.21084	1.38115	2.95002	23.906	0.000198663	0.027905	WATERCRESS_035062	sp|Q9URZ0|AGAL_SCHPO	24.595	370	176	12	43	389	33	322	2.97e-21	100
MSTRG.21042	0.531221	4.64728	23.8644	0.000200312	0.0279938	WATERCRESS_035019	sp|Q9NQG5|RPR1B_HUMAN	40.31	129	65	1	3	131	2	118	1.84e-22	101
MSTRG.13687	0.972918	6.50708	23.7698	0.000204131	0.0283835	WATERCRESS_023293	sp|P51407|RLA21_ARATH	93.043	115	8	0	1	115	1	115	8.81e-38	126
MSTRG.4469	-7.50964	-0.0537668	29.6348	0.000206755	0.0286038	WATERCRESS_034549	NA	NA	NA	NA	NA	NA	NA	NA	NA	NA	NA
MSTRG.35021	7.7367	-0.475584	24.5599	0.000213895	0.0294437	NA	NA	NA	NA	NA	NA	NA	NA	NA	NA	NA	NA
MSTRG.25483	-1.72889	4.03007	23.4101	0.000219411	0.0300179	WATERCRESS_020089	sp|Q9LIB2|PHS1_ARATH	91.131	981	65	5	1	978	1	962	0	1823
MSTRG.22443	-8.79889	3.88056	23.3803	0.000220734	0.0300179	NA	NA	NA	NA	NA	NA	NA	NA	NA	NA	NA	NA
MSTRG.20114	-0.779523	3.88728	23.3668	0.000221337	0.0300179	WATERCRESS_035679	NA	NA	NA	NA	NA	NA	NA	NA	NA	NA	NA
MSTRG.20163	0.83737	4.40648	23.3126	0.000223775	0.0301997	WATERCRESS_035732	NA	NA	NA	NA	NA	NA	NA	NA	NA	NA	NA
MSTRG.20163	0.83737	4.40648	23.3126	0.000223775	0.0301997	WATERCRESS_035733	sp|O44017|ERD2_ENTHI	32.547	212	129	4	81	290	4	203	5.73e-29	112
MSTRG.12993	1.14471	4.16363	23.2202	0.000228001	0.0305885	WATERCRESS_025663	sp|F4K956|A70_ARATH	82.105	380	60	4	1	373	1	379	0	566
MSTRG.5332	-1.35411	2.17782	23.1789	0.00022992	0.0305885	WATERCRESS_029631	sp|Q8H0W3|RVE6_ARATH	88.017	242	26	2	100	341	93	331	4.24e-148	423
MSTRG.12304	-0.798976	4.21749	23.1774	0.000229989	0.0305885	WATERCRESS_024928	sp|C0LGS3|Y4372_ARATH	56.485	717	247	19	14	688	5	698	0	706
MSTRG.16145	-3.0501	4.29155	23.0953	0.000233861	0.030954	WATERCRESS_034127	sp|Q9S9K4|ASPL2_ARATH	30.318	409	229	16	85	460	46	431	1.26e-42	163
MSTRG.34493	9.52886	-0.237952	26.7124	0.000237641	0.0313038	WATERCRESS_027610	sp|P92983|PROD1_ARATH	90	190	18	1	1	190	1	189	4.8e-111	328
MSTRG.34493	9.52886	-0.237952	26.7124	0.000237641	0.0313038	WATERCRESS_027611	sp|P92983|PROD1_ARATH	94.634	205	11	0	1	205	295	499	2.32e-142	409
MSTRG.14402	6.71746	4.51673	22.9779	0.000239523	0.0314015	WATERCRESS_024090	sp|Q9M015|Y5161_ARATH	81.176	170	32	0	1	170	1	170	7.33e-101	290
MSTRG.36344	2.15871	3.4448	22.9514	0.000240822	0.0314222	WATERCRESS_015766	sp|Q93ZA0|NYC1_ARATH	91.617	501	33	4	1	497	1	496	0	929
MSTRG.5404	0.4763	5.28081	22.9195	0.000242396	0.0314784	WATERCRESS_029709	sp|Q9SE33|RAR1_ARATH	87.054	224	26	3	1	222	1	223	1.99e-142	399
MSTRG.5404	0.4763	5.28081	22.9195	0.000242396	0.0314784	WATERCRESS_029710	sp|Q8GYY0|1A112_ARATH	92.57	498	34	1	1	498	1	495	0	947
MSTRG.20918	-0.750998	5.84507	22.8741	0.000244658	0.0316229	WATERCRESS_034888	sp|Q9MBH1|AIG2C_ARATH	79.355	155	26	1	4	152	3	157	9.01e-84	251
MSTRG.29260	-8.15914	-0.315542	24.9587	0.000248228	0.0319344	NA	NA	NA	NA	NA	NA	NA	NA	NA	NA	NA	NA
MSTRG.21004	-0.822779	4.86156	22.7277	0.000252121	0.0321645	WATERCRESS_034986	sp|Q96RT7|GCP6_HUMAN	34.177	158	96	2	971	1128	1602	1751	1.31e-18	95.9
MSTRG.33167	-4.1029	2.03748	22.7232	0.000252353	0.0321645	WATERCRESS_009757	sp|Q9LQ95|Y1164_ARATH	86.634	202	27	0	3	204	6	207	3.35e-130	367
MSTRG.20800	8.45115	-0.450679	26.2377	0.000256416	0.0325318	NA	NA	NA	NA	NA	NA	NA	NA	NA	NA	NA	NA
MSTRG.20972	3.67275	2.75043	22.5817	0.000259814	0.0328116	NA	NA	NA	NA	NA	NA	NA	NA	NA	NA	NA	NA
MSTRG.35728	-2.29863	2.43829	22.5321	0.000262491	0.0329984	WATERCRESS_015140	sp|O49710|HS154_ARATH	79.856	139	22	3	1	138	1	134	1.92e-73	218
MSTRG.3412	1.27619	2.49714	22.4511	0.000266926	0.0334033	WATERCRESS_010919	sp|Q6PAX2|ATD3B_XENLA	38.968	562	302	6	77	631	37	564	1.46e-119	373
MSTRG.3412	1.27619	2.49714	22.4511	0.000266926	0.0334033	WATERCRESS_010921	NA	NA	NA	NA	NA	NA	NA	NA	NA	NA	NA
MSTRG.4394	-0.999411	3.76076	22.3008	0.000275388	0.0343064	WATERCRESS_034464	sp|Q8VXY9|UAH_ARATH	86.889	450	52	2	26	474	27	470	0	759
MSTRG.20832	0.783237	6.77871	22.2328	0.000279318	0.0346392	WATERCRESS_030633	sp|Q6IMT0|KIP_ARATH	82.749	2226	362	10	1	2219	1	2211	0	3719
MSTRG.35798	-4.28087	2.62974	22.1394	0.000284812	0.0351621	NA	NA	NA	NA	NA	NA	NA	NA	NA	NA	NA	NA
MSTRG.36197	0.514016	5.92262	22.1127	0.000286411	0.0351974	WATERCRESS_015622	sp|Q940H8|FRL4B_ARATH	89.85	532	54	0	1	532	1	532	0	939
MSTRG.33929	-0.682779	5.88456	22.092	0.000287655	0.0351974	WATERCRESS_027001	sp|Q9SJ44|UEV1C_ARATH	95.238	42	2	0	2	43	58	99	1.02e-25	94.4
MSTRG.34891	-0.540948	7.2145	22.0198	0.000292037	0.0355045	WATERCRESS_014241	sp|Q0WW26|COPG_ARATH	96.163	886	34	0	1	886	1	886	0	1749
MSTRG.3781	-2.70825	2.25553	22.0083	0.000292744	0.0355045	WATERCRESS_011318	sp|Q8LAD2|SUCA2_ARATH	85.143	350	16	5	1	323	1	341	0	555
MSTRG.25440	6.59193	0.247067	24.0094	0.000294112	0.0355141	WATERCRESS_020040	sp|Q9C699|RLP7_ARATH	51.745	659	193	10	31	566	315	971	0	566
MSTRG.25440	6.59193	0.247067	24.0094	0.000294112	0.0355141	WATERCRESS_020041	sp|Q9C637|RLP6_ARATH	66.667	171	56	1	1	170	8	178	4.28e-68	226
MSTRG.29380	-1.24744	6.41405	21.9615	0.00029563	0.0355414	WATERCRESS_012053	sp|O23732|GSHB_BRAJU	73.945	545	73	6	478	968	1	530	0	789
MSTRG.26547	0.92557	5.92283	21.9162	0.00029846	0.0356614	WATERCRESS_021118	sp|Q93WV5|WRK69_ARATH	86.62	284	24	4	1	283	1	271	3.13e-163	456
MSTRG.25619	-5.62299	1.06669	21.9041	0.000299219	0.0356614	NA	NA	NA	NA	NA	NA	NA	NA	NA	NA	NA	NA
MSTRG.16277	-4.41339	3.44562	21.8406	0.000303247	0.0359858	NA	NA	NA	NA	NA	NA	NA	NA	NA	NA	NA	NA
MSTRG.35861	-1.08372	5.15491	21.8169	0.000304768	0.036011	WATERCRESS_015272	sp|F4JT78|RPP2A_ARATH	54.212	736	307	7	290	1010	579	1299	0	755
MSTRG.34578	-1.14844	6.69479	21.7766	0.00030737	0.0361477	WATERCRESS_013919	sp|O48947|CESA2_ARATH	95.334	1093	29	3	1	1080	1	1084	0	2029
MSTRG.36177	-2.21579	3.28796	21.7585	0.000308551	0.0361477	WATERCRESS_015599	sp|Q7PC82|AB42G_ARATH	87.097	1395	177	2	1	1395	1	1392	0	2508
MSTRG.7420	4.44924	0.985138	21.6965	0.000312623	0.0364696	NA	NA	NA	NA	NA	NA	NA	NA	NA	NA	NA	NA
MSTRG.3257	-1.36326	2.30344	21.5792	0.000320496	0.0372303	WATERCRESS_010761	NA	NA	NA	NA	NA	NA	NA	NA	NA	NA	NA
MSTRG.3508	1.42746	3.50839	21.4647	0.000328402	0.0376909	WATERCRESS_011019	NA	NA	NA	NA	NA	NA	NA	NA	NA	NA	NA
MSTRG.22838	2.78449	5.81941	21.4545	0.000329113	0.0376909	WATERCRESS_005249	NA	NA	NA	NA	NA	NA	NA	NA	NA	NA	NA
MSTRG.3729	0.987214	4.18007	21.4513	0.000329337	0.0376909	WATERCRESS_011257	sp|P45969|SDS22_CAEEL	29.915	234	154	5	20	250	82	308	1.5e-16	83.6
MSTRG.20178	-1.63545	2.29673	21.4314	0.000330742	0.0376909	WATERCRESS_035749	NA	NA	NA	NA	NA	NA	NA	NA	NA	NA	NA
MSTRG.20178	-1.63545	2.29673	21.4314	0.000330742	0.0376909	WATERCRESS_035751	sp|Q54CU7|TPC2L_DICDI	48.936	141	65	3	32	168	2	139	4.83e-43	142
MSTRG.22940	-0.791617	4.91055	21.407	0.000332463	0.0376909	WATERCRESS_005354	sp|Q9BWU0|NADAP_HUMAN	30.303	561	293	21	22	520	83	607	2.45e-40	162
MSTRG.22616	-2.66135	2.13466	21.404	0.000332676	0.0376909	WATERCRESS_036110	sp|Q8N5M1|ATPF2_HUMAN	29.775	178	118	3	1	176	106	278	1.84e-18	83.2
MSTRG.22616	-2.66135	2.13466	21.404	0.000332676	0.0376909	WATERCRESS_036111	NA	NA	NA	NA	NA	NA	NA	NA	NA	NA	NA
MSTRG.11895	1.60982	1.55292	21.3404	0.000337228	0.0380501	WATERCRESS_022790	sp|Q9NPJ3|ACO13_HUMAN	38.806	134	75	5	22	151	5	135	2.98e-14	68.6
MSTRG.7840	1.54742	6.95571	21.2709	0.000342289	0.0384635	WATERCRESS_001658	sp|P42736|RAP23_ARATH	81.275	251	36	5	1	243	1	248	5.75e-137	387
MSTRG.21195	-1.02606	4.2111	21.217	0.000346269	0.0387526	WATERCRESS_035169	sp|O64511|TLOV1_ARATH	84.951	412	45	6	1	408	1	399	0	671
MSTRG.7560	-2.63585	0.546254	21.1301	0.000352793	0.0393228	WATERCRESS_001359	NA	NA	NA	NA	NA	NA	NA	NA	NA	NA	NA
MSTRG.22821	1.12242	4.63082	20.9891	0.000363683	0.0403732	WATERCRESS_005230	NA	NA	NA	NA	NA	NA	NA	NA	NA	NA	NA
MSTRG.7767	0.730803	5.15993	20.9494	0.000366824	0.040386	WATERCRESS_001575	sp|Q9GKX6|GALM_PIG	45.455	319	160	9	8	324	18	324	8.47e-84	260
MSTRG.15985	-3.54279	2.31006	20.9332	0.000368112	0.040386	NA	NA	NA	NA	NA	NA	NA	NA	NA	NA	NA	NA
MSTRG.20900	-8.75853	2.4264	25.6747	0.000368599	0.040386	NA	NA	NA	NA	NA	NA	NA	NA	NA	NA	NA	NA
MSTRG.34576	0.773052	4.43064	20.9137	0.000369666	0.040386	WATERCRESS_013916	sp|C0LGK4|Y2165_ARATH	51.909	838	331	16	27	805	29	853	0	809
MSTRG.19269	-5.80876	3.4932	20.8621	0.000373821	0.0406624	WATERCRESS_019165	sp|Q9ZVL3|NFYC3_ARATH	94.009	217	11	1	2	216	1	217	1.05e-139	392
MSTRG.14318	1.45863	3.38313	20.8458	0.00037515	0.0406624	WATERCRESS_023998	sp|Q9ZUU3|PP190_ARATH	90.885	757	64	2	1	752	1	757	0	1429
MSTRG.14318	1.45863	3.38313	20.8458	0.00037515	0.0406624	WATERCRESS_023999	sp|Q9ZUU2|PXL2C_ARATH	84.052	232	19	2	17	230	16	247	1.23e-138	391
MSTRG.3293	0.839755	7.27537	20.7925	0.000379516	0.0409661	WATERCRESS_010793	sp|P46690|GASA4_ARATH	71.111	45	13	0	1	45	1	45	2.09e-13	65.5
MSTRG.23406	-2.04634	1.3174	20.7754	0.000380928	0.0409661	WATERCRESS_005814	NA	NA	NA	NA	NA	NA	NA	NA	NA	NA	NA
MSTRG.26482	0.718262	5.58981	20.739	0.000383963	0.0411318	WATERCRESS_021056	sp|Q94A08|RFS2_ARATH	94.179	773	45	0	1	773	1	773	0	1532
MSTRG.26482	0.718262	5.58981	20.739	0.000383963	0.0411318	WATERCRESS_021057	NA	NA	NA	NA	NA	NA	NA	NA	NA	NA	NA
MSTRG.3411	0.746121	5.77024	20.6939	0.00038775	0.0412266	WATERCRESS_010917	sp|Q9LFL0|CSLD2_ARATH	93.543	1146	71	2	1	1144	1	1145	0	2204
MSTRG.34682	-0.579943	5.11897	20.6928	0.000387842	0.0412266	WATERCRESS_014027	NA	NA	NA	NA	NA	NA	NA	NA	NA	NA	NA
MSTRG.7801	-3.49954	0.341273	20.4311	0.000410706	0.0433686	WATERCRESS_001614	sp|Q9LRP2|PT317_ARATH	97.594	374	9	0	1	374	1	374	0	744
MSTRG.34030	1.74313	2.80376	20.4263	0.000411144	0.0433686	WATERCRESS_027113	sp|Q9SD42|RTH_ARATH	79.325	237	43	2	1	237	1	231	1.06e-138	391
MSTRG.1840	-6.16999	1.93455	20.3328	0.000419691	0.0438799	WATERCRESS_037909	sp|Q9FGK0|NDUB8_ARATH	94.4	125	7	0	1	125	1	125	6.36e-74	218
MSTRG.25036	0.62099	6.85652	20.3327	0.000419697	0.0438799	WATERCRESS_007467	sp|F4JSZ5|BIG1_ARATH	88.434	562	57	1	1	554	1109	1670	0	1000
MSTRG.25036	0.62099	6.85652	20.3327	0.000419697	0.0438799	WATERCRESS_007468	sp|F4JSZ5|BIG1_ARATH	95.57	158	7	0	1	158	945	1102	1.57e-98	313
MSTRG.25036	0.62099	6.85652	20.3327	0.000419697	0.0438799	WATERCRESS_007469	sp|F4JSZ5|BIG1_ARATH	96.651	209	7	0	1	209	723	931	3.8e-136	421
MSTRG.25036	0.62099	6.85652	20.3327	0.000419697	0.0438799	WATERCRESS_007470	sp|F4JSZ5|BIG1_ARATH	86.32	731	62	4	1	722	1	702	0	1272
MSTRG.14145	3.8171	2.60002	20.3211	0.000420773	0.0438799	WATERCRESS_023811	sp|O64745|BBE16_ARATH	91.806	537	43	1	1	536	1	537	0	988
MSTRG.4390	4.75593	1.41325	20.2353	0.000428816	0.04455	WATERCRESS_034460	sp|Q9SVM4|GLYC5_ARATH	58.173	416	56	6	1	298	45	460	3.01e-152	437
MSTRG.36119	-1.12464	3.43581	20.2129	0.00043095	0.0446033	WATERCRESS_015539	sp|Q8GZ17|COBL7_ARATH	89.969	648	64	1	1	648	1	647	0	1193
MSTRG.7702	0.555834	6.58604	20.1936	0.000432789	0.0446258	WATERCRESS_001510	sp|Q9LS94|RAG3F_ARATH	97.297	148	4	0	12	159	59	206	4.6e-105	301
MSTRG.5470	-0.808155	3.31055	20.1328	0.000438657	0.0450622	WATERCRESS_029775	sp|Q8GUG9|PUB11_ARATH	24.275	276	204	2	138	413	334	604	9.45e-13	74.3
MSTRG.7071	7.54313	1.98248	20.8913	0.00044091	0.0451253	WATERCRESS_000875	NA	NA	NA	NA	NA	NA	NA	NA	NA	NA	NA
MSTRG.20260	0.987945	4.03082	20.0717	0.000444647	0.0453392	WATERCRESS_029962	sp|Q9SSE9|JMJ25_ARATH	47.588	311	148	5	15	316	434	738	1.9e-82	284
MSTRG.20260	0.987945	4.03082	20.0717	0.000444647	0.0453392	WATERCRESS_029963	sp|Q9SSE9|JMJ25_ARATH	32.474	194	108	6	1	182	103	285	3.29e-16	79
MSTRG.33098	-2.06178	1.87755	20.0049	0.000451302	0.045848	WATERCRESS_009683	sp|F4JKK0|SUD1_ARATH	37.5	64	35	3	20	78	68	131	7.45e-08	55.8
MSTRG.20423	0.963957	6.2169	19.9438	0.000457488	0.0463056	WATERCRESS_030151	sp|O64425|RMA1_ARATH	86.853	251	28	2	1	248	1	249	2.74e-161	449
MSTRG.1749	-5.62752	4.33214	19.8859	0.000463441	0.0465825	WATERCRESS_037532	sp|Q9S850|SUOX_ARATH	90.524	401	30	1	1	401	1	393	0	741
MSTRG.34697	-2.35694	1.44024	19.8842	0.000463608	0.0465825	WATERCRESS_014043	sp|O23193|CBSX1_ARATH	94.22	173	10	0	1	173	64	236	3.51e-118	336
MSTRG.930	6.65837	2.7409	19.8544	0.000466709	0.0466288	WATERCRESS_040924	sp|Q43872|PER64_ARATH	89.905	317	32	0	1	317	1	317	0	605
MSTRG.1689	2.56748	0.784579	19.8473	0.000467457	0.0466288	WATERCRESS_038475	sp|Q9LIQ9|BLI_ARATH	80.868	737	116	10	78	812	1	714	0	1114
MSTRG.15344	10.0668	1.43662	20.4149	0.000487184	0.0481769	WATERCRESS_031472	sp|P0C7R2|LI2P2_ARATH	87.363	182	22	1	1	181	98	279	8.38e-116	332
MSTRG.15344	10.0668	1.43662	20.4149	0.000487184	0.0481769	WATERCRESS_031473	sp|P0C7R1|PPR74_ARATH	71.429	259	50	4	1	255	1	239	1.32e-124	356
MSTRG.25448	-0.819424	4.87124	19.6518	0.000488413	0.0481769	WATERCRESS_020049	sp|Q05153|SSRP1_ARATH	91.176	646	55	2	1	644	1	646	0	1118
MSTRG.21014	-8.42799	-0.730529	23.8918	0.00048863	0.0481769	NA	NA	NA	NA	NA	NA	NA	NA	NA	NA	NA	NA
MSTRG.22851	-1.43545	1.72756	19.6376	0.000489976	0.0481769	WATERCRESS_005264	sp|B0G107|SAMH1_DICDI	38.495	465	248	7	9	472	61	488	9.83e-102	317
MSTRG.2079	-9.72885	-0.221922	28.2933	0.000492613	0.0482638	WATERCRESS_040578	sp|Q67YC9|Y4141_ARATH	86.893	206	27	0	1	206	1	206	4.12e-137	384
MSTRG.35983	-1.63575	2.79481	19.5459	0.0005002	0.0488334	WATERCRESS_015391	sp|Q9C5C4|ARGE_ARATH	91.176	340	24	1	1	334	100	439	0	647
MSTRG.14609	-0.962089	2.80585	19.53	0.000502	0.0488359	WATERCRESS_024313	sp|O80678|UBA2B_ARATH	73.778	450	70	4	1	402	1	450	0	651
MSTRG.20251	0.910431	5.78695	19.5085	0.000504453	0.0489017	WATERCRESS_029952	sp|Q9FHK4|EDR4_ARATH	43.137	51	29	0	287	337	488	538	3.98e-08	60.1
MSTRG.33221	-7.82881	-1.19813	21.0705	0.000512695	0.0495263	WATERCRESS_026245	sp|Q9M1V5|HFA7B_ARATH	81.716	268	43	4	1	263	1	267	1.3e-151	427
MSTRG.5523	-0.626303	4.85975	19.3931	0.0005178	0.0497927	WATERCRESS_029831	sp|Q9ZQ31|STY13_ARATH	45.196	281	136	6	6	280	116	384	1.97e-77	246
MSTRG.5925	-7.58531	-0.844551	21.008	0.000519069	0.0497927	WATERCRESS_032399	sp|F4IG73|BCHC2_ARATH	73.171	82	10	1	1	70	122	203	1e-30	115
MSTRG.7888	1.16285	2.5034	19.3605	0.000521641	0.0498656	WATERCRESS_001709	NA	NA	NA	NA	NA	NA	NA	NA	NA	NA	NA

## Sheet: R P- 60vsWXVITA
genes	logFC	logCPM	F	PValue	FDR	WX_geneID	Uniprot_ID	pident	length	mismatch	gapopen	qstart	qend	sstart	send	evalue	bitscore
MSTRG.20878	-13.27	4.32427	494.43	1.08121e-11	2.97668e-07	NA	NA	NA	NA	NA	NA	NA	NA	NA	NA	NA	NA
MSTRG.20350	-2.74786	4.6463	285.342	3.82864e-11	5.27032e-07	WATERCRESS_030060	sp|Q8L7U4|P23A_ARATH	94.262	122	7	0	194	315	3	124	5.22e-78	243
MSTRG.20350	-2.74786	4.6463	285.342	3.82864e-11	5.27032e-07	WATERCRESS_030061	sp|Q941I6|PMS1_ARATH	87.097	31	4	0	6	36	684	714	1.21e-09	55.1
MSTRG.20350	-2.74786	4.6463	285.342	3.82864e-11	5.27032e-07	WATERCRESS_030062	sp|Q941I6|PMS1_ARATH	87.356	87	8	1	1	84	1	87	1.24e-39	147
MSTRG.13346	-6.04764	5.01919	260.492	7.31407e-11	6.71212e-07	WATERCRESS_026026	sp|Q9FJ82|DAPB3_ARATH	75	76	1	1	1	76	241	298	5.83e-29	107
MSTRG.13346	-6.04764	5.01919	260.492	7.31407e-11	6.71212e-07	WATERCRESS_026027	sp|Q9FJ82|DAPB3_ARATH	94.118	68	4	0	3	70	159	226	1.78e-38	131
MSTRG.13346	-6.04764	5.01919	260.492	7.31407e-11	6.71212e-07	WATERCRESS_026028	sp|Q9FJ82|DAPB3_ARATH	88.158	76	2	1	1	69	80	155	1.75e-38	132
MSTRG.13346	-6.04764	5.01919	260.492	7.31407e-11	6.71212e-07	WATERCRESS_026029	sp|Q9FJ82|DAPB3_ARATH	91.429	70	6	0	1	70	1	70	1.09e-40	137
MSTRG.19403	-5.87874	5.85575	230.848	1.7174e-10	1.18204e-06	WATERCRESS_019288	sp|F4IBE4|DRL10_ARATH	73.739	476	124	1	6	480	1	476	0	717
MSTRG.19403	-5.87874	5.85575	230.848	1.7174e-10	1.18204e-06	WATERCRESS_019289	sp|Q8W474|DRL7_ARATH	60.479	334	121	3	2	335	575	897	3.2e-118	365
MSTRG.20927	-5.37867	4.48539	218.512	2.52677e-10	1.39129e-06	NA	NA	NA	NA	NA	NA	NA	NA	NA	NA	NA	NA
MSTRG.12774	-2.80802	4.28624	210.207	3.31548e-10	1.46983e-06	WATERCRESS_025422	sp|P59259|H4_ARATH	100	103	0	0	1	103	1	103	2.57e-67	199
MSTRG.33167	-9.78445	2.03748	206.642	3.73717e-10	1.46983e-06	WATERCRESS_009757	sp|Q9LQ95|Y1164_ARATH	86.634	202	27	0	3	204	6	207	3.35e-130	367
MSTRG.34154	-2.70602	4.45643	194.83	5.63671e-10	1.88894e-06	WATERCRESS_027248	sp|Q9LN59|WAKLK_ARATH	71.429	742	197	8	779	1510	51	787	0	1033
MSTRG.747	6.96808	6.01066	192.295	6.17504e-10	1.88894e-06	WATERCRESS_039774	sp|Q38931|FKB62_ARATH	90.731	561	42	1	504	1064	1	551	0	1005
MSTRG.10501	-2.24652	5.79644	176.463	1.12119e-09	3.08675e-06	WATERCRESS_017573	sp|Q38931|FKB62_ARATH	92.74	551	40	0	542	1092	1	551	0	1011
MSTRG.3367	-3.08755	4.04417	173.834	1.24382e-09	3.11305e-06	WATERCRESS_010876	NA	NA	NA	NA	NA	NA	NA	NA	NA	NA	NA
MSTRG.17481	-5.41834	3.3568	160.734	2.1345e-09	4.89709e-06	NA	NA	NA	NA	NA	NA	NA	NA	NA	NA	NA	NA
MSTRG.35408	1.92761	5.48513	154.186	2.83919e-09	6.01275e-06	NA	NA	NA	NA	NA	NA	NA	NA	NA	NA	NA	NA
MSTRG.21876	2.09977	4.08733	140.598	5.32735e-09	9.84719e-06	NA	NA	NA	NA	NA	NA	NA	NA	NA	NA	NA	NA
MSTRG.4472	-3.02802	5.0411	140.451	5.36515e-09	9.84719e-06	NA	NA	NA	NA	NA	NA	NA	NA	NA	NA	NA	NA
MSTRG.5634	-3.34378	5.38773	138.606	5.86917e-09	1.0099e-05	WATERCRESS_032080	sp|Q9SD53|Y3720_ARATH	23.543	446	278	15	7	425	47	456	4.61e-18	89.4
MSTRG.4408	-6.64499	3.3487	134.579	7.16718e-09	1.15649e-05	WATERCRESS_034474	sp|Q940Y9|POLL2_ARATH	86.111	72	10	0	141	212	446	517	1.41e-33	134
MSTRG.4495	-8.61571	2.64169	133.518	7.5612e-09	1.15649e-05	WATERCRESS_034581	NA	NA	NA	NA	NA	NA	NA	NA	NA	NA	NA
MSTRG.36197	1.12157	5.92262	131.795	8.25478e-09	1.19612e-05	WATERCRESS_015622	sp|Q940H8|FRL4B_ARATH	89.85	532	54	0	1	532	1	532	0	939
MSTRG.26279	2.49629	2.91991	127.49	1.03267e-08	1.42152e-05	WATERCRESS_020866	sp|Q9M1S8|GCP2_ARATH	81.117	376	54	7	35	398	26	396	0	580
MSTRG.19472	-11.3407	2.02535	156.894	1.31471e-08	1.72358e-05	NA	NA	NA	NA	NA	NA	NA	NA	NA	NA	NA	NA
MSTRG.12484	3.31504	3.77056	117.782	1.75624e-08	2.10046e-05	WATERCRESS_025114	NA	NA	NA	NA	NA	NA	NA	NA	NA	NA	NA
MSTRG.13574	-7.50323	2.06939	117.579	1.77664e-08	2.10046e-05	NA	NA	NA	NA	NA	NA	NA	NA	NA	NA	NA	NA
MSTRG.9782	1.65296	4.27249	117.049	1.83106e-08	2.10046e-05	WATERCRESS_016782	sp|Q9LJH5|GLO4_ARATH	90.083	363	36	0	372	734	1	363	0	671
MSTRG.10286	-4.85865	3.14582	115.203	2.0358e-08	2.24191e-05	WATERCRESS_017327	sp|Q9LSY8|U71B2_ARATH	81.687	486	88	1	1	486	1	485	0	814
MSTRG.20866	-10.3794	1.77153	201.284	2.18068e-08	2.30909e-05	NA	NA	NA	NA	NA	NA	NA	NA	NA	NA	NA	NA
MSTRG.7776	-2.33103	5.65206	112.179	2.42979e-08	2.40438e-05	WATERCRESS_001586	sp|Q9LVI9|DPYD_ARATH	93.706	429	24	2	1	429	1	426	0	836
MSTRG.33224	-6.47303	4.13125	111.846	2.47825e-08	2.40438e-05	NA	NA	NA	NA	NA	NA	NA	NA	NA	NA	NA	NA
MSTRG.1771	-1.43642	4.22736	111.248	2.56811e-08	2.40438e-05	WATERCRESS_036811	sp|Q7Z392|TPC11_HUMAN	23.642	1197	731	36	85	1241	79	1132	2.94e-53	207
MSTRG.33500	1.22423	5.44432	110.913	2.62001e-08	2.40438e-05	WATERCRESS_026543	sp|Q9LXS6|CISY2_ARATH	93.402	485	31	1	512	995	28	512	0	947
MSTRG.21954	-9.88533	2.40757	108.444	3.04151e-08	2.70116e-05	NA	NA	NA	NA	NA	NA	NA	NA	NA	NA	NA	NA
MSTRG.6911	5.22304	4.12554	101.06	4.841e-08	4.04333e-05	WATERCRESS_000757	sp|Q9SIW2|CHR35_ARATH	75.682	917	180	8	9	921	11	888	0	1375
MSTRG.35313	-5.77606	1.71298	101.042	4.84654e-08	4.04333e-05	WATERCRESS_014700	sp|Q9SUD3|CX6B3_ARATH	98.718	78	1	0	1	78	1	78	5.42e-54	164
MSTRG.10573	-9.9084	2.93937	100.083	5.15948e-08	4.17781e-05	NA	NA	NA	NA	NA	NA	NA	NA	NA	NA	NA	NA
MSTRG.20967	6.84768	3.15118	99.2036	5.46666e-08	4.30008e-05	NA	NA	NA	NA	NA	NA	NA	NA	NA	NA	NA	NA
MSTRG.23732	-3.42272	5.6726	96.4008	6.59311e-08	4.85435e-05	WATERCRESS_006129	sp|F4JT82|RPP2C_ARATH	61.934	993	304	16	1	946	1	966	0	1107
MSTRG.9517	-0.975819	4.97694	96.2719	6.65088e-08	4.85435e-05	WATERCRESS_016518	sp|Q38870|CDPK2_ARATH	89.724	652	44	4	335	972	4	646	0	1201
MSTRG.18250	-12.8717	3.25011	162.072	6.70027e-08	4.85435e-05	NA	NA	NA	NA	NA	NA	NA	NA	NA	NA	NA	NA
MSTRG.9772	1.26155	5.74922	95.246	7.13211e-08	4.93384e-05	WATERCRESS_016775	sp|Q9LVJ1|SBT14_ARATH	91.475	739	46	1	650	1371	39	777	0	1362
MSTRG.4388	-2.38137	4.32609	95.1718	7.16842e-08	4.93384e-05	WATERCRESS_034459	sp|Q9FG91|DRL32_ARATH	72.162	837	222	6	1	837	1	826	0	1202
MSTRG.1321	-4.13481	2.21759	88.6183	1.13856e-07	7.6003e-05	WATERCRESS_037028	sp|F4IN58|PIEZO_ARATH	90.577	2547	140	11	1	2532	1	2462	0	4513
MSTRG.13554	3.58973	4.7652	88.3689	1.15947e-07	7.6003e-05	WATERCRESS_023158	sp|O48781|SPX2_ARATH	90.94	298	15	2	1	297	1	287	0	514
MSTRG.4688	1.77515	4.48888	86.0673	1.37428e-07	8.79888e-05	WATERCRESS_034789	sp|Q84W66|NFYB6_ARATH	88.462	234	24	1	766	996	1	234	3.23e-138	416
MSTRG.2000	-5.51017	3.11746	85.3858	1.4463e-07	9.04954e-05	WATERCRESS_039571	sp|Q9FI44|SDAF2_ARATH	89.894	188	18	1	1	187	1	188	2.64e-125	353
MSTRG.13452	-8.92777	0.329016	137.459	1.5583e-07	9.468e-05	NA	NA	NA	NA	NA	NA	NA	NA	NA	NA	NA	NA
MSTRG.895	-11.7195	1.78406	102.979	1.58196e-07	9.468e-05	WATERCRESS_037435	sp|Q8GYN5|RIN4_ARATH	34.673	199	112	10	4	192	3	193	2.02e-09	58.5
MSTRG.4147	-7.74357	1.98513	81.789	1.90511e-07	0.000111595	WATERCRESS_011732	sp|Q9FJL4|BH078_ARATH	82.625	518	60	13	1	508	1	498	0	710
MSTRG.27703	-1.95023	4.28083	81.2183	1.99214e-07	0.000112957	WATERCRESS_003604	sp|Q8W4R8|P4KG6_ARATH	79.52	542	71	5	228	738	66	598	0	826
MSTRG.27703	-1.95023	4.28083	81.2183	1.99214e-07	0.000112957	WATERCRESS_003625	sp|Q8W4R8|P4KG6_ARATH	88.78	615	59	4	239	848	13	622	0	1097
MSTRG.13278	11.8575	2.19296	199.735	2.02733e-07	0.000112957	WATERCRESS_025960	sp|Q9LF79|ACA8_ARATH	43.808	646	304	10	31	666	439	1035	8.27e-165	504
MSTRG.4690	0.950426	5.43951	80.8454	2.05145e-07	0.000112957	WATERCRESS_034792	sp|O14214|TRM10_SCHPO	41.704	223	115	4	90	297	51	273	6.05e-49	169
MSTRG.9374	-1.89072	3.10306	79.6146	2.26186e-07	0.000122101	WATERCRESS_016357	sp|Q9SFB5|SCP27_ARATH	84.507	426	57	3	20	439	37	459	0	735
MSTRG.12797	1.9952	5.00574	77.2763	2.73272e-07	0.000144682	WATERCRESS_025447	sp|P59259|H4_ARATH	100	103	0	0	1	103	1	103	2.57e-67	199
MSTRG.21258	-0.990553	5.96923	76.1838	2.99014e-07	0.000152931	WATERCRESS_035234	sp|Q8LBH2|CAP8_ARATH	89.228	557	47	2	1	544	1	557	0	1004
MSTRG.4389	-6.79248	1.10539	76.1456	2.99963e-07	0.000152931	NA	NA	NA	NA	NA	NA	NA	NA	NA	NA	NA	NA
MSTRG.5604	-8.81077	0.184443	119.71	3.14201e-07	0.000156336	NA	NA	NA	NA	NA	NA	NA	NA	NA	NA	NA	NA
MSTRG.115	-11.3878	1.66642	241.292	3.17999e-07	0.000156336	WATERCRESS_030721	sp|Q9SAJ5|PP133_ARATH	77.792	779	156	3	1	763	1	778	0	1191
MSTRG.24809	9.27552	0.828663	88.9069	3.68181e-07	0.000177832	WATERCRESS_007243	sp|Q9FKK2|AGL62_ARATH	47.222	180	87	4	1	177	1	175	6.8e-43	147
MSTRG.9249	-6.3887	2.59521	73.3796	3.78672e-07	0.000179745	NA	NA	NA	NA	NA	NA	NA	NA	NA	NA	NA	NA
MSTRG.1637	-9.45892	3.52683	72.669	4.02512e-07	0.000187823	WATERCRESS_039406	sp|A8MS85|SPT61_ARATH	78.595	897	46	3	118	868	567	1463	0	1367
MSTRG.14891	-1.16455	6.68079	72.3933	4.12214e-07	0.000189144	WATERCRESS_024622	sp|F4IG73|BCHC2_ARATH	90.353	2695	195	6	1	2640	303	2987	0	4648
MSTRG.35318	-3.76802	2.88196	71.9273	4.29227e-07	0.000193722	WATERCRESS_014707	sp|P35132|UBC9_ARATH	98.649	148	2	0	1	148	1	148	4.29e-108	306
MSTRG.23724	-2.59022	4.18082	70.9064	4.69357e-07	0.000208417	WATERCRESS_006123	sp|F4JT80|RPP2B_ARATH	55.927	1198	466	14	11	1166	16	1193	0	1229
MSTRG.35855	-4.8416	3.6799	70.2586	4.97021e-07	0.000217198	WATERCRESS_015266	sp|Q9SN68|RAF2B_ARATH	94.472	199	11	0	1	199	1	199	9.87e-140	390
MSTRG.24197	2.99641	3.91792	69.7763	5.18821e-07	0.000223182	NA	NA	NA	NA	NA	NA	NA	NA	NA	NA	NA	NA
MSTRG.5661	-8.60208	4.70317	69.5776	5.28118e-07	0.00022337	WATERCRESS_032111	NA	NA	NA	NA	NA	NA	NA	NA	NA	NA	NA
MSTRG.10077	-1.59005	3.01992	69.4229	5.35485e-07	0.00022337	WATERCRESS_017099	sp|Q8GXJ1|HDA15_ARATH	79.242	554	79	3	1	549	1	523	0	822
MSTRG.15400	2.43838	2.4014	68.6289	5.75183e-07	0.000236349	NA	NA	NA	NA	NA	NA	NA	NA	NA	NA	NA	NA
MSTRG.23066	-7.83493	4.82083	68.0515	6.06154e-07	0.000245412	NA	NA	NA	NA	NA	NA	NA	NA	NA	NA	NA	NA
MSTRG.24917	-11.267	1.53675	199.958	6.54886e-07	0.000257942	WATERCRESS_007349	sp|Q8L936|CAP16_ARATH	83.88	366	58	1	1	366	1	365	0	630
MSTRG.13323	-8.91563	0.499784	103.378	6.55841e-07	0.000257942	NA	NA	NA	NA	NA	NA	NA	NA	NA	NA	NA	NA
MSTRG.29257	-6.76367	4.62281	66.9738	6.69153e-07	0.000259471	WATERCRESS_011913	sp|Q8W4J9|RPP8_ARATH	72.76	279	73	1	26	301	1	279	1.86e-135	408
MSTRG.29257	-6.76367	4.62281	66.9738	6.69153e-07	0.000259471	WATERCRESS_011914	sp|Q9FJK8|RP8L4_ARATH	70.646	913	258	6	1091	1999	1	907	0	1256
MSTRG.10414	-11.4711	2.57253	78.6034	7.39247e-07	0.000281619	WATERCRESS_017467	sp|Q9LK36|SAHH2_ARATH	96.701	485	16	0	54	538	1	485	0	980
MSTRG.807	-10.5948	0.917475	193.223	7.46728e-07	0.000281619	NA	NA	NA	NA	NA	NA	NA	NA	NA	NA	NA	NA
MSTRG.17468	6.64711	2.31271	77.3632	8.08227e-07	0.000300693	NA	NA	NA	NA	NA	NA	NA	NA	NA	NA	NA	NA
MSTRG.21089	-1.17611	4.12489	64.5234	8.42056e-07	0.000309102	WATERCRESS_035065	NA	NA	NA	NA	NA	NA	NA	NA	NA	NA	NA
MSTRG.21089	-1.17611	4.12489	64.5234	8.42056e-07	0.000309102	WATERCRESS_035066	sp|Q9LIP2|PSB5B_ARATH	79.412	34	7	0	148	181	196	229	8.8e-10	59.3
MSTRG.748	7.54194	1.77278	64.0978	8.76993e-07	0.000317691	WATERCRESS_039775	sp|Q9LSF1|OXI1_ARATH	82.033	423	70	2	4	424	3	421	0	690
MSTRG.26270	9.00738	6.87448	63.5043	9.28495e-07	0.000331979	WATERCRESS_020856	NA	NA	NA	NA	NA	NA	NA	NA	NA	NA	NA
MSTRG.34471	-1.75606	2.63271	63.3077	9.46304e-07	0.000334009	WATERCRESS_027594	sp|Q8LGE3|ARP6_ARATH	92.162	421	31	2	1	419	1	421	0	778
MSTRG.24758	-6.55819	2.03374	62.9312	9.81503e-07	0.000342048	WATERCRESS_007189	sp|P27450|CST_ARATH	83.562	365	56	1	282	646	1	361	0	624
MSTRG.22523	-3.36839	2.67219	62.6872	1.00511e-06	0.000345895	WATERCRESS_035997	sp|Q9M367|BECN1_ARATH	74.225	516	92	8	1	475	1	516	0	720
MSTRG.9723	-2.31065	2.94334	62.1011	1.06448e-06	0.000361804	WATERCRESS_016724	NA	NA	NA	NA	NA	NA	NA	NA	NA	NA	NA
MSTRG.17833	-2.67587	3.03005	61.1213	1.17283e-06	0.000391161	WATERCRESS_036546	sp|F4IRM4|PHOX1_ARATH	85.071	777	80	6	1	773	1	745	0	1335
MSTRG.9630	-2.04455	3.17762	61.0664	1.17927e-06	0.000391161	WATERCRESS_016633	sp|Q0WVD6|ANM3_ARATH	82.343	606	89	4	1	593	1	601	0	1001
MSTRG.14022	2.99316	0.858085	60.6245	1.23253e-06	0.000401559	WATERCRESS_023678	sp|F4IUU1|RLP27_ARATH	80.841	809	153	2	2	809	1	808	0	1318
MSTRG.16974	1.75208	3.46951	60.5518	1.24155e-06	0.000401559	WATERCRESS_028347	sp|Q9M9H6|CK1_ARATH	85.522	297	43	0	1	297	49	345	0	538
MSTRG.12211	8.85841	2.27021	60.4495	1.25437e-06	0.000401559	WATERCRESS_024834	sp|Q93VH2|BBD2_ARATH	31.361	338	193	10	4	327	8	320	1.66e-30	121
MSTRG.29270	-3.37008	5.17275	59.7619	1.34454e-06	0.000424986	WATERCRESS_011925	sp|Q9SD53|Y3720_ARATH	27.114	402	240	10	34	401	46	428	4.97e-30	124
MSTRG.4381	1.96714	3.7376	59.6607	1.35842e-06	0.000424986	WATERCRESS_034457	sp|Q9FG91|DRL32_ARATH	65.365	768	240	7	785	1531	77	839	0	972
MSTRG.4381	1.96714	3.7376	59.6607	1.35842e-06	0.000424986	WATERCRESS_034458	sp|Q9FHE8|P2A06_ARATH	44.086	93	45	1	7	99	100	185	2.72e-15	74.7
MSTRG.13036	3.62244	4.62929	58.5007	1.52972e-06	0.000473199	WATERCRESS_025701	sp|C0Z361|CPNB3_ARATH	95.008	601	26	1	1	601	1	597	0	1104
MSTRG.29005	-8.78596	1.49398	58.168	1.58329e-06	0.000484329	WATERCRESS_005017	sp|Q9C8P0|ODP25_ARATH	75.26	384	63	8	1	353	83	465	1.13e-159	458
MSTRG.9600	8.02284	0.318921	100.485	1.63172e-06	0.000493659	NA	NA	NA	NA	NA	NA	NA	NA	NA	NA	NA	NA
MSTRG.34	-2.13164	4.33686	56.375	1.91128e-06	0.000571949	WATERCRESS_030641	sp|Q9LPF1|WTR8_ARATH	94.309	369	21	0	7	375	2	370	0	708
MSTRG.5614	5.77959	1.80572	56.1352	1.96072e-06	0.000580435	WATERCRESS_032034	NA	NA	NA	NA	NA	NA	NA	NA	NA	NA	NA
MSTRG.5614	5.77959	1.80572	56.1352	1.96072e-06	0.000580435	WATERCRESS_032035	NA	NA	NA	NA	NA	NA	NA	NA	NA	NA	NA
MSTRG.9588	-1.0683	4.40223	55.5368	2.09056e-06	0.000606667	WATERCRESS_016587	sp|Q9S7D1|DGDG1_ARATH	87.9	843	67	2	1	843	1	808	0	1470
MSTRG.4378	1.84687	4.73805	55.466	2.10656e-06	0.000606667	WATERCRESS_034454	sp|P82381|ICI_LINUS	43.548	62	35	0	95	156	7	68	4.44e-11	58.5
MSTRG.4755	-0.861032	5.2207	55.427	2.11544e-06	0.000606667	WATERCRESS_029002	sp|Q9FPS4|UBP23_ARATH	74.424	911	178	8	1	908	1	859	0	1313
MSTRG.1521	5.84606	0.557913	54.861	2.24909e-06	0.000638349	WATERCRESS_039987	NA	NA	NA	NA	NA	NA	NA	NA	NA	NA	NA
MSTRG.21337	-2.71322	2.12106	54.4994	2.33949e-06	0.000657231	WATERCRESS_032695	sp|Q93VR9|SEH1_ARATH	91.615	322	27	0	1	322	5	326	0	585
MSTRG.10611	-2.85854	3.46825	54.2897	2.39381e-06	0.000665696	NA	NA	NA	NA	NA	NA	NA	NA	NA	NA	NA	NA
MSTRG.810	6.76675	0.787644	54.0911	2.44656e-06	0.000673562	WATERCRESS_038165	sp|Q9FJK8|RP8L4_ARATH	64.504	262	69	3	1	240	648	907	7.88e-100	313
MSTRG.810	6.76675	0.787644	54.0911	2.44656e-06	0.000673562	WATERCRESS_038166	sp|Q9FJB5|RP8L3_ARATH	68.17	399	90	8	55	453	261	622	5.41e-175	516
MSTRG.810	6.76675	0.787644	54.0911	2.44656e-06	0.000673562	WATERCRESS_038167	sp|Q9FJK8|RP8L4_ARATH	71.698	53	15	0	9	61	1	53	1.78e-17	77.8
MSTRG.5590	-9.56163	0.415943	78.8355	2.48981e-06	0.000678682	WATERCRESS_032016	sp|Q52T38|ZDH22_ARATH	41.414	99	9	1	1	50	31	129	2.94e-12	63.9
MSTRG.4633	-1.19947	3.3139	53.3654	2.65087e-06	0.000714401	WATERCRESS_034727	sp|Q8VZS8|PYL1_ARATH	86.667	210	23	2	1	207	1	208	1.26e-119	342
MSTRG.35798	-6.61412	2.62974	53.2915	2.67274e-06	0.000714401	NA	NA	NA	NA	NA	NA	NA	NA	NA	NA	NA	NA
MSTRG.9221	-2.66953	7.07465	53.0633	2.74156e-06	0.000725748	WATERCRESS_016191	sp|Q9SFF9|GL17_ARATH	95.197	229	11	0	1	229	1	229	2.08e-159	442
MSTRG.803	-9.86165	0.329535	89.2911	2.78829e-06	0.000731089	WATERCRESS_038350	sp|Q9LSF1|OXI1_ARATH	71.186	118	27	2	9	119	6	123	2.22e-46	157
MSTRG.808	-11.0399	1.33009	106.104	2.9463e-06	0.000765233	WATERCRESS_038358	NA	NA	NA	NA	NA	NA	NA	NA	NA	NA	NA
MSTRG.34426	-6.7855	2.78822	52.2709	2.99668e-06	0.000771043	NA	NA	NA	NA	NA	NA	NA	NA	NA	NA	NA	NA
MSTRG.33685	1.7035	1.89442	52.1669	3.03214e-06	0.000772942	WATERCRESS_026732	sp|F4IY62|UGPA3_ARATH	76.22	164	31	4	1	157	1	163	6.86e-65	216
MSTRG.33685	1.7035	1.89442	52.1669	3.03214e-06	0.000772942	WATERCRESS_026733	sp|F4IY62|UGPA3_ARATH	90.698	301	25	2	1	301	190	487	0	565
MSTRG.21595	-2.48895	4.29543	52.0242	3.08153e-06	0.000776346	WATERCRESS_032982	sp|O80765|PANK1_ARATH	75.536	233	13	1	1	189	125	357	7.32e-104	313
MSTRG.1333	-5.65075	0.454314	51.9432	3.10998e-06	0.000776346	WATERCRESS_037044	sp|O82251|TI202_ARATH	88.506	174	19	1	1	173	1	174	3.4e-105	310
MSTRG.6552	2.09883	2.98539	51.8864	3.13009e-06	0.000776346	WATERCRESS_000388	sp|Q94F08|HIPL2_ARATH	89.865	444	39	3	1	438	1	444	0	762
MSTRG.6552	2.09883	2.98539	51.8864	3.13009e-06	0.000776346	WATERCRESS_000389	sp|Q94F08|HIPL2_ARATH	92.063	189	15	0	1	189	489	677	1.31e-122	365
MSTRG.10016	1.14024	4.10431	51.8064	3.1587e-06	0.000776447	WATERCRESS_017037	NA	NA	NA	NA	NA	NA	NA	NA	NA	NA	NA
MSTRG.10016	1.14024	4.10431	51.8064	3.1587e-06	0.000776447	WATERCRESS_017038	sp|Q54BC9|DYRK2_DICDI	33.526	346	193	9	798	1125	585	911	3.82e-44	177
MSTRG.25468	-6.28653	2.77135	51.3445	3.32976e-06	0.000807713	WATERCRESS_020070	sp|O81030|GGLO5_ARATH	84.497	587	87	1	1	587	1	583	0	1042
MSTRG.6821	4.06268	3.93675	51.2813	3.35396e-06	0.000807713	WATERCRESS_000669	sp|Q6H236|PEG3_BOVIN	27.577	359	247	4	189	538	1232	1586	2.85e-09	64.3
MSTRG.36133	1.1378	4.20788	51.2296	3.3739e-06	0.000807713	WATERCRESS_015554	sp|Q920G9|GMCL1_MOUSE	26.619	278	181	10	55	319	87	354	3.24e-14	79.7
MSTRG.35811	-1.16943	5.67502	50.8895	3.50858e-06	0.000832714	WATERCRESS_015220	sp|D7MFJ8|CSPLC_ARALL	87.234	188	24	0	189	376	1	188	4.57e-106	313
MSTRG.10402	1.24843	7.79264	50.4351	3.6981e-06	0.000870192	WATERCRESS_017452	sp|Q9F234|AGL2_BACTQ	38.197	610	317	13	156	717	149	746	4.71e-127	408
MSTRG.10402	1.24843	7.79264	50.4351	3.6981e-06	0.000870192	WATERCRESS_017454	sp|Q9F234|AGL2_BACTQ	35.835	653	324	14	64	663	136	746	1.47e-119	387
MSTRG.5671	-0.936469	3.29641	49.0184	4.36796e-06	0.0010191	WATERCRESS_032122	sp|Q975P3|APGM_SULTO	38.038	418	210	7	1	411	1	376	5.81e-81	260
MSTRG.22501	-1.9701	1.60638	48.5047	4.64402e-06	0.00106693	WATERCRESS_035968	NA	NA	NA	NA	NA	NA	NA	NA	NA	NA	NA
MSTRG.22525	-0.843787	5.23977	48.4932	4.65045e-06	0.00106693	WATERCRESS_035999	sp|Q9BWU0|NADAP_HUMAN	28.881	554	310	18	22	520	83	607	2.18e-36	151
MSTRG.36120	-0.956527	5.13205	48.3876	4.70972e-06	0.0010716	WATERCRESS_015540	sp|Q9ZWJ9|ARR2_ARATH	83.552	687	78	11	1	675	1	664	0	1099
MSTRG.36344	2.75265	3.4448	48.1713	4.83383e-06	0.00108117	WATERCRESS_015766	sp|Q93ZA0|NYC1_ARATH	91.617	501	33	4	1	497	1	496	0	929
MSTRG.10493	5.12328	2.63242	48.1235	4.86177e-06	0.00108117	WATERCRESS_017562	sp|Q8GYN5|RIN4_ARATH	82.775	209	28	4	10	210	3	211	9.37e-120	341
MSTRG.10389	-2.28011	2.9628	48.1102	4.86959e-06	0.00108117	WATERCRESS_017440	NA	NA	NA	NA	NA	NA	NA	NA	NA	NA	NA
MSTRG.29022	-11.1607	1.28213	93.6904	4.92842e-06	0.00108547	NA	NA	NA	NA	NA	NA	NA	NA	NA	NA	NA	NA
MSTRG.21942	-4.94314	2.23483	46.9688	5.5953e-06	0.00122257	NA	NA	NA	NA	NA	NA	NA	NA	NA	NA	NA	NA
MSTRG.33580	-0.792081	6.32118	46.0632	6.25899e-06	0.00135682	WATERCRESS_026619	sp|Q6NLQ6|CDPKW_ARATH	96.262	535	19	1	1	534	1	535	0	1071
MSTRG.1638	-10.2448	0.986738	57.6675	6.58073e-06	0.00141542	WATERCRESS_039407	sp|Q8W468|ARI8_ARATH	89.965	568	52	2	1	564	1	567	0	1040
MSTRG.4696	-9.78312	0.76795	57.4427	6.71093e-06	0.00142207	NA	NA	NA	NA	NA	NA	NA	NA	NA	NA	NA	NA
MSTRG.32678	-1.89377	2.80597	45.4443	6.76399e-06	0.00142207	WATERCRESS_009230	sp|Q680Z7|PPR24_ARATH	83.468	496	80	2	450	944	10	504	0	837
MSTRG.22578	1.96674	5.76526	45.409	6.79411e-06	0.00142207	NA	NA	NA	NA	NA	NA	NA	NA	NA	NA	NA	NA
MSTRG.9490	3.60133	2.16269	45.3488	6.84593e-06	0.00142207	WATERCRESS_016487	sp|Q8W4L0|CML49_ARATH	74.085	328	25	9	51	360	50	335	1.08e-154	441
MSTRG.2797	-2.75805	4.3902	45.3211	6.86991e-06	0.00142207	WATERCRESS_010252	sp|O81209|RBOHA_ARATH	84.838	897	124	6	1	886	7	902	0	1554
MSTRG.21197	-0.595707	5.72705	45.1114	7.05463e-06	0.00144153	WATERCRESS_035172	sp|Q8L5Y6|CAND1_ARATH	95.078	1219	56	2	1	1215	1	1219	0	2317
MSTRG.14758	1.85581	2.8851	45.0958	7.06863e-06	0.00144153	WATERCRESS_024481	NA	NA	NA	NA	NA	NA	NA	NA	NA	NA	NA
MSTRG.7714	1.11257	3.7168	44.8451	7.29736e-06	0.00147723	WATERCRESS_001522	sp|Q2JS42|PYRH_SYNJA	65.401	237	82	0	89	325	1	237	8.46e-112	327
MSTRG.121	-2.86835	3.03809	44.5258	7.60103e-06	0.00152747	WATERCRESS_030725	sp|O23712|PSA1B_ARATH	87.365	277	28	1	1	270	1	277	8.04e-176	488
MSTRG.121	-2.86835	3.03809	44.5258	7.60103e-06	0.00152747	WATERCRESS_030726	NA	NA	NA	NA	NA	NA	NA	NA	NA	NA	NA
MSTRG.4526	-1.37804	5.19829	44.3131	7.8112e-06	0.00155833	WATERCRESS_034610	sp|Q9FHE9|P2A08_ARATH	42.458	179	101	1	1	177	1	179	1.74e-40	144
MSTRG.22524	-0.85688	5.37226	44.1605	7.96604e-06	0.00157779	WATERCRESS_035998	sp|B3LFA4|SYCC2_ARATH	89.628	511	53	0	1	511	1	511	0	945
MSTRG.33581	1.17624	7.74403	44.0631	8.06671e-06	0.00158632	WATERCRESS_026620	sp|Q94A08|RFS2_ARATH	94.437	773	43	0	1	773	1	773	0	1535
MSTRG.17485	1.27707	3.43846	43.8044	8.34123e-06	0.00162867	WATERCRESS_028889	sp|Q9LQM1|FBD39_ARATH	62.411	423	153	5	1	419	1	421	7.41e-177	503
MSTRG.17485	1.27707	3.43846	43.8044	8.34123e-06	0.00162867	WATERCRESS_028890	NA	NA	NA	NA	NA	NA	NA	NA	NA	NA	NA
MSTRG.26282	-10.6554	1.20172	80.8273	9.01674e-06	0.00174182	NA	NA	NA	NA	NA	NA	NA	NA	NA	NA	NA	NA
MSTRG.5969	-1.07141	3.70025	43.181	9.04729e-06	0.00174182	WATERCRESS_032451	sp|F4JI44|NDX_ARATH	77.718	745	127	4	1	711	174	913	0	1159
MSTRG.12215	2.57646	2.23655	42.6879	9.65398e-06	0.00184572	WATERCRESS_024836	sp|Q8RWR2|LRP1B_ARATH	64.988	417	112	10	1002	1388	39	451	4.8e-159	489
MSTRG.13546	9.46271	1.04958	48.7872	9.80135e-06	0.00185134	NA	NA	NA	NA	NA	NA	NA	NA	NA	NA	NA	NA
MSTRG.13279	0.831102	4.53262	42.5362	9.84982e-06	0.00185134	WATERCRESS_025961	sp|Q8LDQ4|TAP46_ARATH	91.542	402	34	0	1	402	4	405	0	738
MSTRG.19308	-9.8978	0.420885	97.3977	9.88513e-06	0.00185134	NA	NA	NA	NA	NA	NA	NA	NA	NA	NA	NA	NA
MSTRG.13313	0.89558	4.28425	42.0966	1.04433e-05	0.00194034	WATERCRESS_025996	sp|O31634|YJCL_BACSU	32.564	390	236	8	89	455	4	389	9.72e-52	182
MSTRG.117	4.24795	3.80896	42.0552	1.05013e-05	0.00194034	NA	NA	NA	NA	NA	NA	NA	NA	NA	NA	NA	NA
MSTRG.3409	-0.758403	5.96627	41.863	1.07752e-05	0.00197768	WATERCRESS_010915	sp|Q9LFL3|TOL1_ARATH	91.646	407	32	2	1	405	1	407	0	724
MSTRG.15849	-2.55491	4.45619	41.7689	1.09122e-05	0.00198664	NA	NA	NA	NA	NA	NA	NA	NA	NA	NA	NA	NA
MSTRG.23022	-0.865153	4.73095	41.7307	1.09684e-05	0.00198664	WATERCRESS_005473	sp|Q9CPU4|MGST3_MOUSE	40.458	131	74	2	7	135	4	132	2.32e-30	109
MSTRG.36306	-8.14832	-0.625875	57.4907	1.11949e-05	0.00201442	WATERCRESS_015728	sp|Q9FEF8|FBRL1_ARATH	64.706	170	43	1	35	187	63	232	1.37e-67	211
MSTRG.19305	-10.0873	0.371926	92.9461	1.175e-05	0.00210058	NA	NA	NA	NA	NA	NA	NA	NA	NA	NA	NA	NA
MSTRG.12963	0.804457	5.04562	41.1232	1.19076e-05	0.00211503	WATERCRESS_025631	sp|Q40784|AAPC_CENCI	66.99	309	83	1	3	292	19	327	1.67e-154	437
MSTRG.12203	8.00058	4.2873	40.6616	1.26825e-05	0.0022322	WATERCRESS_024824	sp|Q7Z392|TPC11_HUMAN	23.564	1184	716	37	85	1209	79	1132	4.27e-49	194
MSTRG.10412	4.3791	1.94589	40.6346	1.27295e-05	0.0022322	WATERCRESS_017464	sp|Q67YC9|Y4141_ARATH	82.313	147	26	0	1	147	41	187	1.53e-91	269
MSTRG.33919	1.91655	1.64329	40.363	1.32141e-05	0.00230251	WATERCRESS_026990	sp|Q9LXJ1|BIC1_ARATH	82.143	140	20	4	1	135	1	140	5.83e-73	217
MSTRG.20900	-11.5446	2.4264	55.0912	1.36475e-05	0.00236196	NA	NA	NA	NA	NA	NA	NA	NA	NA	NA	NA	NA
MSTRG.1603	7.41867	5.98446	40.0877	1.37269e-05	0.00236196	WATERCRESS_037403	sp|Q9ASR1|EF2_ARATH	97.15	842	24	0	412	1253	2	843	0	1729
MSTRG.3378	-1.40166	1.94751	39.3875	1.51357e-05	0.00258116	WATERCRESS_010884	sp|Q9FFD7|DSP5_ARATH	94.118	204	11	1	1	203	1	204	4.44e-140	392
MSTRG.25442	-6.356	1.71669	48.6991	1.51883e-05	0.00258116	WATERCRESS_020042	sp|Q54S83|NDUF7_DICDI	31.776	107	46	2	1	80	142	248	1.6e-12	64.3
MSTRG.34455	-7.64379	-0.632713	44.6674	1.54474e-05	0.0026091	NA	NA	NA	NA	NA	NA	NA	NA	NA	NA	NA	NA
MSTRG.33599	1.01148	4.69813	38.8796	1.62607e-05	0.00272972	WATERCRESS_026641	sp|A2RVQ5|AGL16_ARATH	90	240	23	1	57	295	1	240	1.61e-157	441
MSTRG.24653	0.702543	4.82721	38.6312	1.68452e-05	0.00281069	WATERCRESS_007097	sp|Q8VXY4|TIPRL_ARATH	91.034	290	26	0	1	290	1	290	0	548
MSTRG.13344	-2.62643	3.16389	38.1971	1.79247e-05	0.00297281	WATERCRESS_026030	NA	NA	NA	NA	NA	NA	NA	NA	NA	NA	NA
MSTRG.5592	9.72297	0.048533	81.9444	1.86592e-05	0.00307608	NA	NA	NA	NA	NA	NA	NA	NA	NA	NA	NA	NA
MSTRG.11030	-1.0651	4.53151	37.6068	1.95212e-05	0.00315805	WATERCRESS_021847	NA	NA	NA	NA	NA	NA	NA	NA	NA	NA	NA
MSTRG.4465	1.34514	3.18067	37.6048	1.95269e-05	0.00315805	WATERCRESS_034545	sp|Q9FI12|SBT23_ARATH	84.304	841	101	3	1	817	1	834	0	1427
MSTRG.6596	0.980171	6.26085	37.5879	1.95748e-05	0.00315805	WATERCRESS_000437	sp|Q9FIT8|AGD1_ARATH	81.477	853	89	6	609	1417	1	828	0	1372
MSTRG.36177	-2.77275	3.28796	37.5737	1.96152e-05	0.00315805	WATERCRESS_015599	sp|Q7PC82|AB42G_ARATH	87.097	1395	177	2	1	1395	1	1392	0	2508
MSTRG.34295	-1.20556	4.56669	37.5044	1.98142e-05	0.00317154	WATERCRESS_027395	sp|Q66GI9|ANTR4_ARATH	87.664	535	49	4	1	520	1	533	0	907
MSTRG.34295	-1.20556	4.56669	37.5044	1.98142e-05	0.00317154	WATERCRESS_027396	sp|Q9SD76|PHS2_ARATH	96.433	841	30	0	1	841	1	841	0	1693
MSTRG.19306	-11.1503	1.3761	66.2554	2.00749e-05	0.00319469	WATERCRESS_019191	sp|C0LGQ7|Y4245_ARATH	63.17	896	302	15	1	874	1	890	0	1089
MSTRG.20889	1.02628	5.25267	37.341	2.02923e-05	0.00321072	WATERCRESS_034853	sp|Q9LIA4|RIK_ARATH	79.372	223	38	3	1	221	1	217	2.64e-117	349
MSTRG.19430	-0.62468	5.17985	37.0333	2.12283e-05	0.00333964	WATERCRESS_019315	sp|P52901|ODPA1_ARATH	95.116	389	19	0	1	389	1	389	0	779
MSTRG.13532	6.73696	-0.314407	36.7994	2.19728e-05	0.00343712	NA	NA	NA	NA	NA	NA	NA	NA	NA	NA	NA	NA
MSTRG.12823	-0.534596	4.74406	36.7398	2.2167e-05	0.0034479	WATERCRESS_025476	sp|Q42540|UBC7_ARATH	86.559	186	5	1	1	186	1	166	4.37e-116	329
MSTRG.29016	-10.8847	1.26309	64.2454	2.2693e-05	0.00350989	WATERCRESS_005024	NA	NA	NA	NA	NA	NA	NA	NA	NA	NA	NA
MSTRG.21924	-1.08737	4.46142	36.29	2.36987e-05	0.00364497	WATERCRESS_033348	sp|Q9LJY2|GGPPA_ARATH	71.309	359	79	7	1	357	1	337	2.15e-173	489
MSTRG.10059	1.01525	3.44105	36.2378	2.38841e-05	0.00365307	WATERCRESS_017084	NA	NA	NA	NA	NA	NA	NA	NA	NA	NA	NA
MSTRG.35309	-6.58437	1.14088	38.2944	2.40705e-05	0.00366124	WATERCRESS_014701	sp|Q9SUD4|TET7_ARATH	92.748	262	19	0	1	262	1	262	0	506
MSTRG.13219	1.37614	4.2734	36.1019	2.43748e-05	0.00368715	WATERCRESS_025895	NA	NA	NA	NA	NA	NA	NA	NA	NA	NA	NA
MSTRG.13394	-0.892903	3.74223	36.0235	2.46629e-05	0.00369135	WATERCRESS_026081	sp|Q9FGN7|SCC4_ARATH	76.671	793	115	8	1	790	1	726	0	1162
MSTRG.34451	-1.63721	2.9672	36.0214	2.46707e-05	0.00369135	WATERCRESS_027578	NA	NA	NA	NA	NA	NA	NA	NA	NA	NA	NA
MSTRG.19459	-9.25071	0.507258	48.26	2.50384e-05	0.00372612	NA	NA	NA	NA	NA	NA	NA	NA	NA	NA	NA	NA
MSTRG.1532	3.32116	0.960973	35.776	2.55983e-05	0.00378896	NA	NA	NA	NA	NA	NA	NA	NA	NA	NA	NA	NA
MSTRG.11886	0.729791	4.59367	35.7115	2.58484e-05	0.00379578	WATERCRESS_022780	sp|Q9ST43|PH1_ARATH	94.203	138	8	0	1	138	1	138	1.58e-88	278
MSTRG.30080	-1.32847	2.99422	35.6932	2.59201e-05	0.00379578	WATERCRESS_012837	NA	NA	NA	NA	NA	NA	NA	NA	NA	NA	NA
MSTRG.4283	-8.30453	1.78124	35.6285	2.61748e-05	0.0038128	NA	NA	NA	NA	NA	NA	NA	NA	NA	NA	NA	NA
MSTRG.6742	2.9803	3.53451	35.3883	2.71455e-05	0.00393338	WATERCRESS_000586	NA	NA	NA	NA	NA	NA	NA	NA	NA	NA	NA
MSTRG.21760	-9.85727	0.265514	61.1706	2.75595e-05	0.00397246	NA	NA	NA	NA	NA	NA	NA	NA	NA	NA	NA	NA
MSTRG.33717	-2.84696	1.65688	35.1288	2.82402e-05	0.00404938	WATERCRESS_026763	sp|Q9FN03|UVR8_ARATH	34.304	309	150	8	227	505	58	343	8.53e-39	149
MSTRG.1530	-10.6218	1.2522	46.8085	2.87473e-05	0.00410074	WATERCRESS_037636	NA	NA	NA	NA	NA	NA	NA	NA	NA	NA	NA
MSTRG.835	4.34385	1.21377	34.7781	2.98006e-05	0.00422908	NA	NA	NA	NA	NA	NA	NA	NA	NA	NA	NA	NA
MSTRG.11308	3.42811	1.34453	34.685	3.02313e-05	0.00425824	WATERCRESS_022154	sp|O80449|DIOX4_ARATH	85.552	353	51	0	1	353	1	353	0	642
MSTRG.32055	9.24474	0.612467	39.0566	3.03779e-05	0.00425824	NA	NA	NA	NA	NA	NA	NA	NA	NA	NA	NA	NA
MSTRG.8661	2.05293	4.15916	34.6139	3.05646e-05	0.00425824	WATERCRESS_002471	sp|Q8GWB7|GUX6_ARATH	73.333	150	33	2	2	150	394	537	7.34e-66	211
MSTRG.6967	3.5231	1.97575	34.6012	3.06248e-05	0.00425824	NA	NA	NA	NA	NA	NA	NA	NA	NA	NA	NA	NA
MSTRG.19307	-9.74646	0.155103	59.1033	3.15604e-05	0.00435266	WATERCRESS_019192	sp|C0LGQ7|Y4245_ARATH	64.349	906	296	15	1	887	1	898	0	1117
MSTRG.24923	-1.7529	4.55151	34.3317	3.19303e-05	0.00435266	WATERCRESS_007357	sp|Q9SMQ4|SRK2F_ARATH	88.424	311	24	2	1	311	1	299	0	552
MSTRG.6520	5.55922	0.633541	34.3295	3.19409e-05	0.00435266	WATERCRESS_000355	sp|Q08BY5|JMJD4_DANRE	38.519	270	107	7	34	278	91	326	2.31e-47	167
MSTRG.4695	9.28917	-0.262822	70.6676	3.19437e-05	0.00435266	NA	NA	NA	NA	NA	NA	NA	NA	NA	NA	NA	NA
MSTRG.17660	1.08106	5.81674	34.2932	3.21219e-05	0.00435266	WATERCRESS_036385	sp|Q8RUW5|SCP8_ARATH	82.65	317	53	1	1	317	1	315	0	551
MSTRG.19270	-2.98351	1.1347	34.2671	3.22525e-05	0.00435266	WATERCRESS_019166	sp|Q8RWL4|IDM2_ARATH	70.959	365	89	5	29	392	1	349	0	517
MSTRG.15069	-1.05421	7.64891	34.1784	3.27011e-05	0.00438621	WATERCRESS_024790	sp|Q96266|GSTF8_ARATH	64.865	296	64	3	1	290	1	262	3.14e-128	368
MSTRG.26398	1.88674	1.4849	34.1551	3.28197e-05	0.00438621	WATERCRESS_020975	sp|Q9LYL6|Y3270_ARATH	69.128	447	112	4	2	428	5	445	0	566
MSTRG.4464	-1.09996	5.28079	33.9514	3.38814e-05	0.00449324	WATERCRESS_034544	sp|Q9FI14|TAO1_ARATH	74.159	832	144	2	266	1026	42	873	0	1242
MSTRG.1043	-10.1586	0.856645	38.19	3.3947e-05	0.00449324	WATERCRESS_036793	NA	NA	NA	NA	NA	NA	NA	NA	NA	NA	NA
MSTRG.1043	-10.1586	0.856645	38.19	3.3947e-05	0.00449324	WATERCRESS_036794	sp|F4JZY1|CIP1_ARATH	61.337	344	101	4	236	576	1267	1581	5.92e-115	377
MSTRG.12199	-6.56136	0.603969	33.9062	3.41218e-05	0.00449477	NA	NA	NA	NA	NA	NA	NA	NA	NA	NA	NA	NA
MSTRG.9896	-9.97357	-0.234229	67.7146	3.72516e-05	0.00488369	NA	NA	NA	NA	NA	NA	NA	NA	NA	NA	NA	NA
MSTRG.31598	0.910347	5.18432	33.1833	3.82496e-05	0.00499076	WATERCRESS_008090	sp|Q8W4F3|SYQ_ARATH	90.977	798	66	2	1	795	1	795	0	1499
MSTRG.4469	-8.72683	-0.0537668	43.603	3.95108e-05	0.005131	WATERCRESS_034549	NA	NA	NA	NA	NA	NA	NA	NA	NA	NA	NA
MSTRG.34493	9.52886	-0.237952	39.684	4.04279e-05	0.00522545	WATERCRESS_027610	sp|P92983|PROD1_ARATH	90	190	18	1	1	190	1	189	4.8e-111	328
MSTRG.34493	9.52886	-0.237952	39.684	4.04279e-05	0.00522545	WATERCRESS_027611	sp|P92983|PROD1_ARATH	94.634	205	11	0	1	205	295	499	2.32e-142	409
MSTRG.10540	-7.84182	0.424339	39.4217	4.17029e-05	0.00532208	NA	NA	NA	NA	NA	NA	NA	NA	NA	NA	NA	NA
MSTRG.29137	-9.33656	-0.676315	65.6062	4.17295e-05	0.00532208	NA	NA	NA	NA	NA	NA	NA	NA	NA	NA	NA	NA
MSTRG.13508	-0.878505	9.16838	32.6356	4.17554e-05	0.00532208	WATERCRESS_026194	sp|Q9LT96|Y5977_ARATH	74.126	858	208	7	939	1792	98	945	0	1214
MSTRG.15985	-4.29657	2.31006	32.3778	4.35304e-05	0.00552275	NA	NA	NA	NA	NA	NA	NA	NA	NA	NA	NA	NA
MSTRG.13332	-1.68397	1.49089	32.1524	4.51532e-05	0.00570235	WATERCRESS_026013	sp|Q9LTJ6|RUP1_ARATH	76.797	306	33	2	1	268	46	351	5.09e-154	437
MSTRG.22809	4.36557	4.98717	32.0922	4.55985e-05	0.00573229	WATERCRESS_005217	sp|Q9FKS5|CYC1B_ARATH	98.697	307	4	0	1	307	1	307	0	629
MSTRG.22809	4.36557	4.98717	32.0922	4.55985e-05	0.00573229	WATERCRESS_005218	sp|Q96WV6|YHU2_SCHPO	32.899	1380	926	0	10	1389	793	2172	3.08e-88	322
MSTRG.26378	1.14049	3.57751	32.0305	4.60596e-05	0.00576394	WATERCRESS_020957	NA	NA	NA	NA	NA	NA	NA	NA	NA	NA	NA
MSTRG.10192	-3.27056	2.27299	31.9406	4.67409e-05	0.00582273	WATERCRESS_017229	sp|Q9M2J5|MCC16_ARATH	33.793	145	84	7	279	418	8	145	2.02e-10	65.1
MSTRG.19762	-1.74553	1.94491	31.7091	4.85496e-05	0.00602081	NA	NA	NA	NA	NA	NA	NA	NA	NA	NA	NA	NA
MSTRG.19896	-0.963088	3.36536	31.3344	5.16472e-05	0.00637623	WATERCRESS_035458	sp|P62598|ARR12_ARATH	94.624	93	5	0	1	93	1	93	3.94e-57	188
MSTRG.418	0.834578	4.89927	31.2935	5.19991e-05	0.00639102	WATERCRESS_031056	sp|Q9ZU11|ATB15_ARATH	94.026	837	22	2	1	810	1	836	0	1621
MSTRG.21084	1.37049	2.95002	31.2487	5.23866e-05	0.00641002	WATERCRESS_035062	sp|Q9URZ0|AGAL_SCHPO	24.595	370	176	12	43	389	33	322	2.97e-21	100
MSTRG.19313	-10.3907	0.562287	40.8548	5.27121e-05	0.00642131	NA	NA	NA	NA	NA	NA	NA	NA	NA	NA	NA	NA
MSTRG.9895	2.55202	5.61102	31.1532	5.32254e-05	0.00645528	WATERCRESS_016901	sp|Q9LW15|CX5B1_ARATH	90.341	176	17	0	1	176	1	176	1.65e-95	277
MSTRG.23074	2.6911	4.34006	31.1212	5.35093e-05	0.00646125	WATERCRESS_005532	sp|Q9FKI0|FIMB5_ARATH	94.469	687	38	0	1	687	1	687	0	1348
MSTRG.23074	2.6911	4.34006	31.1212	5.35093e-05	0.00646125	WATERCRESS_005533	sp|Q9FKI0|FIMB5_ARATH	65.641	390	68	4	991	1320	298	681	2.02e-147	473
MSTRG.18966	-5.35558	0.569701	34.7042	5.41683e-05	0.00648872	NA	NA	NA	NA	NA	NA	NA	NA	NA	NA	NA	NA
MSTRG.9323	-1.3138	3.50152	31.0434	5.42082e-05	0.00648872	WATERCRESS_016302	sp|Q9SRT2|BH062_ARATH	71.369	482	90	6	1	460	1	456	0	650
MSTRG.9348	0.928682	4.20812	30.7816	5.66363e-05	0.00675002	WATERCRESS_016325	sp|Q9SSE7|AROD2_ARATH	86.567	402	31	3	1	400	1	381	0	674
MSTRG.9348	0.928682	4.20812	30.7816	5.66363e-05	0.00675002	WATERCRESS_016326	NA	NA	NA	NA	NA	NA	NA	NA	NA	NA	NA
MSTRG.22634	1.06255	3.19991	30.692	5.74952e-05	0.00682285	WATERCRESS_036131	sp|P82805|TO204_ARATH	51.737	259	53	4	1	259	1	187	7.17e-80	241
MSTRG.28810	0.947155	7.14713	30.5743	5.86459e-05	0.00692953	WATERCRESS_004802	sp|Q54V77|PYRG_DICDI	59.22	564	210	6	1	546	1	562	0	676
MSTRG.19269	-6.94926	3.4932	30.4626	5.97633e-05	0.00703138	WATERCRESS_019165	sp|Q9ZVL3|NFYC3_ARATH	94.009	217	11	1	2	216	1	217	1.05e-139	392
MSTRG.20733	-3.86997	3.1036	30.1162	6.33824e-05	0.00742545	WATERCRESS_030507	sp|P46637|ARGI1_ARATH	75.676	370	21	3	16	344	1	342	0	537
MSTRG.15970	-11.9008	3.33611	43.2091	6.46818e-05	0.00754557	NA	NA	NA	NA	NA	NA	NA	NA	NA	NA	NA	NA
MSTRG.3820	1.44645	2.81599	29.945	6.52626e-05	0.00755633	WATERCRESS_011359	sp|O03982|HIP39_ARATH	54.286	70	30	2	4	72	3	71	1.12e-14	68.9
MSTRG.3820	1.44645	2.81599	29.945	6.52626e-05	0.00755633	WATERCRESS_011360	sp|Q9FFA0|DUF10_ARATH	45.752	306	117	10	2	269	3	297	2.73e-68	223
MSTRG.34461	-2.32254	1.21856	29.9396	6.53229e-05	0.00755633	WATERCRESS_027592	NA	NA	NA	NA	NA	NA	NA	NA	NA	NA	NA
MSTRG.8902	-0.81639	5.81388	29.8202	6.66731e-05	0.00768024	WATERCRESS_015850	sp|Q9SS86|LHTL4_ARATH	88.326	454	46	4	1	450	1	451	0	808
MSTRG.23931	2.05455	3.1861	29.6183	6.90288e-05	0.00786914	WATERCRESS_006327	sp|Q8N5J2|MINY1_HUMAN	35.052	194	105	3	5	183	75	262	3.14e-27	118
MSTRG.23706	0.656008	8.24881	29.6111	6.91144e-05	0.00786914	WATERCRESS_006107	NA	NA	NA	NA	NA	NA	NA	NA	NA	NA	NA
MSTRG.26542	-0.865425	4.03852	29.6064	6.91705e-05	0.00786914	WATERCRESS_021113	sp|Q84JR9|TTL4_ARATH	84.68	718	71	8	1	715	1	682	0	1163
MSTRG.1901	-5.72347	0.272	31.0427	6.9973e-05	0.00792769	WATERCRESS_037712	sp|Q9FHK7|Y5516_ARATH	90.476	567	49	3	1	562	1	567	0	1033
MSTRG.17482	-2.56959	1.36006	29.4549	7.10055e-05	0.00801169	WATERCRESS_028888	NA	NA	NA	NA	NA	NA	NA	NA	NA	NA	NA
MSTRG.21091	-1.1297	6.53877	29.4278	7.13395e-05	0.00801652	WATERCRESS_035068	sp|C0HLA0|GH5FP_CHAOB	42.015	526	278	14	194	699	28	546	3.55e-133	407
MSTRG.25220	6.53745	1.22373	29.3365	7.24777e-05	0.00811131	WATERCRESS_019804	sp|Q9ZQ80|NDRP1_ARATH	73.936	188	22	6	1	162	1	187	3.83e-71	215
MSTRG.10418	1.17111	4.56533	29.2847	7.31319e-05	0.00812901	WATERCRESS_017472	NA	NA	NA	NA	NA	NA	NA	NA	NA	NA	NA
MSTRG.4095	3.16862	1.00822	29.2773	7.32263e-05	0.00812901	WATERCRESS_011670	NA	NA	NA	NA	NA	NA	NA	NA	NA	NA	NA
MSTRG.7071	-3.76084	1.98248	30.4496	7.69482e-05	0.00850788	WATERCRESS_000875	NA	NA	NA	NA	NA	NA	NA	NA	NA	NA	NA
MSTRG.1647	-9.67475	0.545397	32.2141	7.73263e-05	0.00851548	WATERCRESS_039413	NA	NA	NA	NA	NA	NA	NA	NA	NA	NA	NA
MSTRG.13105	2.42403	0.968856	28.8715	7.8604e-05	0.0086217	WATERCRESS_025774	sp|Q9FJ62|GPDL4_ARATH	80.152	660	96	3	1	625	103	762	0	1073
MSTRG.13105	2.42403	0.968856	28.8715	7.8604e-05	0.0086217	WATERCRESS_025775	sp|Q9FJ62|GPDL4_ARATH	76.316	76	18	0	1	76	4	79	2.83e-33	123
MSTRG.22443	-9.58577	3.88056	28.7381	8.04677e-05	0.0087911	NA	NA	NA	NA	NA	NA	NA	NA	NA	NA	NA	NA
MSTRG.1949	9.22043	-0.196517	31.9076	8.09017e-05	0.00880358	NA	NA	NA	NA	NA	NA	NA	NA	NA	NA	NA	NA
MSTRG.4149	-8.79245	-0.207144	40.8329	8.15452e-05	0.00883867	WATERCRESS_011735	sp|Q9LV60|CRR55_ARATH	88.506	261	30	0	1	261	1	261	6.15e-171	474
MSTRG.1689	2.63319	0.784579	28.5486	8.32032e-05	0.008983	WATERCRESS_038475	sp|Q9LIQ9|BLI_ARATH	80.868	737	116	10	78	812	1	714	0	1114
MSTRG.7482	0.832916	6.17509	28.4782	8.42466e-05	0.00906013	WATERCRESS_001286	sp|Q94CE5|GATP_ARATH	87.476	519	49	2	1	518	1	504	0	932
MSTRG.1601	9.73679	1.2206	31.5969	8.47233e-05	0.00907594	WATERCRESS_037401	sp|P37518|YCHF_BACSU	55.795	371	147	4	52	410	1	366	1.78e-142	413
MSTRG.28506	-4.49622	1.06848	28.3691	8.58931e-05	0.00916559	WATERCRESS_004477	sp|Q38845|2AAA_ARATH	96.928	586	18	0	1	586	1	586	0	1164
MSTRG.21847	-0.539187	6.76541	28.3367	8.63886e-05	0.00918288	WATERCRESS_033265	sp|Q54TB8|TSTB_DICDI	30.519	154	98	6	261	409	140	289	1.93e-07	59.3
MSTRG.9157	7.74901	-0.754974	31.1851	9.01137e-05	0.009542	WATERCRESS_016124	sp|O34569|YOAA_BACSU	42.667	75	42	1	97	171	92	165	4.5e-09	56.6
MSTRG.5717	-2.61092	1.20834	28.0455	9.09931e-05	0.0095982	NA	NA	NA	NA	NA	NA	NA	NA	NA	NA	NA	NA
MSTRG.26680	1.60115	3.8138	28.0033	9.16835e-05	0.00963412	WATERCRESS_021246	sp|Q9LEX0|P2A13_ARATH	91.696	289	24	0	1	289	1	289	0	557
MSTRG.29686	0.766029	4.93962	27.9744	9.21602e-05	0.00964738	WATERCRESS_012416	sp|Q65XS5|BC10_ORYSJ	28.657	335	167	11	66	353	80	389	2.7e-28	117
MSTRG.4390	4.63667	1.41325	27.9323	9.28589e-05	0.0096837	WATERCRESS_034460	sp|Q9SVM4|GLYC5_ARATH	58.173	416	56	6	1	298	45	460	3.01e-152	437
MSTRG.1683	7.41166	-0.429721	30.8987	9.4098e-05	0.00977514	WATERCRESS_040125	sp|Q0V7T5|Y1864_ARATH	52.123	424	171	9	68	467	11	426	1.48e-139	410
MSTRG.20996	-8.23321	-0.580861	30.8743	9.44458e-05	0.00977514	NA	NA	NA	NA	NA	NA	NA	NA	NA	NA	NA	NA
MSTRG.5613	-7.97251	-0.713592	35.6312	9.54654e-05	0.00981501	NA	NA	NA	NA	NA	NA	NA	NA	NA	NA	NA	NA
MSTRG.368	-1.35518	3.37646	27.7737	9.5544e-05	0.00981501	WATERCRESS_031005	sp|Q9SYD6|DTX42_ARATH	93.398	515	34	0	2	516	1	515	0	949
MSTRG.23406	-2.21557	1.3174	27.7472	9.60026e-05	0.00982545	WATERCRESS_005814	NA	NA	NA	NA	NA	NA	NA	NA	NA	NA	NA
MSTRG.35872	-7.85733	-0.705849	35.494	9.70547e-05	0.00989635	WATERCRESS_015283	NA	NA	NA	NA	NA	NA	NA	NA	NA	NA	NA
MSTRG.4648	-4.46179	0.541051	27.6473	9.77495e-05	0.00992405	WATERCRESS_034744	sp|Q9LTC0|PBL19_ARATH	82.118	425	60	4	359	782	1	410	0	690
MSTRG.9247	-0.947886	3.42637	27.6304	9.80474e-05	0.00992405	WATERCRESS_016219	sp|Q9SQT4|NDA8A_ARATH	95.37	108	5	0	1	108	1	108	1.54e-74	218
MSTRG.26836	1.74996	5.76694	27.4819	0.000100722	0.0101306	WATERCRESS_021392	sp|Q8LGS1|MARD1_ARATH	74.699	249	46	9	1	237	20	263	3.08e-117	338
MSTRG.10106	-2.73929	1.56166	27.4763	0.000100824	0.0101306	WATERCRESS_017130	sp|Q1LXS2|PSMG2_DANRE	29.924	264	158	6	17	275	16	257	4.42e-26	106
MSTRG.3173	-1.20302	3.86149	27.2294	0.000105459	0.0105578	WATERCRESS_010665	sp|Q9FNB5|AB6G_ARATH	93.664	726	40	4	1	720	1	726	0	1323
MSTRG.13309	-0.548073	5.93472	27.1386	0.000107223	0.0106955	WATERCRESS_025989	sp|Q8TC07|TBC15_HUMAN	33.959	533	299	7	110	641	132	612	3.99e-90	298
MSTRG.25769	0.954511	6.86814	27.1017	0.00010795	0.0107292	WATERCRESS_020384	sp|P49078|ASNS1_ARATH	94.247	591	27	2	1	591	1	584	0	1165
MSTRG.9226	-0.756741	5.75506	27.0171	0.000109637	0.0108576	WATERCRESS_016197	sp|Q9ZQR3|Y2451_ARATH	31.412	503	302	20	5	482	6	490	4.08e-53	195
MSTRG.9715	-5.78725	-1.18718	26.8999	0.000112026	0.0110544	NA	NA	NA	NA	NA	NA	NA	NA	NA	NA	NA	NA
MSTRG.12077	-1.28977	3.58179	26.7161	0.000115889	0.0113948	WATERCRESS_022996	sp|Q9ZVC9|FRS3_ARATH	92.228	193	15	0	5	197	659	851	3.04e-123	370
MSTRG.10535	-5.97406	0.386843	26.6771	0.00011673	0.0114008	NA	NA	NA	NA	NA	NA	NA	NA	NA	NA	NA	NA
MSTRG.4405	1.0532	7.06179	26.6736	0.000116806	0.0114008	WATERCRESS_034476	sp|Q9S7D8|APS4_ARATH	88.699	469	49	2	459	923	1	469	0	852
MSTRG.26230	-1.52047	3.01622	26.6557	0.000117192	0.0114008	WATERCRESS_020813	sp|Q3HRQ2|GLOX_VITPS	74.275	517	131	1	25	541	8	522	0	822
MSTRG.29260	-8.61314	-0.315542	29.4397	0.000117841	0.0114235	NA	NA	NA	NA	NA	NA	NA	NA	NA	NA	NA	NA
MSTRG.16277	-4.72991	3.44562	26.4705	0.000121293	0.011717	NA	NA	NA	NA	NA	NA	NA	NA	NA	NA	NA	NA
MSTRG.20149	-0.605717	4.5524	26.4419	0.000121939	0.0117235	WATERCRESS_035720	sp|Q9SJU0|KN7M_ARATH	82.881	479	38	5	1	439	1	475	0	733
MSTRG.25573	-1.84626	1.24657	26.4299	0.000122213	0.0117235	WATERCRESS_020169	NA	NA	NA	NA	NA	NA	NA	NA	NA	NA	NA
MSTRG.5453	-1.77994	2.50608	26.395	0.00012301	0.0117398	WATERCRESS_029758	sp|O81210|RBOHC_ARATH	91.128	913	68	8	1	908	1	905	0	1727
MSTRG.35761	-0.625832	6.32238	26.3821	0.000123307	0.0117398	WATERCRESS_015166	sp|Q84MD8|FHYRK_ARATH	86.772	378	28	1	362	717	1	378	0	672
MSTRG.4137	8.03185	-0.204251	29.0877	0.000124565	0.0117398	NA	NA	NA	NA	NA	NA	NA	NA	NA	NA	NA	NA
MSTRG.22708	-0.558764	5.80414	26.327	0.000124581	0.0117398	WATERCRESS_036211	sp|F4JY11|CAND7_ARATH	51.708	439	205	5	1	434	4	440	1.26e-161	465
MSTRG.16358	0.727407	5.4705	26.3161	0.000124835	0.0117398	WATERCRESS_027679	sp|F4I9E1|NFD4_ARATH	30.09	555	343	17	9	546	39	565	1.3e-47	177
MSTRG.12476	-1.46367	3.10216	26.3115	0.000124941	0.0117398	WATERCRESS_025105	sp|O05413|NMO_BACSU	29.545	352	182	11	13	320	14	343	2.05e-32	126
MSTRG.1775	-7.60875	0.397445	27.5277	0.000125385	0.0117414	WATERCRESS_036814	sp|Q9FKY4|PILS7_ARATH	77.848	158	3	1	1	126	1	158	3.54e-73	231
MSTRG.19092	-2.89668	2.9258	26.2028	0.000127509	0.0118999	NA	NA	NA	NA	NA	NA	NA	NA	NA	NA	NA	NA
MSTRG.22552	0.672758	5.19512	26.166	0.000128391	0.0119417	WATERCRESS_036031	NA	NA	NA	NA	NA	NA	NA	NA	NA	NA	NA
MSTRG.10616	-8.36278	-1.01867	47.6272	0.000128967	0.0119549	WATERCRESS_017693	sp|D8WUA4|SECA2_ARATH	71.154	52	10	1	18	69	526	572	1.94e-15	72.8
MSTRG.23296	-9.63296	0.0810481	33.1171	0.000130255	0.011996	NA	NA	NA	NA	NA	NA	NA	NA	NA	NA	NA	NA
MSTRG.21183	-0.470509	5.20378	26.0881	0.000130282	0.011996	WATERCRESS_035160	sp|Q8L736|SKI11_ARATH	84.615	507	37	3	1	506	1	467	0	830
MSTRG.29362	-8.32359	0.182369	28.6843	0.000132821	0.012189	NA	NA	NA	NA	NA	NA	NA	NA	NA	NA	NA	NA
MSTRG.34385	-7.3769	3.03181	30.5032	0.000133786	0.0122367	NA	NA	NA	NA	NA	NA	NA	NA	NA	NA	NA	NA
MSTRG.29803	-1.64525	2.5174	25.913	0.000134651	0.012275	WATERCRESS_012544	sp|Q4PSF4|DTX52_ARATH	88.032	493	58	1	1	492	16	508	0	884
MSTRG.14435	1.22635	4.39741	25.8869	0.000135316	0.012295	WATERCRESS_024125	sp|Q9ZVJ2|AMERL_ARATH	94.393	214	12	0	1	214	1	214	8.33e-152	422
MSTRG.17870	1.07246	3.86611	25.8152	0.000137162	0.0123828	WATERCRESS_036581	sp|Q9SUV1|BRT1_ARATH	89.03	237	26	0	1	237	155	391	1.75e-154	437
MSTRG.1955	-8.49962	-0.692835	28.4828	0.000137181	0.0123828	WATERCRESS_037752	sp|F4IHJ0|SFH8_ARATH	90.889	450	23	2	1	448	1	434	0	840
MSTRG.33722	1.78174	2.66286	25.737	0.000139209	0.0125247	WATERCRESS_026770	sp|Q9ZPV5|NOC2L_ARATH	38.152	422	256	3	1	418	188	608	1.79e-94	303
MSTRG.33722	1.78174	2.66286	25.737	0.000139209	0.0125247	WATERCRESS_026771	NA	NA	NA	NA	NA	NA	NA	NA	NA	NA	NA
MSTRG.36416	-2.21042	2.04659	25.6825	0.000140656	0.0125628	WATERCRESS_015824	NA	NA	NA	NA	NA	NA	NA	NA	NA	NA	NA
MSTRG.18987	-0.732218	5.17573	25.6735	0.000140897	0.0125628	WATERCRESS_018781	sp|Q39265|ZFP6_ARATH	88.325	197	23	0	1	197	1	197	3.4e-112	321
MSTRG.10435	2.95199	-0.587692	25.6696	0.000141001	0.0125628	WATERCRESS_017497	sp|Q7Y225|DIR16_ARATH	94.65	243	13	0	1	243	1	243	8.52e-166	460
MSTRG.27324	-1.77055	1.89063	25.6481	0.000141579	0.0125671	WATERCRESS_003207	sp|Q6DBP8|GAT11_ARATH	72.603	292	59	4	1	274	1	289	2.37e-147	417
MSTRG.9866	-1.40381	5.79475	25.6339	0.000141962	0.0125671	WATERCRESS_016871	sp|O22433|MT3_ARATH	80	70	13	1	1	70	1	69	9.13e-32	107
MSTRG.31503	-1.10415	4.31492	25.5677	0.000143761	0.0126855	WATERCRESS_007991	sp|Q9C7F2|AB14B_ARATH	89.647	1246	121	3	1	1239	1	1245	0	2218
MSTRG.19029	-1.42779	3.89074	25.5211	0.000145042	0.0127375	WATERCRESS_018817	sp|Q9C8Y1|CML23_ARATH	77.848	158	29	1	1	158	1	152	2.22e-82	242
MSTRG.32440	-0.569288	5.32151	25.5022	0.000145566	0.0127375	WATERCRESS_008964	sp|Q9LPW7|AFB3_ARATH	92.028	577	46	0	1	577	1	577	0	1113
MSTRG.33670	1.0457	5.92228	25.4856	0.000146028	0.0127375	WATERCRESS_026715	sp|Q9LYM2|AVT6C_ARATH	91.034	435	37	2	1	433	1	435	0	771
MSTRG.10202	2.05963	1.7874	25.4794	0.000146201	0.0127375	WATERCRESS_017238	sp|F4JEP5|MSH5_ARATH	84.704	778	66	5	1	749	54	807	0	1316
MSTRG.22736	-5.00724	1.58696	25.4254	0.000147717	0.0127813	WATERCRESS_005142	sp|F4JY11|CAND7_ARATH	51.481	439	206	5	1	434	4	440	3.78e-160	461
MSTRG.25626	1.54629	6.30783	25.4244	0.000147745	0.0127813	WATERCRESS_020238	sp|P32961|NRL1_ARATH	79.769	346	70	0	1	346	1	346	0	597
MSTRG.33908	-1.64403	3.44178	25.412	0.000148096	0.0127813	WATERCRESS_026981	NA	NA	NA	NA	NA	NA	NA	NA	NA	NA	NA
MSTRG.10541	-0.938329	3.3062	25.2521	0.000152703	0.0131148	WATERCRESS_017617	NA	NA	NA	NA	NA	NA	NA	NA	NA	NA	NA
MSTRG.10541	-0.938329	3.3062	25.2521	0.000152703	0.0131148	WATERCRESS_017618	sp|O22815|MLO5_ARATH	76.923	39	9	0	74	112	138	176	2.96e-12	66.2
MSTRG.2759	-1.42584	3.8625	25.245	0.000152913	0.0131148	WATERCRESS_010212	sp|Q9FL59|FTIP1_ARATH	96.348	794	29	0	1	794	1	794	0	1601
MSTRG.1315	-5.3483	-0.529139	25.2089	0.000153975	0.0131334	WATERCRESS_037018	NA	NA	NA	NA	NA	NA	NA	NA	NA	NA	NA
MSTRG.23452	-0.921705	6.38062	25.2053	0.000154084	0.0131334	WATERCRESS_005860	sp|Q940B8|KN13A_ARATH	82.864	817	115	8	1	815	1	794	0	1354
MSTRG.24877	0.51558	6.49034	25.0946	0.000157402	0.0133748	WATERCRESS_007308	sp|O81108|ACA2_ARATH	98.028	1014	20	0	1	1014	1	1014	0	2046
MSTRG.23069	-7.78508	0.291241	25.0556	0.000158591	0.0134344	WATERCRESS_005530	sp|O23095|RLA12_ARATH	70.677	133	19	1	1	133	1	113	2.19e-44	143
MSTRG.12498	0.832906	3.53793	25.0112	0.000159955	0.0135083	WATERCRESS_025133	sp|P24226|HISX_BRAOC	92.258	465	32	1	1	461	1	465	0	867
MSTRG.3799	8.26035	-0.783449	31.5006	0.000160631	0.013524	NA	NA	NA	NA	NA	NA	NA	NA	NA	NA	NA	NA
MSTRG.18944	-1.5123	3.70341	24.8927	0.000163667	0.0137376	WATERCRESS_018736	sp|O32107|YUID_BACSU	41.905	105	61	0	16	120	1	105	1.18e-22	91.7
MSTRG.12144	-10.9692	1.86753	44.2316	0.000166352	0.0139005	NA	NA	NA	NA	NA	NA	NA	NA	NA	NA	NA	NA
MSTRG.20723	-1.53527	6.78223	24.8006	0.000166618	0.0139005	WATERCRESS_030497	sp|P42643|14331_ARATH	82.692	260	24	2	1	255	1	244	4.3e-155	436
MSTRG.7560	-2.6919	0.546254	24.7654	0.000167763	0.0139537	WATERCRESS_001359	NA	NA	NA	NA	NA	NA	NA	NA	NA	NA	NA
MSTRG.10299	-0.464927	5.25291	24.6939	0.000170114	0.0141067	WATERCRESS_017341	sp|Q9LIE5|FHY3_ARATH	90.212	848	71	2	1	845	1	839	0	1600
MSTRG.30622	-1.00995	4.12026	24.5328	0.00017555	0.0145137	WATERCRESS_013438	sp|Q9FL59|FTIP1_ARATH	97.733	794	18	0	1	794	1	794	0	1624
MSTRG.20790	-5.6615	1.93393	24.5083	0.000176394	0.0145399	WATERCRESS_030600	sp|Q8L751|ORP1C_ARATH	83.314	857	71	10	1	828	1	814	0	1391
MSTRG.22530	-0.802292	3.97114	24.4527	0.000178327	0.0146553	WATERCRESS_036005	sp|Q8LE94|RING3_ARATH	52.814	231	95	4	1	218	1	230	1.41e-76	233
MSTRG.20786	-9.95619	0.642568	33.4807	0.000180452	0.0147448	NA	NA	NA	NA	NA	NA	NA	NA	NA	NA	NA	NA
MSTRG.33160	-1.06815	4.83671	24.3913	0.000180487	0.0147448	WATERCRESS_009747	sp|O03982|HIP39_ARATH	83.152	184	21	2	1	181	1	177	8.06e-65	199
MSTRG.4532	0.960356	3.00105	24.327	0.000182782	0.0148881	WATERCRESS_034617	sp|F4KD68|WTR43_ARATH	87.368	380	47	1	1	380	1	379	0	681
MSTRG.11411	-1.46552	2.66618	24.2751	0.000184661	0.0149968	WATERCRESS_022255	sp|Q9LD95|SIGF_ARATH	90.859	547	49	1	1	546	1	547	0	994
MSTRG.23949	-1.06111	3.52466	24.214	0.000186897	0.0151337	WATERCRESS_006346	sp|Q93ZF6|AIRP1_ARATH	67.089	158	39	3	1	157	1	146	5.41e-70	211
MSTRG.21004	-0.772649	4.86156	24.1739	0.000188383	0.0152093	WATERCRESS_034986	sp|Q96RT7|GCP6_HUMAN	34.177	158	96	2	971	1128	1602	1751	1.31e-18	95.9
MSTRG.32043	-6.99001	0.586533	25.2189	0.000189283	0.0152373	WATERCRESS_008556	NA	NA	NA	NA	NA	NA	NA	NA	NA	NA	NA
MSTRG.9463	-1.06948	3.93397	24.1168	0.000190523	0.0152924	WATERCRESS_016457	sp|Q84LG4|COPZ2_ARATH	96.648	179	6	0	1	179	1	179	1.08e-125	353
MSTRG.10302	4.74823	2.06899	24.08	0.000191916	0.0153594	WATERCRESS_017343	sp|Q94CE5|GATP_ARATH	75.728	412	81	3	13	405	51	462	0	633
MSTRG.22837	1.55069	6.48638	24.0469	0.000193178	0.0154156	NA	NA	NA	NA	NA	NA	NA	NA	NA	NA	NA	NA
MSTRG.8717	-2.98712	2.6652	24.0317	0.000193761	0.0154175	NA	NA	NA	NA	NA	NA	NA	NA	NA	NA	NA	NA
MSTRG.11920	-3.53433	1.97419	23.9182	0.000198178	0.0157234	NA	NA	NA	NA	NA	NA	NA	NA	NA	NA	NA	NA
MSTRG.23206	2.72564	6.21143	23.8382	0.000201363	0.015908	NA	NA	NA	NA	NA	NA	NA	NA	NA	NA	NA	NA
MSTRG.19407	-1.03068	3.97962	23.8108	0.000202467	0.015908	WATERCRESS_019295	NA	NA	NA	NA	NA	NA	NA	NA	NA	NA	NA
MSTRG.26594	-0.897016	6.1826	23.81	0.000202497	0.015908	WATERCRESS_021165	sp|Q7XZU0|SAC9_ARATH	89.969	1635	155	5	1	1632	1	1629	0	3056
MSTRG.10021	0.626243	7.42151	23.7998	0.000202911	0.015908	WATERCRESS_017045	sp|Q9LVI9|DPYD_ARATH	94.639	429	20	2	1	429	1	426	0	846
MSTRG.7421	-1.12227	4.63589	23.7879	0.000203394	0.015908	NA	NA	NA	NA	NA	NA	NA	NA	NA	NA	NA	NA
MSTRG.26256	0.828316	4.08538	23.7473	0.000205049	0.0159813	WATERCRESS_020840	sp|Q9M2V1|NCA1_ARATH	83.831	402	46	2	273	655	3	404	0	688
MSTRG.23259	0.960204	4.75019	23.7365	0.000205491	0.0159813	WATERCRESS_005670	sp|Q93ZA0|NYC1_ARATH	92.016	501	31	4	1	497	1	496	0	932
MSTRG.19333	1.8421	2.27212	23.6368	0.000209636	0.0162577	WATERCRESS_019216	sp|Q68FQ7|RPAP3_RAT	29.167	384	239	11	53	425	276	637	5.28e-32	132
MSTRG.22529	-5.24703	2.2118	23.4301	0.00021853	0.0168779	WATERCRESS_036004	sp|Q9DAA6|EXOS1_MOUSE	44.262	183	97	2	53	234	10	188	3.36e-40	139
MSTRG.36222	-1.2145	4.13039	23.4226	0.000218859	0.0168779	WATERCRESS_015647	sp|O23320|CML8_ARATH	93.919	148	9	0	1	148	1	148	5.2e-97	278
MSTRG.1600	7.57778	1.99999	23.2325	0.000227433	0.0174901	NA	NA	NA	NA	NA	NA	NA	NA	NA	NA	NA	NA
MSTRG.35728	-2.17807	2.43829	23.1287	0.000232275	0.0177849	WATERCRESS_015140	sp|O49710|HS154_ARATH	79.856	139	22	3	1	138	1	134	1.92e-73	218
MSTRG.945	8.43546	-0.877093	40.0565	0.000233066	0.0177849	NA	NA	NA	NA	NA	NA	NA	NA	NA	NA	NA	NA
MSTRG.21162	0.782516	3.57257	23.0991	0.000233679	0.0177849	WATERCRESS_035140	sp|P38935|SMBP2_HUMAN	46.047	645	329	9	10	642	5	642	0	543
MSTRG.26099	0.765195	3.88204	23.0955	0.000233851	0.0177849	WATERCRESS_020688	sp|A1DLW4|FES1_NEOFI	28.641	206	122	4	64	266	4	187	1.65e-14	75.5
MSTRG.26184	-6.25293	0.198702	25.2775	0.000234717	0.0178016	NA	NA	NA	NA	NA	NA	NA	NA	NA	NA	NA	NA
MSTRG.35861	-1.01964	5.15491	23.0408	0.00023647	0.0178191	WATERCRESS_015272	sp|F4JT78|RPP2A_ARATH	54.212	736	307	7	290	1010	579	1299	0	755
MSTRG.4527	-1.09476	5.63643	23.0328	0.000236854	0.0178191	WATERCRESS_034611	sp|C4B7M7|RPS4W_ARATH	45.311	1141	540	26	4	1100	14	1114	0	864
MSTRG.32505	0.62268	4.98813	23.0321	0.00023689	0.0178191	WATERCRESS_009043	sp|F4IAG2|SSY3_ARATH	88.953	1041	108	2	418	1451	1	1041	0	1936
MSTRG.32505	0.62268	4.98813	23.0321	0.00023689	0.0178191	WATERCRESS_009044	sp|Q9SAA6|PPR34_ARATH	83.377	385	38	1	1	359	1	385	0	656
MSTRG.15960	-1.27698	2.56084	23.0023	0.000238332	0.0178788	WATERCRESS_033931	sp|Q9FH76|ABAH3_ARATH	95.022	462	23	0	1	462	1	462	0	919
MSTRG.23765	-0.910382	3.98535	22.9589	0.000240454	0.017989	WATERCRESS_006162	NA	NA	NA	NA	NA	NA	NA	NA	NA	NA	NA
MSTRG.23391	-0.820538	3.5693	22.9259	0.000242079	0.0180615	WATERCRESS_005798	sp|F4IXE7|IDM1_ARATH	37.701	435	262	4	565	996	619	1047	4.63e-97	338
MSTRG.20731	-8.25011	4.93779	23.8671	0.000243805	0.018092	WATERCRESS_030508	sp|Q8VZG8|MIK2_ARATH	83.824	1020	160	4	8	1023	27	1045	0	1745
MSTRG.19752	5.22918	-0.102335	25.0437	0.00024454	0.018092	NA	NA	NA	NA	NA	NA	NA	NA	NA	NA	NA	NA
MSTRG.22514	-0.699964	4.23255	22.8654	0.000245097	0.018092	WATERCRESS_035983	sp|Q9FFW5|PERK8_ARATH	95.573	497	21	1	170	665	185	681	0	974
MSTRG.21043	-5.15722	0.391845	22.865	0.000245117	0.018092	WATERCRESS_035020	NA	NA	NA	NA	NA	NA	NA	NA	NA	NA	NA
MSTRG.20856	-8.4915	-0.545167	39.3775	0.0002469	0.0181423	NA	NA	NA	NA	NA	NA	NA	NA	NA	NA	NA	NA
MSTRG.4170	0.909542	3.317	22.8249	0.000247137	0.0181423	WATERCRESS_011766	sp|Q9LUA9|COL10_ARATH	81.333	375	62	4	1	369	1	373	0	627
MSTRG.29486	0.454652	7.16214	22.8002	0.000248394	0.0181423	WATERCRESS_012195	sp|Q8W4E6|HPAT1_ARATH	92.371	367	26	2	710	1075	1	366	0	708
MSTRG.12231	1.42715	3.29752	22.7903	0.000248896	0.0181423	WATERCRESS_024856	sp|C0LGS2|Y4361_ARATH	34.826	201	103	5	1	180	152	345	2.72e-15	77
MSTRG.12231	1.42715	3.29752	22.7903	0.000248896	0.0181423	WATERCRESS_024857	sp|C0LGN2|Y3148_ARATH	33.491	212	97	6	12	184	7	213	5.51e-18	84
MSTRG.10374	-0.715838	5.80905	22.7865	0.000249093	0.0181423	WATERCRESS_017421	NA	NA	NA	NA	NA	NA	NA	NA	NA	NA	NA
MSTRG.10374	-0.715838	5.80905	22.7865	0.000249093	0.0181423	WATERCRESS_017422	sp|Q8L7R5|CSPLG_ARATH	96.026	151	6	0	1	151	1	151	1.71e-98	282
MSTRG.8957	0.998303	7.87301	22.7133	0.000252867	0.0183685	WATERCRESS_015914	sp|Q9SGA8|U83A1_ARATH	87.118	458	53	3	1	454	9	464	0	810
MSTRG.24493	-1.66781	4.49333	22.661	0.000255602	0.0185171	WATERCRESS_006927	sp|Q9SZ58|BRAT1_ARATH	82.289	463	70	4	1	461	5	457	0	756
MSTRG.10281	1.53259	3.79974	22.6378	0.000256829	0.0185171	WATERCRESS_017320	sp|Q9LVD9|DTX40_ARATH	88.911	505	29	2	43	521	3	506	0	840
MSTRG.20544	-0.838907	4.7314	22.6359	0.000256929	0.0185171	WATERCRESS_030285	sp|Q9SZ70|AHL26_ARATH	88.27	341	34	3	1	337	1	339	6.71e-150	427
MSTRG.23443	0.82771	3.58072	22.6106	0.000258272	0.0185482	WATERCRESS_005851	sp|O23429|VA724_ARATH	98.649	222	3	0	1	222	1	222	1.39e-164	455
MSTRG.12168	-12.2698	3.1712	28.0256	0.000259588	0.0185482	WATERCRESS_023115	NA	NA	NA	NA	NA	NA	NA	NA	NA	NA	NA
MSTRG.1747	-6.49793	1.71868	22.5798	0.000259917	0.0185482	WATERCRESS_037528	NA	NA	NA	NA	NA	NA	NA	NA	NA	NA	NA
MSTRG.1747	-6.49793	1.71868	22.5798	0.000259917	0.0185482	WATERCRESS_037529	NA	NA	NA	NA	NA	NA	NA	NA	NA	NA	NA
MSTRG.13783	-1.3964	8.91143	22.5772	0.000260056	0.0185482	WATERCRESS_023404	NA	NA	NA	NA	NA	NA	NA	NA	NA	NA	NA
MSTRG.12597	0.455607	5.97704	22.5358	0.000262292	0.0186593	WATERCRESS_025238	sp|Q8VZC3|AL121_ARATH	92.721	577	21	1	1	577	1	556	0	1110
MSTRG.33279	0.574142	5.68647	22.4996	0.000264263	0.0187511	WATERCRESS_026307	sp|Q6GPW4|TM205_XENLA	35.484	155	96	1	40	190	10	164	6.14e-29	109
MSTRG.23725	-1.54076	5.23836	22.4688	0.000265953	0.0188225	WATERCRESS_006124	sp|F4JT78|RPP2A_ARATH	53.451	739	316	8	170	898	579	1299	0	742
MSTRG.3249	0.845895	4.3266	22.4399	0.000267548	0.0188869	WATERCRESS_010752	sp|Q8VZD5|KSG5_ARATH	93.415	410	15	2	1	398	1	410	0	790
MSTRG.4585	-0.92161	5.63604	22.3683	0.000271552	0.0191204	WATERCRESS_034672	sp|P32456|GBP2_HUMAN	32.85	414	260	11	39	443	8	412	9.06e-62	224
MSTRG.29394	-3.68199	1.84409	22.3144	0.000274613	0.0192773	WATERCRESS_012068	sp|Q3E6S8|DGP14_ARATH	71.33	436	92	8	45	454	1	429	0	572
MSTRG.9596	-0.878491	4.38482	22.3044	0.000275181	0.0192773	WATERCRESS_016595	sp|Q9SF21|RICE1_ARATH	91.542	201	16	1	1	201	1	200	2.49e-134	377
MSTRG.21195	-0.960497	4.2111	22.2402	0.000278883	0.0194871	WATERCRESS_035169	sp|O64511|TLOV1_ARATH	84.951	412	45	6	1	408	1	399	0	671
MSTRG.25438	1.57085	2.85018	22.2104	0.000280626	0.0195593	WATERCRESS_020037	sp|Q9LIR3|FB181_ARATH	28.346	381	196	12	1	323	1	362	1.96e-36	145
MSTRG.20908	5.19926	2.5027	22.1767	0.000282605	0.0196475	WATERCRESS_034876	sp|Q9LTM2|C71BL_ARATH	88.174	482	45	1	18	487	18	499	0	857
MSTRG.4602	0.736797	4.45031	22.155	0.000283888	0.0196544	WATERCRESS_034692	sp|Q9FL33|MCM3_ARATH	90.128	780	70	3	1	777	1	776	0	1441
MSTRG.10301	1.49091	2.93005	22.1445	0.000284511	0.0196544	WATERCRESS_017345	sp|P51419|RL273_ARATH	95.745	47	2	0	1	47	81	127	2.66e-24	90.5
MSTRG.23500	-0.660447	4.67596	22.1389	0.000284846	0.0196544	WATERCRESS_005907	NA	NA	NA	NA	NA	NA	NA	NA	NA	NA	NA
MSTRG.26167	-1.17082	5.01553	22.0966	0.000287376	0.0197794	WATERCRESS_020756	sp|Q949U7|PRX2E_ARATH	92.34	235	14	3	1	232	1	234	5.48e-151	422
MSTRG.27616	0.702849	5.81062	22.0602	0.000289577	0.0198486	WATERCRESS_003505	sp|Q9FWW9|GSXL2_ARATH	90.323	465	44	1	455	918	1	465	0	860
MSTRG.27616	0.702849	5.81062	22.0602	0.000289577	0.0198486	WATERCRESS_003507	sp|A1S414|TAL_SHEAM	34.545	330	192	7	69	394	3	312	2.26e-50	175
MSTRG.33165	-0.687662	7.34303	22.0561	0.000289823	0.0198486	WATERCRESS_009754	sp|Q9LMM0|GPAT4_ARATH	94.235	503	28	1	1	502	1	503	0	940
MSTRG.33165	-0.687662	7.34303	22.0561	0.000289823	0.0198486	WATERCRESS_009755	sp|Q08733|PIP13_ARATH	97.552	286	7	0	1	286	1	286	0	572
MSTRG.930	5.35757	2.7409	22.0429	0.000290623	0.019854	WATERCRESS_040924	sp|Q43872|PER64_ARATH	89.905	317	32	0	1	317	1	317	0	605
MSTRG.27241	-1.29819	1.54275	22.0172	0.000292198	0.0199121	WATERCRESS_003127	NA	NA	NA	NA	NA	NA	NA	NA	NA	NA	NA
MSTRG.1779	-1.33849	4.01364	21.962	0.000295601	0.0200943	WATERCRESS_036817	sp|Q8S2T0|GRIP_ARATH	84.157	789	71	4	109	844	1	788	0	1174
MSTRG.28099	-1.30376	9.75319	21.8519	0.000302526	0.0204929	WATERCRESS_004025	sp|Q9LMC9|GLT2_ARATH	78.082	219	48	0	1	219	1	219	2.03e-127	361
MSTRG.23468	-1.29847	3.13411	21.8452	0.000302954	0.0204929	WATERCRESS_005874	sp|O23461|ARAK_ARATH	94.638	1007	36	2	1	1007	51	1039	0	1950
MSTRG.36363	-1.97457	3.16609	21.8326	0.000303759	0.0204971	WATERCRESS_015781	sp|A2CIR5|NPR4_ORYSJ	22.908	502	264	16	50	519	55	465	2.86e-12	73.2
MSTRG.18876	-3.02453	0.474289	21.7624	0.000308295	0.0207522	WATERCRESS_018661	sp|Q9XF43|KCS6_ARATH	95.372	497	23	0	1	497	1	497	0	996
MSTRG.20963	-3.55254	1.17133	21.7359	0.000310029	0.0207864	WATERCRESS_034938	NA	NA	NA	NA	NA	NA	NA	NA	NA	NA	NA
MSTRG.29561	-2.389	6.59953	21.7316	0.000310313	0.0207864	WATERCRESS_012285	sp|Q9FLW2|FRO5_ARATH	86.467	702	84	3	1	691	1	702	0	1251
MSTRG.1301	-4.06882	0.788568	21.6261	0.000317323	0.0212044	NA	NA	NA	NA	NA	NA	NA	NA	NA	NA	NA	NA
MSTRG.29246	-1.19539	2.95472	21.5749	0.000320788	0.0213841	WATERCRESS_011901	NA	NA	NA	NA	NA	NA	NA	NA	NA	NA	NA
MSTRG.21843	-1.48833	2.70944	21.5595	0.000321839	0.0214023	NA	NA	NA	NA	NA	NA	NA	NA	NA	NA	NA	NA
MSTRG.9538	2.01548	2.83193	21.5471	0.000322686	0.0214069	WATERCRESS_016539	sp|Q9LDD5|PYRP2_ARATH	30.317	221	140	6	123	337	129	341	1.66e-21	97.8
MSTRG.17367	-4.16441	0.330587	21.5239	0.000324289	0.0214615	WATERCRESS_028756	sp|Q93V99|PDF2_ARATH	60.674	89	30	1	90	178	620	703	2.23e-22	101
MSTRG.16280	-1.43798	4.63327	21.4653	0.000328358	0.0216787	WATERCRESS_034270	sp|Q9FHW7|SKP1B_ARATH	92.398	171	12	1	1	170	1	171	8.02e-99	285
MSTRG.10499	-6.56282	0.481454	23.3639	0.000330941	0.0217546	WATERCRESS_017574	sp|Q9LSF1|OXI1_ARATH	81.56	423	72	2	4	424	3	421	0	688
MSTRG.16815	-0.892284	4.00543	21.4265	0.000331088	0.0217546	WATERCRESS_028172	sp|Q0WN69|KN14P_ARATH	79.756	983	100	4	1	907	1	960	0	1556
MSTRG.35058	-1.86514	4.74631	21.3529	0.000336333	0.021978	WATERCRESS_014421	sp|Q9SZ58|BRAT1_ARATH	84.267	464	64	2	1	464	3	457	0	787
MSTRG.2775	-2.44582	5.52756	21.3451	0.000336891	0.021978	WATERCRESS_010228	sp|O80467|SDT_ARATH	42.048	459	236	10	5	445	4	450	3.8e-114	345
MSTRG.15820	3.72672	3.04838	21.3394	0.000337306	0.021978	WATERCRESS_033767	sp|P46601|HAT2_ARATH	83.103	290	21	5	1	271	3	283	1e-165	462
MSTRG.23590	-11.4238	1.92221	26.2479	0.000337681	0.021978	WATERCRESS_005998	sp|Q9SIK1|GLGL4_ARATH	65.625	96	29	1	12	103	255	350	5.48e-35	127
MSTRG.14584	-0.857091	4.606	21.2939	0.000340606	0.0221124	WATERCRESS_024287	sp|Q93WU8|WRK54_ARATH	75	340	70	7	1	329	1	336	6.87e-176	493
MSTRG.10518	0.739552	3.695	21.27	0.000342354	0.0221124	WATERCRESS_017595	NA	NA	NA	NA	NA	NA	NA	NA	NA	NA	NA
MSTRG.10518	0.739552	3.695	21.27	0.000342354	0.0221124	WATERCRESS_017596	sp|Q9SJD4|LACS8_ARATH	88.472	720	77	1	1	714	1	720	0	1291
MSTRG.848	8.68321	0.00398904	23.1733	0.000342819	0.0221124	NA	NA	NA	NA	NA	NA	NA	NA	NA	NA	NA	NA
MSTRG.25678	-1.02965	3.94316	21.2617	0.000342958	0.0221124	WATERCRESS_020291	sp|Q9M3E5|LRK11_ARATH	82.733	666	113	2	1274	1939	19	682	0	1095
MSTRG.36224	-1.01307	3.22322	21.2413	0.000344465	0.0221211	WATERCRESS_015648	sp|O82484|DRL23_ARATH	55.431	893	352	9	1	854	1	886	0	939
MSTRG.19163	-7.60239	-1.35168	35.6366	0.0003447	0.0221211	NA	NA	NA	NA	NA	NA	NA	NA	NA	NA	NA	NA
MSTRG.25965	2.39887	0.499822	21.1496	0.000351315	0.0224931	NA	NA	NA	NA	NA	NA	NA	NA	NA	NA	NA	NA
MSTRG.10954	-0.588106	4.94373	21.1123	0.000354149	0.0225707	WATERCRESS_021759	sp|O22845|CML5_ARATH	96.835	158	5	0	12	169	58	215	2.01e-109	313
MSTRG.29788	-1.39554	6.98325	21.1121	0.000354165	0.0225707	WATERCRESS_012531	sp|Q42517|PERN_ARMRU	91.753	291	24	0	438	728	37	327	0	551
MSTRG.5278	0.479271	9.4237	21.0862	0.000356147	0.0226445	WATERCRESS_029572	sp|Q9LV03|GLUT1_ARATH	94.934	2211	103	7	1	2206	1	2207	0	4266
MSTRG.16425	3.52233	1.08539	21.0434	0.000359445	0.0228016	WATERCRESS_027745	sp|Q9SAK0|PP132_ARATH	75.388	837	94	6	1	726	1	836	0	1260
MSTRG.17623	0.468458	7.25511	20.9769	0.000364643	0.02302	WATERCRESS_036345	sp|P46668|ATHB6_ARATH	88.065	310	32	3	1	305	1	310	7.34e-170	476
MSTRG.26601	-1.88294	1.81777	20.9598	0.000365998	0.02302	WATERCRESS_021171	NA	NA	NA	NA	NA	NA	NA	NA	NA	NA	NA
MSTRG.22444	-10.3605	1.13201	25.7203	0.000366021	0.02302	NA	NA	NA	NA	NA	NA	NA	NA	NA	NA	NA	NA
MSTRG.1918	5.23298	-1.11602	22.8189	0.000366233	0.02302	WATERCRESS_039111	sp|Q9SHD3|CCU21_ARATH	97.748	222	4	1	1	221	1	222	3.49e-161	446
MSTRG.26482	0.633267	5.58981	20.8807	0.00037232	0.0233426	WATERCRESS_021056	sp|Q94A08|RFS2_ARATH	94.179	773	45	0	1	773	1	773	0	1532
MSTRG.26482	0.633267	5.58981	20.8807	0.00037232	0.0233426	WATERCRESS_021057	NA	NA	NA	NA	NA	NA	NA	NA	NA	NA	NA
MSTRG.19255	-10.1959	1.31177	25.5967	0.00037306	0.0233426	WATERCRESS_019150	sp|P25702|ACP3_ARATH	68.75	128	35	2	5	127	9	136	2.04e-51	162
MSTRG.854	1.53989	4.71616	20.859	0.000374074	0.0233529	WATERCRESS_040275	sp|F4I893|ILA_ARATH	90.181	1935	140	3	1	1929	120	2010	0	3562
MSTRG.854	1.53989	4.71616	20.859	0.000374074	0.0233529	WATERCRESS_040276	sp|F4I893|ILA_ARATH	93.419	547	36	0	16	562	2136	2682	0	1037
MSTRG.4411	-1.91185	0.60345	20.8255	0.000376809	0.023436	NA	NA	NA	NA	NA	NA	NA	NA	NA	NA	NA	NA
MSTRG.1123	4.4111	0.415628	20.8218	0.000377108	0.023436	WATERCRESS_038329	sp|Q1EBV7|BASS2_ARATH	82.766	441	41	6	1	438	1	409	0	671
MSTRG.14645	-1.09202	4.72657	20.8065	0.000378367	0.0234613	WATERCRESS_024352	sp|O22218|ACA4_ARATH	93.256	1038	62	1	1	1038	1	1030	0	1966
MSTRG.21329	0.574881	4.67801	20.7796	0.00038058	0.0235455	WATERCRESS_032684	sp|Q9C7W7|UGE4_ARATH	90.278	360	20	1	3	362	4	348	0	674
MSTRG.21329	0.574881	4.67801	20.7796	0.00038058	0.0235455	WATERCRESS_032685	NA	NA	NA	NA	NA	NA	NA	NA	NA	NA	NA
MSTRG.21329	0.574881	4.67801	20.7796	0.00038058	0.0235455	WATERCRESS_032686	NA	NA	NA	NA	NA	NA	NA	NA	NA	NA	NA
MSTRG.1322	-5.294	-1.24536	20.7588	0.000382313	0.0235714	WATERCRESS_037029	sp|Q5XEN5|MBD1_ARATH	80.625	160	30	1	1	159	41	200	3.71e-95	276
MSTRG.33821	-0.587521	4.58905	20.754	0.000382711	0.0235714	WATERCRESS_026892	sp|Q9M324|BSK6_ARATH	92.449	490	37	0	1	490	1	490	0	952
MSTRG.35157	-1.65951	4.61737	20.7045	0.000386859	0.0237737	WATERCRESS_014528	NA	NA	NA	NA	NA	NA	NA	NA	NA	NA	NA
MSTRG.31374	-0.441863	5.49699	20.668	0.000389947	0.0239101	WATERCRESS_007853	sp|Q93VD3|CIPKN_ARATH	89.328	506	20	4	9	507	3	481	0	892
MSTRG.33837	1.13073	2.90198	20.6577	0.000390822	0.0239105	WATERCRESS_026906	sp|Q9M345|LRK42_ARATH	91.252	663	58	0	12	674	15	677	0	1254
MSTRG.23375	-1.49558	3.88722	20.5973	0.000396015	0.0241745	WATERCRESS_005781	sp|Q8L4D8|IQD31_ARATH	53.846	65	30	0	168	232	113	177	8.53e-15	80.1
MSTRG.18055	0.649733	3.78322	20.5784	0.000397654	0.0242208	WATERCRESS_017764	sp|Q0V7T5|Y1864_ARATH	86.866	434	48	5	10	441	1	427	0	758
MSTRG.32415	1.40286	4.53488	20.5509	0.00040006	0.0243136	WATERCRESS_008938	sp|Q9FX67|HRS1_ARATH	82.571	350	52	5	1	347	1	344	0	528
MSTRG.14987	-1.21426	2.82275	20.4877	0.000405632	0.0245469	WATERCRESS_024711	sp|P46897|ATHB7_ARATH	81.783	258	38	5	1	249	1	258	4.8e-150	421
MSTRG.8999	1.08507	2.87445	20.4731	0.000406937	0.0245469	WATERCRESS_015957	sp|Q0H8D7|NBS1_ARATH	86.932	528	64	2	1	526	1	525	0	904
MSTRG.8999	1.08507	2.87445	20.4731	0.000406937	0.0245469	WATERCRESS_015958	sp|Q93V85|WTR16_ARATH	97.706	218	5	0	6	223	199	416	3.73e-150	426
MSTRG.25047	10.1588	1.21576	25.0309	0.000407411	0.0245469	WATERCRESS_019641	NA	NA	NA	NA	NA	NA	NA	NA	NA	NA	NA
MSTRG.19113	1.09471	2.37647	20.4672	0.000407465	0.0245469	WATERCRESS_018905	NA	NA	NA	NA	NA	NA	NA	NA	NA	NA	NA
MSTRG.19113	1.09471	2.37647	20.4672	0.000407465	0.0245469	WATERCRESS_018914	NA	NA	NA	NA	NA	NA	NA	NA	NA	NA	NA
MSTRG.22899	-1.12971	3.07762	20.4399	0.000409914	0.0246405	WATERCRESS_005315	sp|Q948K6|RABG1_ARATH	60.927	151	34	1	12	162	58	183	2.64e-58	183
MSTRG.1907	-5.34487	3.09068	20.4154	0.000412123	0.0247193	WATERCRESS_037717	NA	NA	NA	NA	NA	NA	NA	NA	NA	NA	NA
MSTRG.13423	0.778395	2.87066	20.3809	0.000415266	0.0248537	WATERCRESS_026108	sp|Q9FI46|CRL_ARATH	95.604	273	8	1	1	273	1	269	0	543
MSTRG.768	3.50361	2.11673	20.3654	0.000416684	0.0248615	WATERCRESS_040713	sp|Q8RJP2|RHIE_DICD3	25.73	548	324	21	9	542	99	577	1.51e-30	132
MSTRG.25312	-1.70386	8.4181	20.3598	0.000417203	0.0248615	WATERCRESS_019898	sp|Q41963|TIP12_ARATH	89.328	253	26	1	1	252	1	253	9.45e-160	446
MSTRG.22731	12.3533	5.97106	20.3282	0.000420116	0.024981	NA	NA	NA	NA	NA	NA	NA	NA	NA	NA	NA	NA
MSTRG.16932	0.82059	4.35517	20.316	0.000421248	0.0249943	WATERCRESS_028298	sp|Q8LFY8|ATL54_ARATH	53.911	358	60	14	14	278	68	413	4.94e-96	291
MSTRG.3238	-0.977588	3.53585	20.2981	0.000422907	0.0249985	WATERCRESS_010741	sp|Q40784|AAPC_CENCI	56.913	311	102	4	65	371	47	329	9.3e-129	375
MSTRG.26561	-1.28679	3.4152	20.2834	0.00042429	0.0249985	WATERCRESS_021135	sp|Q8S9J6|ASPA_ARATH	33.7	454	257	12	82	532	62	474	3.68e-69	232
MSTRG.4059	-0.547707	4.16425	20.2775	0.000424836	0.0249985	WATERCRESS_011632	sp|Q93VR3|GME_ARATH	97.347	377	10	0	1	377	1	377	0	769
MSTRG.22905	-1.50312	6.35457	20.2763	0.00042495	0.0249985	WATERCRESS_005319	sp|Q9FKA4|PER62_ARATH	86.834	319	41	1	1	318	1	319	0	566
MSTRG.8490	0.804651	4.62452	20.265	0.000426013	0.0250076	WATERCRESS_002299	sp|Q9ZPI5|MFP2_ARATH	91.322	726	62	1	1	726	1	725	0	1331
MSTRG.12599	-1.24036	1.65792	20.2001	0.000432169	0.025315	WATERCRESS_025240	sp|Q9FJJ5|EB1B_ARATH	95.833	264	11	0	1	264	1	264	0	532
MSTRG.156	-9.31808	-0.553245	26.617	0.000434178	0.0253787	NA	NA	NA	NA	NA	NA	NA	NA	NA	NA	NA	NA
MSTRG.16145	-2.67005	4.29155	20.1396	0.000437997	0.0255477	WATERCRESS_034127	sp|Q9S9K4|ASPL2_ARATH	30.318	409	229	16	85	460	46	431	1.26e-42	163
MSTRG.27916	0.956389	4.35008	20.0869	0.000443151	0.0257936	WATERCRESS_003845	sp|Q9SA47|MYB58_ARATH	82.437	279	34	5	1	269	1	274	2.54e-159	446
MSTRG.25550	7.91421	-1.18553	26.317	0.000452886	0.0263047	NA	NA	NA	NA	NA	NA	NA	NA	NA	NA	NA	NA
MSTRG.23733	-1.32542	4.62807	19.9536	0.000456482	0.0264577	WATERCRESS_006130	sp|O49471|RPP2D_ARATH	62.722	1014	323	20	50	1017	131	1135	0	1159
MSTRG.23733	-1.32542	4.62807	19.9536	0.000456482	0.0264577	WATERCRESS_006131	sp|F4JT78|RPP2A_ARATH	67.442	43	14	0	2	44	1101	1143	1.29e-15	72
MSTRG.33682	0.89314	3.2994	19.944	0.000457467	0.0264591	WATERCRESS_026731	sp|Q9LYN6|Y3565_ARATH	72.555	317	69	4	1	313	1	303	1.37e-140	409
MSTRG.2429	-1.62071	3.42673	19.8861	0.000463414	0.0266977	WATERCRESS_009869	sp|Q9LZM7|PR1A1_ARATH	86.603	209	28	0	1	209	1	209	7.37e-123	348
MSTRG.23952	1.13382	4.79537	19.885	0.000463532	0.0266977	WATERCRESS_006349	sp|A7PZL3|PGLR_VITVI	74.253	435	112	0	53	487	49	483	0	684
MSTRG.25716	-1.88567	2.07739	19.8577	0.000466361	0.0267528	WATERCRESS_020330	sp|A5PHT0|Y1448_ARATH	48.837	344	165	7	1	336	6	346	1.3e-96	303
MSTRG.24492	0.89194	4.84603	19.8571	0.000466432	0.0267528	WATERCRESS_006926	sp|Q5VRH9|PUB12_ORYSJ	35.145	276	166	7	147	420	335	599	1.3e-28	122
MSTRG.8731	-1.27647	6.8417	19.8343	0.000468817	0.0268337	WATERCRESS_002546	sp|F4KFM8|LEA65_ARATH	61.667	120	40	3	1	119	1	115	1.92e-45	145
MSTRG.21082	1.65641	1.67927	19.7938	0.00047308	0.0270215	WATERCRESS_035060	sp|Q7Z4G4|TRM11_HUMAN	35.981	428	208	10	3	382	10	419	1.56e-75	246
MSTRG.3566	-1.93207	1.74557	19.6339	0.000490384	0.0279519	WATERCRESS_011077	sp|Q6NMR8|FAF3_ARATH	72.945	292	69	3	1	286	1	288	5.95e-130	373
MSTRG.3566	-1.93207	1.74557	19.6339	0.000490384	0.0279519	WATERCRESS_011078	NA	NA	NA	NA	NA	NA	NA	NA	NA	NA	NA
MSTRG.897	-5.19839	-0.795126	21.2805	0.000491923	0.0279817	NA	NA	NA	NA	NA	NA	NA	NA	NA	NA	NA	NA
MSTRG.1970	6.58066	4.37393	19.5701	0.000497483	0.0282396	WATERCRESS_039654	sp|O80738|TPS10_ARATH	82.773	238	12	1	1	209	1	238	1.81e-134	400
MSTRG.1970	6.58066	4.37393	19.5701	0.000497483	0.0282396	WATERCRESS_039655	sp|O80738|TPS10_ARATH	83.564	578	48	2	20	550	284	861	0	975
MSTRG.33775	-0.75356	5.60052	19.5503	0.000499706	0.0283074	WATERCRESS_026844	sp|Q9M1S8|GCP2_ARATH	90.179	672	61	2	1	671	1	668	0	1235
MSTRG.7686	2.16752	1.88277	19.5225	0.000502856	0.0284158	WATERCRESS_001496	sp|Q8LRK9|TAF1_ARATH	72.495	1836	441	14	6	1784	87	1915	0	2521
MSTRG.21191	-0.489795	5.94261	19.5091	0.000504375	0.0284158	WATERCRESS_035167	sp|O64510|PLY6_ARATH	86.486	444	59	1	1	443	1	444	0	817
MSTRG.19130	-0.87564	2.99161	19.5062	0.000504716	0.0284158	WATERCRESS_018927	sp|Q6TNS2|PK1IP_DANRE	31.23	317	195	6	1	317	12	305	8.7e-50	173
MSTRG.13466	-2.95418	-0.18061	19.4551	0.000510576	0.0286871	WATERCRESS_026154	sp|C0LGP4|Y3475_ARATH	58.635	996	405	5	23	1015	19	1010	0	1134
MSTRG.25270	-4.37583	0.0315872	19.4364	0.000512739	0.0287015	NA	NA	NA	NA	NA	NA	NA	NA	NA	NA	NA	NA
MSTRG.4142	1.86955	3.32613	19.4349	0.000512918	0.0287015	WATERCRESS_011723	sp|Q8GYN5|RIN4_ARATH	34.673	199	112	10	4	192	3	193	2.21e-09	58.5
MSTRG.17671	-0.993174	7.07822	19.3892	0.000518258	0.0289415	WATERCRESS_036397	sp|O22190|GH33_ARATH	93.592	593	37	1	75	666	2	594	0	1145
MSTRG.16508	-1.23896	2.66638	19.3662	0.000520971	0.0290341	WATERCRESS_027837	sp|Q9SIN1|TTL3_ARATH	41.71	386	189	4	152	519	219	586	1.88e-83	277
MSTRG.18149	-0.851707	4.41951	19.3427	0.000523761	0.0291298	WATERCRESS_017865	NA	NA	NA	NA	NA	NA	NA	NA	NA	NA	NA
MSTRG.18149	-0.851707	4.41951	19.3427	0.000523761	0.0291298	WATERCRESS_017866	sp|Q9DBE8|ALG2_MOUSE	37.255	255	106	3	55	257	163	415	4.94e-47	164
MSTRG.2628	1.89783	3.44398	19.3258	0.000525779	0.0291298	WATERCRESS_010082	NA	NA	NA	NA	NA	NA	NA	NA	NA	NA	NA
MSTRG.5871	1.64008	1.64546	19.3175	0.000526771	0.0291298	WATERCRESS_032342	sp|Q9FZ45|Y1686_ARATH	48.298	470	200	11	8	436	7	474	9.68e-135	398
MSTRG.14866	6.43865	2.35203	19.3162	0.000526921	0.0291298	WATERCRESS_024598	sp|Q9SLN5|MAP1A_ARATH	84.527	433	31	4	1	432	1	398	0	737
MSTRG.13381	7.85846	-1.56331	31.2811	0.000528669	0.0291679	NA	NA	NA	NA	NA	NA	NA	NA	NA	NA	NA	NA
MSTRG.24074	1.16455	3.73035	19.2874	0.00053038	0.0291726	WATERCRESS_006479	sp|Q9STJ6|BH126_ARATH	81.448	221	38	2	169	386	1	221	5.09e-116	339
MSTRG.3000	0.823843	3.95179	19.2671	0.000532844	0.0291726	WATERCRESS_010484	sp|Q9LEU7|CIPK5_ARATH	87.225	454	41	3	1	446	1	445	0	804
MSTRG.20294	0.865592	5.92522	19.2633	0.000533308	0.0291726	WATERCRESS_029999	sp|Q10B19|TRM13_ORYSJ	46.694	242	104	4	8	239	21	247	8.33e-60	209
MSTRG.19448	-0.993943	3.00219	19.2624	0.000533417	0.0291726	WATERCRESS_019329	sp|Q9ZUI6|AP1G2_ARATH	93.31	867	52	3	1	866	1	862	0	1664
MSTRG.5841	2.1648	0.682764	19.2571	0.000534052	0.0291726	WATERCRESS_032307	sp|Q9STI6|GAE5_ARATH	97.992	249	5	0	1	249	187	435	4.97e-179	501
MSTRG.3632	-1.08782	3.99441	19.2145	0.000539265	0.029399	WATERCRESS_011153	NA	NA	NA	NA	NA	NA	NA	NA	NA	NA	NA
MSTRG.29380	-1.06902	6.41405	19.1872	0.000542638	0.0295244	WATERCRESS_012053	sp|O23732|GSHB_BRAJU	73.945	545	73	6	478	968	1	530	0	789
MSTRG.11461	0.870423	4.00234	19.111	0.000552164	0.0299669	WATERCRESS_022313	NA	NA	NA	NA	NA	NA	NA	NA	NA	NA	NA
MSTRG.25075	1.95572	4.15387	19.1049	0.000552947	0.0299669	WATERCRESS_019642	sp|Q7ZY56|HEAT6_XENLA	28.421	190	99	8	786	967	833	993	1.37e-07	59.3
MSTRG.25075	1.95572	4.15387	19.1049	0.000552947	0.0299669	WATERCRESS_019643	NA	NA	NA	NA	NA	NA	NA	NA	NA	NA	NA
MSTRG.36136	-0.786673	3.47134	19.0532	0.000559534	0.0302466	WATERCRESS_015555	sp|Q6A070|TGRM1_MOUSE	27.273	209	143	2	46	250	1245	1448	1.35e-13	74.7
MSTRG.23434	-1.22521	6.46473	19.0405	0.000561157	0.0302466	WATERCRESS_005843	sp|Q8L8Z1|CSPLO_ARATH	78.421	190	41	0	174	363	1	190	5.41e-102	301
MSTRG.33098	-1.86984	1.87755	19.0386	0.000561404	0.0302466	WATERCRESS_009683	sp|F4JKK0|SUD1_ARATH	37.5	64	35	3	20	78	68	131	7.45e-08	55.8
MSTRG.14417	-0.88054	3.20211	18.993	0.000567309	0.0304804	WATERCRESS_024104	sp|D7LBN4|CSPLH_ARALL	83.77	191	21	2	1	184	1	188	8.54e-111	316
MSTRG.6056	0.662701	5.14376	18.978	0.000569274	0.0304804	WATERCRESS_032542	sp|Q94K85|CATB3_ARATH	85.714	385	29	1	1	385	1	359	0	669
MSTRG.26301	0.742754	3.31052	18.9772	0.000569372	0.0304804	WATERCRESS_020891	NA	NA	NA	NA	NA	NA	NA	NA	NA	NA	NA
MSTRG.10260	1.34945	1.41959	18.9711	0.000570172	0.0304804	WATERCRESS_017295	sp|Q8KGF9|Y009_CHLTE	40.947	486	263	12	124	603	13	480	2.61e-107	334
MSTRG.16273	-8.80454	0.457774	20.5236	0.000571728	0.0305044	WATERCRESS_034258	NA	NA	NA	NA	NA	NA	NA	NA	NA	NA	NA
MSTRG.33074	1.9646	2.91761	18.9483	0.000573174	0.0305223	WATERCRESS_009657	sp|P0DO21|GIP2_NICBE	62.273	440	154	6	1	431	1	437	0	532
MSTRG.7909	-3.541	2.83221	18.931	0.000575452	0.0305845	NA	NA	NA	NA	NA	NA	NA	NA	NA	NA	NA	NA
MSTRG.24092	-0.663778	7.40068	18.8896	0.000580968	0.0308182	WATERCRESS_006500	NA	NA	NA	NA	NA	NA	NA	NA	NA	NA	NA
MSTRG.12522	-0.641424	4.65692	18.8774	0.000582601	0.0308453	WATERCRESS_025154	sp|Q84TI6|CDKE1_ARATH	93.617	423	21	3	17	434	49	470	0	816
MSTRG.20850	1.4029	6.79504	18.8527	0.000585933	0.0309158	WATERCRESS_034822	sp|Q9LHB9|PER32_ARATH	92.264	349	27	0	25	373	4	352	0	670
MSTRG.933	4.71056	1.18486	18.849	0.000586429	0.0309158	WATERCRESS_036720	sp|Q8GUH1|PUB33_ARATH	30.508	177	115	4	42	215	44	215	6.03e-15	79
MSTRG.4490	1.3606	3.27783	18.8426	0.0005873	0.0309158	WATERCRESS_034572	sp|P0C042|Y4597_ARATH	52.536	276	120	3	109	381	44	311	5.56e-104	314
MSTRG.6238	2.43878	1.42192	18.6917	0.000608161	0.0319528	WATERCRESS_000065	sp|B3H5A9|PCEP6_ARATH	70.93	86	22	1	1	83	1	86	1.33e-33	116
MSTRG.5702	-0.69689	5.16323	18.6683	0.000611469	0.0320233	WATERCRESS_032155	sp|Q9T0G2|CYC2_ARATH	94.643	112	6	0	1	112	1	112	5.91e-76	222
MSTRG.24928	3.17133	1.32673	18.6658	0.000611828	0.0320233	WATERCRESS_007361	sp|P29976|AROF_ARATH	95.652	161	7	0	1	161	365	525	3.06e-110	326
MSTRG.24928	3.17133	1.32673	18.6658	0.000611828	0.0320233	WATERCRESS_007362	sp|P29976|AROF_ARATH	87.708	301	12	3	9	284	63	363	0	533
MSTRG.19065	1.15674	3.50538	18.627	0.000617361	0.0322516	WATERCRESS_018858	NA	NA	NA	NA	NA	NA	NA	NA	NA	NA	NA
MSTRG.23045	-0.668079	3.07762	18.6046	0.000620587	0.0323587	WATERCRESS_005501	sp|Q9FG61|P2C74_ARATH	88.101	437	46	3	19	455	18	448	0	767
MSTRG.7908	-3.4299	6.67538	18.5906	0.000622613	0.0324029	WATERCRESS_001732	sp|Q945B6|AOP1L_ARATH	48.505	301	143	6	7	302	7	300	4.19e-85	264
MSTRG.18255	-0.877896	4.45979	18.5749	0.000624882	0.0324597	WATERCRESS_017978	sp|Q8H1D6|RBK1_ARATH	37.709	358	191	7	349	699	93	425	4.16e-72	246
MSTRG.34678	1.3227	2.81227	18.5569	0.000627517	0.0325082	WATERCRESS_014023	sp|Q9SZU7|KAI2_ARATH	91.882	271	21	1	1	271	1	270	0	520
MSTRG.25133	0.674123	5.43469	18.5523	0.000628179	0.0325082	WATERCRESS_019710	sp|Q8LDS2|XTH27_ARATH	90.991	333	30	0	5	337	1	333	0	639
MSTRG.34423	14.3933	5.3035	20.0062	0.000634938	0.0327757	WATERCRESS_027551	sp|Q8H104|SYDC1_ARATH	90.128	547	37	5	1	545	1	532	0	964
MSTRG.20888	-8.55421	-0.530405	23.9892	0.000636394	0.0327757	NA	NA	NA	NA	NA	NA	NA	NA	NA	NA	NA	NA
MSTRG.1990	2.62382	1.26381	18.4931	0.000636918	0.0327757	WATERCRESS_037960	NA	NA	NA	NA	NA	NA	NA	NA	NA	NA	NA
MSTRG.34011	-0.622631	8.80231	18.4796	0.000638918	0.0328173	WATERCRESS_027091	sp|Q8VYV9|APF1_ARATH	50.839	417	190	9	35	441	38	449	1.42e-133	429
MSTRG.34011	-0.622631	8.80231	18.4796	0.000638918	0.0328173	WATERCRESS_027092	sp|Q0WVU0|PP278_ARATH	82.409	523	88	2	1	519	1	523	0	891
MSTRG.34011	-0.622631	8.80231	18.4796	0.000638918	0.0328173	WATERCRESS_027093	sp|A8R7K9|VP35C_ARATH	83.333	792	62	4	1	724	1	790	0	1308
MSTRG.31161	-1.37388	3.77732	18.407	0.000649864	0.0333003	WATERCRESS_007623	sp|O81025|IAN10_ARATH	69.811	212	64	0	1	212	1	212	8.82e-98	301
MSTRG.22642	-0.95776	3.83808	18.4012	0.000650742	0.0333003	WATERCRESS_036130	sp|P92941|CLCA_ARATH	96.268	777	26	2	1	776	1	775	0	1526
MSTRG.33327	-1.68101	3.00758	18.3878	0.00065279	0.0333431	WATERCRESS_026357	sp|Q9SLP1|C78A9_ARATH	90.994	533	47	1	1	532	1	533	0	908
MSTRG.24951	0.933222	6.29318	18.3344	0.000661009	0.0337004	WATERCRESS_007389	sp|Q940M2|AGT21_ARATH	93.111	479	30	1	1	479	1	476	0	927
MSTRG.19912	4.0988	1.6069	18.3039	0.000665747	0.0338793	NA	NA	NA	NA	NA	NA	NA	NA	NA	NA	NA	NA
MSTRG.10563	-4.51203	0.734192	18.2953	0.000667095	0.0338852	NA	NA	NA	NA	NA	NA	NA	NA	NA	NA	NA	NA
MSTRG.9763	-0.643042	3.7288	18.2865	0.000668483	0.0338932	WATERCRESS_016766	NA	NA	NA	NA	NA	NA	NA	NA	NA	NA	NA
MSTRG.9618	-0.788498	4.25214	18.2277	0.000677781	0.0343015	WATERCRESS_016620	sp|Q6ICY4|MTPC2_ARATH	82	400	33	2	1	387	1	374	0	662
MSTRG.19564	-5.15474	0.0460223	18.2019	0.000681916	0.034363	WATERCRESS_019476	sp|P92981|APR2_ARATH	92.795	458	18	3	1	447	1	454	0	815
MSTRG.22863	-6.07364	1.58372	18.2004	0.000682159	0.034363	WATERCRESS_005278	sp|Q9M2N5|DSLE_ARATH	78.896	308	61	1	1	304	271	578	2.28e-168	492
MSTRG.1643	-5.71003	-0.926533	18.1926	0.000683406	0.034363	WATERCRESS_039409	sp|O80813|YC20L_ARATH	68.293	246	27	5	1	244	1	197	1.51e-105	306
MSTRG.22505	-3.57553	0.280623	18.1821	0.000685096	0.034363	WATERCRESS_035971	NA	NA	NA	NA	NA	NA	NA	NA	NA	NA	NA
MSTRG.22505	-3.57553	0.280623	18.1821	0.000685096	0.034363	WATERCRESS_035972	NA	NA	NA	NA	NA	NA	NA	NA	NA	NA	NA
MSTRG.4594	1.01925	2.81172	18.1813	0.000685238	0.034363	WATERCRESS_034680	NA	NA	NA	NA	NA	NA	NA	NA	NA	NA	NA
MSTRG.4594	1.01925	2.81172	18.1813	0.000685238	0.034363	WATERCRESS_034681	sp|Q67YS6|ALIS2_ARATH	88.012	342	40	1	1	341	2	343	0	605
MSTRG.6372	-1.45083	2.47063	18.1539	0.000689674	0.0345226	WATERCRESS_000202	sp|Q9FJQ2|ERF57_ARATH	74.377	281	59	5	3	275	1	276	1.8e-140	399
MSTRG.21039	-0.851794	3.09194	18.1019	0.000698187	0.0348457	WATERCRESS_035016	sp|Q9LSD5|TCP20_ARATH	78.387	310	32	7	16	323	38	314	8.7e-140	402
MSTRG.15950	-0.666389	5.82114	18.0991	0.000698661	0.0348457	WATERCRESS_033923	sp|Q6Z8C8|CDKF4_ORYSJ	54.664	461	171	9	1	446	1	438	9.13e-173	496
MSTRG.7242	5.21332	1.52735	18.0511	0.000706629	0.0351794	WATERCRESS_001035	sp|Q9SJ74|B561G_ARATH	72.327	159	20	1	41	175	72	230	3.63e-72	227
MSTRG.12321	0.49379	5.76671	18.0032	0.000714693	0.0354671	WATERCRESS_024944	sp|Q9FJX6|FH6_ARATH	88.073	872	89	7	43	912	27	885	0	1396
MSTRG.5102	0.917078	4.04562	18.0015	0.000714985	0.0354671	WATERCRESS_029383	sp|Q9FKT8|COX15_ARATH	93.525	417	27	0	1	417	1	417	0	788
MSTRG.18117	0.765511	4.37574	17.9688	0.000720546	0.0356787	WATERCRESS_017835	NA	NA	NA	NA	NA	NA	NA	NA	NA	NA	NA
MSTRG.27232	-0.580815	5.91374	17.9568	0.000722612	0.0357168	WATERCRESS_003115	sp|P26569|H12_ARATH	49.627	268	82	10	5	222	2	266	2.27e-47	161
MSTRG.836	6.22142	0.131048	17.9326	0.000726766	0.0358577	WATERCRESS_040279	NA	NA	NA	NA	NA	NA	NA	NA	NA	NA	NA
MSTRG.9007	-0.490741	4.84887	17.9124	0.000730275	0.0359663	WATERCRESS_015967	sp|Q42553|IDI2_ARATH	89.041	292	24	2	1	292	1	284	0	502
MSTRG.21014	-7.80838	-0.730529	21.4449	0.000738123	0.036288	NA	NA	NA	NA	NA	NA	NA	NA	NA	NA	NA	NA
MSTRG.15072	1.94915	2.7893	17.844	0.000742261	0.0364263	WATERCRESS_024796	sp|O82251|TI202_ARATH	89.08	174	18	1	1	173	1	174	8.77e-106	313
MSTRG.4516	-2.71835	3.52965	17.8179	0.000746899	0.0365887	WATERCRESS_034602	sp|F4I9E1|NFD4_ARATH	58.425	457	151	7	18	469	140	562	1.4e-165	482
MSTRG.18226	1.00542	5.72619	17.8002	0.000750046	0.0366161	WATERCRESS_017946	sp|Q9CA25|LAX3_ARATH	97.234	470	12	1	1	469	1	470	0	945
MSTRG.22832	-1.15853	3.0921	17.7998	0.000750117	0.0366161	WATERCRESS_005244	sp|Q9ZQ31|STY13_ARATH	46.154	273	133	6	18	286	122	384	3.93e-75	240
MSTRG.1370	-5.62999	2.47551	17.7127	0.000765896	0.0373201	WATERCRESS_036923	sp|Q8W4F3|SYQ_ARATH	93.108	798	52	1	1	798	1	795	0	1519
MSTRG.1486	-5.52905	5.11599	17.6945	0.000769244	0.0374053	WATERCRESS_038731	sp|P49636|RL40_NICSY	85.263	95	14	0	157	251	34	128	7.07e-54	172
MSTRG.8635	-0.66674	4.53083	17.6884	0.000770382	0.0374053	WATERCRESS_002442	sp|Q9CAU7|NEK2_ARATH	89.333	600	37	2	1	573	1	600	0	1087
MSTRG.8635	-0.66674	4.53083	17.6884	0.000770382	0.0374053	WATERCRESS_002443	sp|Q9S726|RPI3_ARATH	94.203	276	16	0	1	276	1	276	0	529
MSTRG.5357	-3.95987	0.552637	17.6798	0.000771967	0.0374053	WATERCRESS_029659	sp|Q04980|LTI65_ARATH	72.425	602	150	8	1	591	1	597	0	747
MSTRG.36354	-5.66515	0.56415	17.6738	0.000773078	0.0374053	NA	NA	NA	NA	NA	NA	NA	NA	NA	NA	NA	NA
MSTRG.25101	0.640309	5.92497	17.6549	0.000776592	0.0374757	WATERCRESS_019675	sp|Q84M93|MPK17_ARATH	96.099	487	18	1	11	497	1	486	0	979
MSTRG.22940	-0.653599	4.91055	17.6501	0.000777472	0.0374757	WATERCRESS_005354	sp|Q9BWU0|NADAP_HUMAN	30.303	561	293	21	22	520	83	607	2.45e-40	162
MSTRG.28070	-2.21527	1.05388	17.644	0.000778616	0.0374757	NA	NA	NA	NA	NA	NA	NA	NA	NA	NA	NA	NA
MSTRG.24822	0.72749	4.31953	17.5993	0.000787009	0.0377909	WATERCRESS_007259	sp|Q9GQQ0|SPIN_DROME	22.596	416	285	15	45	447	120	511	3.58e-08	59.3
MSTRG.21821	7.79208	-1.48899	27.6212	0.000787912	0.0377909	NA	NA	NA	NA	NA	NA	NA	NA	NA	NA	NA	NA
MSTRG.29484	0.804643	5.19142	17.5676	0.000793043	0.037953	WATERCRESS_012194	NA	NA	NA	NA	NA	NA	NA	NA	NA	NA	NA
MSTRG.6145	-0.876631	4.17418	17.5583	0.000794806	0.037953	WATERCRESS_032627	sp|F4JH46|DTX34_ARATH	88.909	541	55	3	1	536	1	541	0	949
MSTRG.16279	-6.59777	3.51601	17.5516	0.000796092	0.037953	NA	NA	NA	NA	NA	NA	NA	NA	NA	NA	NA	NA
MSTRG.26	-7.10025	3.50041	17.5479	0.000796805	0.037953	WATERCRESS_038421	sp|O81862|CHIC_ARATH	69.452	347	105	1	1	346	23	369	8.95e-176	495
MSTRG.36146	-0.900614	6.04136	17.5017	0.000805724	0.0383116	WATERCRESS_015564	sp|O04133|SRC2_SOYBN	47.887	142	60	6	528	665	8	139	3.54e-24	108
MSTRG.20327	0.665529	4.74726	17.4867	0.000808646	0.0383842	WATERCRESS_030029	sp|Q8LDU5|PP298_ARATH	86.266	466	55	2	16	481	1	457	0	829
MSTRG.20327	0.665529	4.74726	17.4867	0.000808646	0.0383842	WATERCRESS_030030	sp|Q8L838|COG4_ARATH	93.909	394	24	0	1	394	345	738	0	759
MSTRG.10297	-1.41938	5.79269	17.4786	0.000810214	0.0383924	WATERCRESS_017338	sp|Q9SU35|ERLL1_ARATH	45.556	90	47	2	233	321	73	161	1.41e-20	89.7
MSTRG.10318	0.600832	7.1921	17.4593	0.00081401	0.038506	WATERCRESS_017363	sp|Q9LUV4|FRL4A_ARATH	93.985	532	32	0	1	532	1	532	0	982
MSTRG.10318	0.600832	7.1921	17.4593	0.00081401	0.038506	WATERCRESS_017364	NA	NA	NA	NA	NA	NA	NA	NA	NA	NA	NA
MSTRG.1318	-10.0775	2.19124	19.6824	0.000821822	0.0387695	WATERCRESS_037024	sp|Q9ZT92|AK10B_ARATH	39.583	192	61	5	24	163	49	237	2.23e-34	129
MSTRG.1318	-10.0775	2.19124	19.6824	0.000821822	0.0387695	WATERCRESS_037025	sp|Q9ZT92|AK10B_ARATH	52.761	326	96	9	22	305	237	546	6.31e-97	300
MSTRG.1126	3.11491	1.71799	18.7657	0.000822397	0.0387695	WATERCRESS_038334	NA	NA	NA	NA	NA	NA	NA	NA	NA	NA	NA
MSTRG.33698	0.483573	5.29775	17.374	0.00083095	0.0390936	WATERCRESS_026747	sp|A0A1I9LN01|LAF3_ARATH	90.893	549	49	1	5	552	35	583	0	1006
MSTRG.1014	-1.58176	3.23805	17.3683	0.000832112	0.0390936	WATERCRESS_037248	NA	NA	NA	NA	NA	NA	NA	NA	NA	NA	NA
MSTRG.7093	1.12862	2.53413	17.285	0.000849075	0.0398226	WATERCRESS_000890	sp|Q682I1|BOLA1_ARATH	56.627	83	26	2	8	80	37	119	8.19e-21	83.2
MSTRG.20069	0.813186	4.96362	17.2753	0.000851072	0.0398484	WATERCRESS_035636	NA	NA	NA	NA	NA	NA	NA	NA	NA	NA	NA
MSTRG.901	3.09669	0.755274	17.259	0.000854456	0.0398815	WATERCRESS_037442	sp|Q6NLW5|XRI1_ARATH	78.698	338	33	3	1	337	1	300	0	533
MSTRG.7642	0.76504	4.12217	17.251	0.000856115	0.0398815	WATERCRESS_001445	NA	NA	NA	NA	NA	NA	NA	NA	NA	NA	NA
MSTRG.24439	8.00235	-0.925522	20.6046	0.000856936	0.0398815	NA	NA	NA	NA	NA	NA	NA	NA	NA	NA	NA	NA
MSTRG.7442	-3.72516	1.12256	17.2415	0.00085811	0.0398815	WATERCRESS_001245	sp|P24805|TSJT1_TOBAC	38.514	148	86	2	7	149	1	148	3.26e-30	113
MSTRG.1334	-5.25744	-1.30149	17.836	0.000859021	0.0398815	WATERCRESS_037045	NA	NA	NA	NA	NA	NA	NA	NA	NA	NA	NA
MSTRG.7906	0.411858	4.78433	17.1984	0.000867156	0.0401536	WATERCRESS_001730	sp|Q9LRP6|PP234_ARATH	81.148	610	108	4	1	607	1	606	0	972
MSTRG.29514	-1.2908	4.03496	17.1898	0.000868964	0.0401536	WATERCRESS_012230	sp|O49195|VSP1_ARATH	75.646	271	65	1	1	271	1	270	8.66e-139	394
MSTRG.22099	-1.80485	2.00838	17.1884	0.000869258	0.0401536	WATERCRESS_033541	sp|P40267|H1_SOLPN	51.829	164	65	2	15	164	36	199	1.39e-41	140
MSTRG.845	-7.07704	0.744531	20.456	0.000880237	0.0405926	WATERCRESS_040742	sp|Q9LNW1|RAA2B_ARATH	94.444	36	2	0	36	71	70	105	3.98e-17	74.3
MSTRG.4632	-0.712511	5.35778	17.1135	0.000885287	0.0407572	WATERCRESS_034726	sp|O82170|IKU1_ARATH	38.172	186	76	8	1	149	15	198	2.83e-14	73.6
MSTRG.22272	-1.79769	2.9687	17.1036	0.000887425	0.0407875	WATERCRESS_033710	sp|Q9SKU2|EXPB1_ARATH	86.415	265	24	1	42	294	7	271	5.55e-169	471
MSTRG.16067	0.39391	7.48614	17.066	0.000895613	0.0410952	WATERCRESS_034041	sp|Q9LKB9|MYO6_ARATH	94.897	1509	68	3	378	1882	2	1505	0	2924
MSTRG.21993	1.7558	2.38772	17.0318	0.000903147	0.0413105	WATERCRESS_033419	sp|Q05762|DRTS1_ARATH	93.651	504	32	0	10	513	16	519	0	971
MSTRG.30763	-1.01836	3.45058	17.0275	0.000904094	0.0413105	WATERCRESS_013583	sp|Q9FMC8|OPF13_ARATH	85.283	265	26	3	1	257	1	260	2.33e-158	442
MSTRG.23497	-2.04238	1.45674	17.0243	0.000904806	0.0413105	WATERCRESS_005904	sp|Q94CL6|NAR1_ARATH	87.083	480	56	1	1	480	1	474	0	870
MSTRG.8262	1.24754	4.01863	17.0002	0.000910156	0.0414859	WATERCRESS_002076	sp|F4J3T8|MYTM1_ARATH	79.535	215	23	5	1	197	1	212	1.85e-104	321
MSTRG.31618	-0.536534	4.56129	16.9685	0.000917274	0.0417413	WATERCRESS_008110	sp|F4HWL3|RLP4_ARATH	34.846	617	349	20	19	613	22	607	2.08e-100	322
MSTRG.4202	-1.82596	3.74343	16.9575	0.000919754	0.0417851	WATERCRESS_011814	sp|Q9FIJ4|RD522_ARATH	78.431	204	34	5	1	199	1	199	4.69e-102	295
MSTRG.19745	1.17815	2.57709	16.9501	0.000921409	0.0417913	WATERCRESS_035304	sp|O48721|HEM4_ARATH	81.707	246	32	1	15	260	81	313	9.92e-142	403
MSTRG.23441	4.10079	0.589902	16.9275	0.000926549	0.0418636	WATERCRESS_005850	sp|O81815|MO1_ARATH	85.642	397	56	1	1	396	1	397	0	674
MSTRG.74	-9.34683	-0.655707	23.5169	0.000927003	0.0418636	NA	NA	NA	NA	NA	NA	NA	NA	NA	NA	NA	NA
MSTRG.17335	-8.77656	-0.333487	23.5102	0.000927885	0.0418636	NA	NA	NA	NA	NA	NA	NA	NA	NA	NA	NA	NA
MSTRG.21957	-0.46	6.23489	16.9164	0.000929086	0.0418636	WATERCRESS_033377	sp|Q9ZQG4|U73B5_ARATH	87.19	484	61	1	1	483	1	484	0	879
MSTRG.23429	-2.53117	2.86647	16.9097	0.000930606	0.0418636	WATERCRESS_005839	sp|O23406|U75D1_ARATH	82.911	474	81	0	1	474	1	474	0	811
MSTRG.17511	-2.22601	1.08679	16.8937	0.000934291	0.0419236	WATERCRESS_028909	NA	NA	NA	NA	NA	NA	NA	NA	NA	NA	NA
MSTRG.19312	0.530484	5.9621	16.8906	0.000934985	0.0419236	WATERCRESS_019194	sp|Q9ZQ47|GRDP1_ARATH	27.338	278	185	5	22	283	13	289	5.69e-27	120
MSTRG.3637	1.09408	2.95931	16.8695	0.00093987	0.0420741	WATERCRESS_011157	sp|Q8RX87|RFS6_ARATH	87.2	750	84	4	99	837	1	749	0	1345
MSTRG.1192	-6.82067	-0.534647	16.8439	0.000945796	0.0422296	WATERCRESS_037397	sp|Q9C507|PP111_ARATH	63.218	783	98	9	689	1283	1	781	0	896
MSTRG.1681	6.17795	0.713064	16.8393	0.000946867	0.0422296	WATERCRESS_040123	sp|P51424|RL391_ARATH	85.294	34	5	0	21	54	2	35	5.14e-15	64.7
MSTRG.14864	6.51154	0.525403	16.8341	0.000948082	0.0422296	WATERCRESS_024596	sp|O22151|GOS12_ARATH	90.661	257	6	1	1	239	1	257	6.37e-168	466
MSTRG.26399	-0.899671	3.24743	16.8282	0.000949479	0.0422296	WATERCRESS_020976	NA	NA	NA	NA	NA	NA	NA	NA	NA	NA	NA
MSTRG.29714	0.595274	7.16995	16.8151	0.00095254	0.0422974	WATERCRESS_012448	sp|Q7G193|ALDO1_ARATH	88.832	1361	145	6	4	1361	12	1368	0	2454
MSTRG.1466	-4.8572	1.90234	16.7812	0.000960546	0.0425842	WATERCRESS_037363	sp|Q5PP23|FLY1_ARATH	87.789	606	29	4	1	605	1	562	0	1063
MSTRG.12418	-0.435327	6.99597	16.709	0.000977841	0.0432583	WATERCRESS_025043	sp|Q9XEE2|ANXD2_ARATH	92.79	319	20	2	1	318	1	317	0	603
MSTRG.1493	9.37471	0.262974	17.9584	0.000978893	0.0432583	NA	NA	NA	NA	NA	NA	NA	NA	NA	NA	NA	NA
MSTRG.2343	-3.51969	-0.18315	16.6911	0.000982187	0.0433343	NA	NA	NA	NA	NA	NA	NA	NA	NA	NA	NA	NA
MSTRG.8054	-0.681653	7.42964	16.6824	0.0009843	0.043358	NA	NA	NA	NA	NA	NA	NA	NA	NA	NA	NA	NA
MSTRG.1459	-7.77786	-1.20932	23.0783	0.000987121	0.0433934	NA	NA	NA	NA	NA	NA	NA	NA	NA	NA	NA	NA
MSTRG.2390	0.53406	4.3844	16.6663	0.000988255	0.0433934	WATERCRESS_009829	sp|Q7Y1W1|TIC56_ARATH	90.769	520	35	2	1	519	1	508	0	946
MSTRG.5561	-9.53458	-0.177428	19.8141	0.000989936	0.043398	NA	NA	NA	NA	NA	NA	NA	NA	NA	NA	NA	NA
MSTRG.1943	5.58561	-0.834816	16.6509	0.000992032	0.0434207	NA	NA	NA	NA	NA	NA	NA	NA	NA	NA	NA	NA
MSTRG.21919	0.398835	5.60555	16.5975	0.00100527	0.0438619	WATERCRESS_033345	sp|O80977|VSR3_ARATH	95.717	607	26	0	21	627	22	628	0	1224
MSTRG.25466	-0.7374	4.74043	16.5974	0.0010053	0.0438619	WATERCRESS_020068	NA	NA	NA	NA	NA	NA	NA	NA	NA	NA	NA
MSTRG.23247	-8.33474	-0.551437	19.7085	0.00100949	0.0439753	NA	NA	NA	NA	NA	NA	NA	NA	NA	NA	NA	NA
MSTRG.24911	-0.824984	4.51218	16.5709	0.00101195	0.0440126	WATERCRESS_007341	sp|Q9FFN2|GLYT3_ARATH	36.676	349	205	8	106	444	172	514	3.98e-75	246
MSTRG.2389	1.24707	5.46883	16.5596	0.0010148	0.0440668	WATERCRESS_009828	sp|Q39101|FRI1_ARATH	87.451	255	31	1	1	254	1	255	1.16e-158	443
MSTRG.8781	1.56682	1.13343	16.5425	0.0010191	0.0441841	NA	NA	NA	NA	NA	NA	NA	NA	NA	NA	NA	NA
MSTRG.26563	0.654327	4.37158	16.4852	0.00103377	0.0447497	WATERCRESS_021136	NA	NA	NA	NA	NA	NA	NA	NA	NA	NA	NA
MSTRG.7061	2.12141	1.60284	16.4303	0.00104804	0.045296	WATERCRESS_000871	sp|Q3B724|CALS5_ARATH	96.308	1923	71	0	5	1927	1	1923	0	3876
MSTRG.980	-11.7479	4.36535	16.4096	0.00105348	0.0453839	WATERCRESS_036861	sp|Q94AR4|CID2_ARATH	81.081	148	18	5	1	143	1	143	1.68e-77	229
MSTRG.4350	-2.33577	0.550368	16.4046	0.00105479	0.0453839	WATERCRESS_034423	sp|Q9SSW0|AZF3_ARATH	64.216	204	42	7	1	185	1	192	7.34e-67	205
MSTRG.34416	-5.60519	-0.785528	17.6024	0.00105871	0.0453839	NA	NA	NA	NA	NA	NA	NA	NA	NA	NA	NA	NA
MSTRG.22258	1.38334	2.17337	16.3884	0.00105908	0.0453839	WATERCRESS_033703	NA	NA	NA	NA	NA	NA	NA	NA	NA	NA	NA
MSTRG.36311	-0.821136	3.10597	16.3881	0.00105915	0.0453839	WATERCRESS_015735	sp|Q9SYA9|STKLD_ARATH	40.515	427	170	10	2	403	1	368	3.73e-73	236
MSTRG.19409	-0.401188	6.22711	16.3851	0.00105996	0.0453839	WATERCRESS_019297	sp|Q9LQ55|DRP2B_ARATH	95.106	940	25	2	1	939	1	920	0	1804
MSTRG.12972	-3.28767	1.01977	16.3606	0.00106648	0.0455778	NA	NA	NA	NA	NA	NA	NA	NA	NA	NA	NA	NA
MSTRG.15682	-0.436843	6.91144	16.3556	0.00106781	0.0455778	WATERCRESS_031857	sp|Q9SSB5|PRS7A_ARATH	99.531	426	2	0	1	426	1	426	0	867
MSTRG.12126	-3.85901	0.77968	16.3495	0.00106946	0.0455778	WATERCRESS_023066	NA	NA	NA	NA	NA	NA	NA	NA	NA	NA	NA
MSTRG.25907	0.70503	4.70409	16.339	0.00107226	0.0456266	WATERCRESS_020502	NA	NA	NA	NA	NA	NA	NA	NA	NA	NA	NA
MSTRG.16908	0.798944	6.41907	16.3288	0.00107502	0.0456735	WATERCRESS_028271	sp|Q9C9E3|TI11B_ARATH	76.894	264	53	2	31	294	1	256	3.67e-140	398
MSTRG.35965	0.635705	4.57547	16.31	0.0010801	0.0458183	WATERCRESS_015373	sp|Q8L7W0|SH3P3_ARATH	96.581	351	12	0	1	351	1	351	0	709
MSTRG.31966	-1.03334	2.51713	16.2362	0.0011003	0.0465937	WATERCRESS_008478	NA	NA	NA	NA	NA	NA	NA	NA	NA	NA	NA
MSTRG.21305	0.467774	7.82148	16.2287	0.00110239	0.0465937	WATERCRESS_035272	sp|F4IM84|DEXH5_ARATH	81.858	1152	145	7	384	1510	1	1113	0	1900
MSTRG.9860	-0.93838	3.77102	16.2249	0.00110345	0.0465937	WATERCRESS_016864	sp|Q9LDZ1|VQ19_ARATH	90.698	215	19	1	1	215	1	214	2.26e-123	351
MSTRG.17096	-0.762028	3.91752	16.2188	0.00110515	0.0465939	WATERCRESS_028469	NA	NA	NA	NA	NA	NA	NA	NA	NA	NA	NA
MSTRG.17096	-0.762028	3.91752	16.2188	0.00110515	0.0465939	WATERCRESS_028470	NA	NA	NA	NA	NA	NA	NA	NA	NA	NA	NA
MSTRG.29327	0.560691	3.6245	16.2111	0.00110728	0.0465977	WATERCRESS_011994	sp|Q9NVU0|RPC5_HUMAN	27.65	434	249	12	115	488	4	432	1.09e-31	134
MSTRG.35456	-0.486176	7.02693	16.2063	0.00110862	0.0465977	WATERCRESS_014847	sp|Q9SZH2|PER43_ARATH	88.636	88	9	1	1	88	240	326	4.53e-48	157
MSTRG.35456	-0.486176	7.02693	16.2063	0.00110862	0.0465977	WATERCRESS_014848	sp|A4GNA8|PSD3_ARATH	94.192	637	35	2	1	637	1	635	0	1239
MSTRG.6027	-0.627585	3.98438	16.1889	0.0011135	0.0467313	WATERCRESS_032508	sp|Q9M015|Y5161_ARATH	25.51	98	72	1	31	128	57	153	8.49e-09	55.1
MSTRG.5925	-6.77287	-0.844551	17.3647	0.0011162	0.0467733	WATERCRESS_032399	sp|F4IG73|BCHC2_ARATH	73.171	82	10	1	1	70	122	203	1e-30	115
MSTRG.3222	-1.04751	8.26163	16.1546	0.00112318	0.0469943	WATERCRESS_010727	NA	NA	NA	NA	NA	NA	NA	NA	NA	NA	NA
MSTRG.3850	1.7029	2.19451	16.1346	0.00112886	0.0471605	WATERCRESS_011390	sp|O81223|CNBL4_ARATH	90.455	220	20	1	1	219	1	220	3.05e-145	406
MSTRG.23563	0.947258	8.88047	16.0335	0.00115809	0.0481471	WATERCRESS_005968	sp|Q9FGL2|TIP23_ARATH	90.283	247	24	0	36	282	1	247	2.22e-157	441
MSTRG.1837	3.56157	1.29235	16.0289	0.00115944	0.0481471	WATERCRESS_037900	sp|Q9FGK8|SC16B_ARATH	72.701	1381	261	23	1	1285	1	1361	0	1899
MSTRG.26602	0.763868	3.48406	16.0281	0.00115969	0.0481471	WATERCRESS_021172	sp|Q8LB01|DAPB2_ARATH	90.23	348	34	0	1	348	1	348	0	647
MSTRG.21418	0.840826	3.05669	16.0225	0.00116132	0.0481471	WATERCRESS_032786	sp|Q9CAN8|MBOA2_ARATH	94.85	466	23	1	1	466	1	465	0	886
MSTRG.14812	-1.04987	2.91329	16.0199	0.0011621	0.0481471	WATERCRESS_024539	NA	NA	NA	NA	NA	NA	NA	NA	NA	NA	NA
MSTRG.32051	0.579995	3.90445	16.0154	0.00116342	0.0481471	WATERCRESS_008566	sp|O82796|SERC_ARATH	81.481	324	31	2	1	324	1	295	0	527
MSTRG.9693	0.641101	4.49489	16.011	0.00116472	0.0481471	WATERCRESS_016692	sp|Q9LK61|RR10_ARATH	89.583	192	14	3	192	378	1	191	9.13e-109	319
MSTRG.10183	-0.886585	2.6811	16.0011	0.00116765	0.0481958	WATERCRESS_017217	sp|Q9LJY0|PRK4_ARATH	87.111	675	83	3	245	916	1	674	0	1135
MSTRG.8912	-1.00534	7.36233	15.9792	0.00117415	0.0483913	WATERCRESS_015897	sp|Q43735|PER27_ARATH	87.539	321	40	0	1	321	1	321	0	591
MSTRG.18284	-0.461428	3.87073	15.9343	0.00118763	0.048874	WATERCRESS_018011	sp|Q9C6K5|LSM3B_ARATH	93.878	98	6	0	1	98	1	98	2.81e-61	184
MSTRG.21328	0.929276	2.38016	15.8999	0.00119806	0.0492296	WATERCRESS_032683	sp|Q96P44|COLA1_HUMAN	28.636	220	129	7	86	280	307	523	2.41e-07	56.2
MSTRG.12867	2.14804	1.13126	15.8877	0.00120179	0.0493093	WATERCRESS_025530	sp|P92985|RBP1C_ARATH	88.462	52	6	0	1	52	1	52	3.82e-23	93.2
MSTRG.741	-8.98675	-0.704795	16.996	0.00121269	0.0496823	NA	NA	NA	NA	NA	NA	NA	NA	NA	NA	NA	NA
MSTRG.31414	6.63692	-0.685693	18.7222	0.00121622	0.0497531	NA	NA	NA	NA	NA	NA	NA	NA	NA	NA	NA	NA
MSTRG.22849	-6.50815	2.2515	15.831	0.0012193	0.0498051	WATERCRESS_005262	sp|Q9FNE8|CSPLV_ARATH	84.298	242	34	2	1	240	31	270	2.43e-144	407

## Sheet: R P- 102vsWXVITA
genes	logFC	logCPM	F	PValue	FDR	WX_geneID	Uniprot_ID	pident	length	mismatch	gapopen	qstart	qend	sstart	send	evalue	bitscore
MSTRG.747	6.86138	6.01066	179.247	1.00599e-09	1.93123e-05	WATERCRESS_039774	sp|Q38931|FKB62_ARATH	90.731	561	42	1	504	1064	1	551	0	1005
MSTRG.12774	-3.01789	4.28624	170.831	1.40295e-09	1.93123e-05	WATERCRESS_025422	sp|P59259|H4_ARATH	100	103	0	0	1	103	1	103	2.57e-67	199
MSTRG.10501	-2.42373	5.79644	147.625	3.82206e-09	3.50751e-05	WATERCRESS_017573	sp|Q38931|FKB62_ARATH	92.74	551	40	0	542	1092	1	551	0	1011
MSTRG.17481	-6.68904	3.3568	140.363	5.38822e-09	3.70858e-05	NA	NA	NA	NA	NA	NA	NA	NA	NA	NA	NA	NA
MSTRG.5547	-2.79072	3.67874	122.819	1.32705e-08	7.30699e-05	WATERCRESS_029856	sp|F4JWM0|DSC2_ARATH	28.652	712	413	21	140	800	345	1012	1.66e-56	215
MSTRG.21876	2.05822	4.08733	118.181	1.71704e-08	7.87862e-05	NA	NA	NA	NA	NA	NA	NA	NA	NA	NA	NA	NA
MSTRG.34332	-10.8805	2.06277	164.636	2.41729e-08	8.54884e-05	WATERCRESS_027439	NA	NA	NA	NA	NA	NA	NA	NA	NA	NA	NA
MSTRG.26141	-7.42065	5.55178	111.806	2.48413e-08	8.54884e-05	WATERCRESS_020726	sp|P49636|RL40_NICSY	98.734	79	1	0	224	302	50	128	1.76e-51	168
MSTRG.3367	-2.72301	4.04417	101.257	4.77953e-08	0.000135178	WATERCRESS_010876	NA	NA	NA	NA	NA	NA	NA	NA	NA	NA	NA
MSTRG.1771	-1.57708	4.22736	99.4708	5.37121e-08	0.000135178	WATERCRESS_036811	sp|Q7Z392|TPC11_HUMAN	23.642	1197	731	36	85	1241	79	1132	2.94e-53	207
MSTRG.12484	3.18952	3.77056	99.3867	5.40105e-08	0.000135178	WATERCRESS_025114	NA	NA	NA	NA	NA	NA	NA	NA	NA	NA	NA
MSTRG.33167	-5.68154	2.03748	91.1437	9.49391e-08	0.000217814	WATERCRESS_009757	sp|Q9LQ95|Y1164_ARATH	86.634	202	27	0	3	204	6	207	3.35e-130	367
MSTRG.6911	4.99147	4.12554	87.5751	1.22893e-07	0.000260258	WATERCRESS_000757	sp|Q9SIW2|CHR35_ARATH	75.682	917	180	8	9	921	11	888	0	1375
MSTRG.20636	-4.0603	5.06792	84.9273	1.49716e-07	0.000288611	WATERCRESS_030394	sp|Q0WVW7|RQL5_ARATH	85.526	76	11	0	1	76	395	470	3.06e-29	112
MSTRG.13554	3.675	4.7652	84.2798	1.57247e-07	0.000288611	WATERCRESS_023158	sp|O48781|SPX2_ARATH	90.94	298	15	2	1	297	1	287	0	514
MSTRG.24809	10.0148	0.828663	100.147	1.85894e-07	0.000319865	WATERCRESS_007243	sp|Q9FKK2|AGL62_ARATH	47.222	180	87	4	1	177	1	175	6.8e-43	147
MSTRG.9782	1.45057	4.27249	77.506	2.68184e-07	0.000434316	WATERCRESS_016782	sp|Q9LJH5|GLO4_ARATH	90.083	363	36	0	372	734	1	363	0	671
MSTRG.26111	-0.898737	5.84524	74.7205	3.37918e-07	0.000516846	WATERCRESS_020700	sp|Q9ZRT1|GR1_ARATH	74.959	611	128	8	1	609	1	588	0	868
MSTRG.17468	7.33141	2.31271	87.5705	4.01359e-07	0.000581569	NA	NA	NA	NA	NA	NA	NA	NA	NA	NA	NA	NA
MSTRG.3691	2.71478	1.87446	71.7099	4.37438e-07	0.000584689	WATERCRESS_011216	sp|Q10MI0|SRL2_ORYSJ	30.355	1041	593	27	1	966	1	984	3.91e-120	393
MSTRG.10286	-4.46896	3.14582	71.4883	4.45987e-07	0.000584689	WATERCRESS_017327	sp|Q9LSY8|U71B2_ARATH	81.687	486	88	1	1	486	1	485	0	814
MSTRG.9772	1.16587	5.74922	68.8327	5.64687e-07	0.000706654	WATERCRESS_016775	sp|Q9LVJ1|SBT14_ARATH	91.475	739	46	1	650	1371	39	777	0	1362
MSTRG.3074	1.16036	6.94709	66.5923	6.93211e-07	0.000809193	WATERCRESS_010562	sp|Q8W4S6|INV6_ARATH	79.577	568	82	6	2	566	13	549	0	920
MSTRG.9517	-0.919375	4.97694	65.7543	7.49581e-07	0.000809193	WATERCRESS_016518	sp|Q38870|CDPK2_ARATH	89.724	652	44	4	335	972	4	646	0	1201
MSTRG.13574	-6.07145	2.06939	65.6052	7.60144e-07	0.000809193	NA	NA	NA	NA	NA	NA	NA	NA	NA	NA	NA	NA
MSTRG.20424	-2.25689	4.05648	65.3213	7.80729e-07	0.000809193	WATERCRESS_030152	sp|Q9SEU8|TRXM2_ARATH	82.258	186	29	3	1	183	1	185	4.78e-105	301
MSTRG.5563	-9.68475	0.949458	86.8556	7.93586e-07	0.000809193	NA	NA	NA	NA	NA	NA	NA	NA	NA	NA	NA	NA
MSTRG.7368	-5.98591	2.92389	76.3008	8.73277e-07	0.000851997	WATERCRESS_001169	sp|Q9LK36|SAHH2_ARATH	96.495	485	17	0	1	485	1	485	0	980
MSTRG.24197	3.01606	3.91792	63.5249	9.2665e-07	0.000851997	NA	NA	NA	NA	NA	NA	NA	NA	NA	NA	NA	NA
MSTRG.4688	1.63929	4.48888	63.5023	9.28673e-07	0.000851997	WATERCRESS_034789	sp|Q84W66|NFYB6_ARATH	88.462	234	24	1	766	996	1	234	3.23e-138	416
MSTRG.18250	-8.69773	3.25011	95.7602	9.59352e-07	0.000851997	NA	NA	NA	NA	NA	NA	NA	NA	NA	NA	NA	NA
MSTRG.14851	-2.29666	4.61093	61.7027	1.10711e-06	0.000936007	WATERCRESS_024581	sp|Q9C641|EFGM1_ARATH	92.308	780	33	3	1	779	1	754	0	1477
MSTRG.20906	-2.18611	3.50025	61.5342	1.12571e-06	0.000936007	WATERCRESS_034871	sp|Q9LVQ0|PME31_ARATH	96.215	317	12	0	1	317	1	317	0	649
MSTRG.9723	-2.75702	2.94334	61.2671	1.15594e-06	0.000936007	WATERCRESS_016724	NA	NA	NA	NA	NA	NA	NA	NA	NA	NA	NA
MSTRG.4755	-1.03467	5.2207	60.6866	1.22488e-06	0.000960766	WATERCRESS_029002	sp|Q9FPS4|UBP23_ARATH	74.424	911	178	8	1	908	1	859	0	1313
MSTRG.23732	-3.16021	5.6726	60.4341	1.25631e-06	0.000960766	WATERCRESS_006129	sp|F4JT82|RPP2C_ARATH	61.934	993	304	16	1	946	1	966	0	1107
MSTRG.23724	-2.81029	4.18082	59.0169	1.45064e-06	0.0010736	WATERCRESS_006123	sp|F4JT80|RPP2B_ARATH	55.927	1198	466	14	11	1166	16	1193	0	1229
MSTRG.115	-11.3878	1.66642	161.455	1.48185e-06	0.0010736	WATERCRESS_030721	sp|Q9SAJ5|PP133_ARATH	77.792	779	156	3	1	763	1	778	0	1191
MSTRG.10573	-7.57767	2.93937	57.8624	1.63436e-06	0.00115373	NA	NA	NA	NA	NA	NA	NA	NA	NA	NA	NA	NA
MSTRG.6821	4.49429	3.93675	56.6373	1.85879e-06	0.00127767	WATERCRESS_000669	sp|Q6H236|PEG3_BOVIN	27.577	359	247	4	189	538	1232	1586	2.85e-09	64.3
MSTRG.31410	-1.26988	7.5422	56.417	1.90275e-06	0.00127767	WATERCRESS_007891	sp|C0LGE0|Y1765_ARATH	44.778	967	375	16	7	823	6	963	0	734
MSTRG.748	7.20383	1.77278	55.9648	1.99674e-06	0.00130886	WATERCRESS_039775	sp|Q9LSF1|OXI1_ARATH	82.033	423	70	2	4	424	3	421	0	690
MSTRG.10493	5.77537	2.63242	55.6403	2.06744e-06	0.00132369	WATERCRESS_017562	sp|Q8GYN5|RIN4_ARATH	82.775	209	28	4	10	210	3	211	9.37e-120	341
MSTRG.4147	-7.5565	1.98513	54.1688	2.42576e-06	0.00145097	WATERCRESS_011732	sp|Q9FJL4|BH078_ARATH	82.625	518	60	13	1	508	1	498	0	710
MSTRG.7804	-2.12677	7.21691	54.037	2.46117e-06	0.00145097	WATERCRESS_001616	sp|Q9LUT0|CARK1_ARATH	95.763	354	15	0	10	363	11	364	0	677
MSTRG.5541	-5.81115	2.08192	63.1586	2.47878e-06	0.00145097	WATERCRESS_029850	sp|Q93W20|NIFU2_ARATH	82.553	235	30	3	2	225	1	235	1.71e-123	352
MSTRG.13036	3.63287	4.62929	53.7368	2.54399e-06	0.00145097	WATERCRESS_025701	sp|C0Z361|CPNB3_ARATH	95.008	601	26	1	1	601	1	597	0	1104
MSTRG.7071	-11.304	1.98248	57.5845	2.58759e-06	0.00145097	WATERCRESS_000875	NA	NA	NA	NA	NA	NA	NA	NA	NA	NA	NA
MSTRG.12211	8.55966	2.27021	53.5156	2.60704e-06	0.00145097	WATERCRESS_024834	sp|Q93VH2|BBD2_ARATH	31.361	338	193	10	4	327	8	320	1.66e-30	121
MSTRG.21954	-6.24016	2.40757	53.4189	2.63516e-06	0.00145097	NA	NA	NA	NA	NA	NA	NA	NA	NA	NA	NA	NA
MSTRG.24917	-11.267	1.53675	133.804	3.01772e-06	0.00162904	WATERCRESS_007349	sp|Q8L936|CAP16_ARATH	83.88	366	58	1	1	366	1	365	0	630
MSTRG.12797	1.74421	5.00574	51.6565	3.21308e-06	0.00170114	WATERCRESS_025447	sp|P59259|H4_ARATH	100	103	0	0	1	103	1	103	2.57e-67	199
MSTRG.807	-10.5948	0.917475	129.315	3.43163e-06	0.00178065	NA	NA	NA	NA	NA	NA	NA	NA	NA	NA	NA	NA
MSTRG.9249	-6.50567	2.59521	50.929	3.49261e-06	0.00178065	NA	NA	NA	NA	NA	NA	NA	NA	NA	NA	NA	NA
MSTRG.20023	-0.888568	4.96196	50.4968	3.6717e-06	0.00183792	WATERCRESS_035588	sp|Q8RY67|WAKLO_ARATH	80.057	702	124	5	1	695	16	708	0	1097
MSTRG.20950	1.30223	5.71099	50.0587	3.86394e-06	0.00189961	WATERCRESS_034924	sp|Q8W4P9|TT9_ARATH	86	800	91	2	26	804	19	818	0	1386
MSTRG.24347	4.58612	5.45552	49.7227	4.01912e-06	0.00194124	WATERCRESS_006775	NA	NA	NA	NA	NA	NA	NA	NA	NA	NA	NA
MSTRG.810	6.6412	0.787644	49.2926	4.22824e-06	0.00200059	WATERCRESS_038165	sp|Q9FJK8|RP8L4_ARATH	64.504	262	69	3	1	240	648	907	7.88e-100	313
MSTRG.810	6.6412	0.787644	49.2926	4.22824e-06	0.00200059	WATERCRESS_038166	sp|Q9FJB5|RP8L3_ARATH	68.17	399	90	8	55	453	261	622	5.41e-175	516
MSTRG.810	6.6412	0.787644	49.2926	4.22824e-06	0.00200059	WATERCRESS_038167	sp|Q9FJK8|RP8L4_ARATH	71.698	53	15	0	9	61	1	53	1.78e-17	77.8
MSTRG.10389	-2.77364	2.9628	49.1754	4.28733e-06	0.00200059	WATERCRESS_017440	NA	NA	NA	NA	NA	NA	NA	NA	NA	NA	NA
MSTRG.9374	-1.69181	3.10306	48.2284	4.80073e-06	0.002202	WATERCRESS_016357	sp|Q9SFB5|SCP27_ARATH	84.507	426	57	3	20	439	37	459	0	735
MSTRG.34508	-1.773	4.29826	48.0943	4.87893e-06	0.002202	WATERCRESS_013853	sp|Q9SVE7|DTX45_ARATH	87.211	563	54	5	1	548	1	560	0	952
MSTRG.21957	-0.882331	6.23489	47.2532	5.4036e-06	0.00239946	WATERCRESS_033377	sp|Q9ZQG4|U73B5_ARATH	87.19	484	61	1	1	483	1	484	0	879
MSTRG.14609	1.48765	2.80585	46.3145	6.06629e-06	0.00260026	WATERCRESS_024313	sp|O80678|UBA2B_ARATH	73.778	450	70	4	1	402	1	450	0	651
MSTRG.10016	1.17278	4.10431	46.1174	6.2168e-06	0.00260026	WATERCRESS_017037	NA	NA	NA	NA	NA	NA	NA	NA	NA	NA	NA
MSTRG.10016	1.17278	4.10431	46.1174	6.2168e-06	0.00260026	WATERCRESS_017038	sp|Q54BC9|DYRK2_DICDI	33.526	346	193	9	798	1125	585	911	3.82e-44	177
MSTRG.18092	-1.88749	3.7351	46.0715	6.2525e-06	0.00260026	WATERCRESS_017804	sp|Q9C9U5|SIS8_ARATH	38.127	299	167	7	961	1256	737	1020	6.04e-50	196
MSTRG.23066	-7.78626	4.82083	45.9821	6.32266e-06	0.00260026	NA	NA	NA	NA	NA	NA	NA	NA	NA	NA	NA	NA
MSTRG.14549	-1.20415	4.3345	45.8399	6.4361e-06	0.00260026	WATERCRESS_024248	sp|Q700D9|MYBF_ARATH	66.176	68	23	0	75	142	13	80	3.65e-24	103
MSTRG.16974	1.64081	3.46951	45.8244	6.44859e-06	0.00260026	WATERCRESS_028347	sp|Q9M9H6|CK1_ARATH	85.522	297	43	0	1	297	49	345	0	538
MSTRG.5969	-1.27473	3.70025	45.7403	6.51694e-06	0.00260026	WATERCRESS_032451	sp|F4JI44|NDX_ARATH	77.718	745	127	4	1	711	174	913	0	1159
MSTRG.20345	-2.03681	7.1987	45.1716	7.00103e-06	0.00273963	WATERCRESS_030054	sp|Q93WF6|SAG21_ARATH	88.66	97	11	0	1	97	1	97	1.28e-51	159
MSTRG.24653	0.834231	4.82721	45.0995	7.06525e-06	0.00273963	WATERCRESS_007097	sp|Q8VXY4|TIPRL_ARATH	91.034	290	26	0	1	290	1	290	0	548
MSTRG.35313	-4.08273	1.71298	44.7001	7.43348e-06	0.00279559	WATERCRESS_014700	sp|Q9SUD3|CX6B3_ARATH	98.718	78	1	0	1	78	1	78	5.42e-54	164
MSTRG.9630	-2.03724	3.17762	44.6955	7.43789e-06	0.00279559	WATERCRESS_016633	sp|Q0WVD6|ANM3_ARATH	82.343	606	89	4	1	593	1	601	0	1001
MSTRG.22821	-1.67034	4.63082	44.5936	7.53529e-06	0.00279559	WATERCRESS_005230	NA	NA	NA	NA	NA	NA	NA	NA	NA	NA	NA
MSTRG.21924	-1.39984	4.46142	44.5106	7.61576e-06	0.00279559	WATERCRESS_033348	sp|Q9LJY2|GGPPA_ARATH	71.309	359	79	7	1	357	1	337	2.15e-173	489
MSTRG.6742	3.55876	3.53451	44.3981	7.7264e-06	0.00279889	WATERCRESS_000586	NA	NA	NA	NA	NA	NA	NA	NA	NA	NA	NA
MSTRG.418	1.07849	4.89927	43.573	8.59579e-06	0.00307338	WATERCRESS_031056	sp|Q9ZU11|ATB15_ARATH	94.026	837	22	2	1	810	1	836	0	1621
MSTRG.5503	-9.27956	5.02362	43.0453	9.20984e-06	0.00325072	WATERCRESS_029811	sp|O81862|CHIC_ARATH	69.452	347	105	1	1	346	23	369	8.95e-176	495
MSTRG.1321	-3.16079	2.21759	41.3605	1.15303e-05	0.00401823	WATERCRESS_037028	sp|F4IN58|PIEZO_ARATH	90.577	2547	140	11	1	2532	1	2462	0	4513
MSTRG.14891	-0.996391	6.68079	40.8727	1.23212e-05	0.0042402	WATERCRESS_024622	sp|F4IG73|BCHC2_ARATH	90.353	2695	195	6	1	2640	303	2987	0	4648
MSTRG.17485	1.32996	3.43846	40.1957	1.35231e-05	0.00459637	WATERCRESS_028889	sp|Q9LQM1|FBD39_ARATH	62.411	423	153	5	1	419	1	421	7.41e-177	503
MSTRG.17485	1.32996	3.43846	40.1957	1.35231e-05	0.00459637	WATERCRESS_028890	NA	NA	NA	NA	NA	NA	NA	NA	NA	NA	NA
MSTRG.1427	3.87532	2.3289	39.6447	1.46e-05	0.00490187	WATERCRESS_037148	sp|Q9M5K2|DLDH2_ARATH	98.225	507	9	0	299	805	1	507	0	1011
MSTRG.5554	-9.54613	1.25382	41.9564	1.48617e-05	0.0049296	NA	NA	NA	NA	NA	NA	NA	NA	NA	NA	NA	NA
MSTRG.27703	-1.53837	4.28083	39.0143	1.59534e-05	0.00517429	WATERCRESS_003604	sp|Q8W4R8|P4KG6_ARATH	79.52	542	71	5	228	738	66	598	0	826
MSTRG.27703	-1.53837	4.28083	39.0143	1.59534e-05	0.00517429	WATERCRESS_003625	sp|Q8W4R8|P4KG6_ARATH	88.78	615	59	4	239	848	13	622	0	1097
MSTRG.9588	-1.02258	4.40223	38.9797	1.60316e-05	0.00517429	WATERCRESS_016587	sp|Q9S7D1|DGDG1_ARATH	87.9	843	67	2	1	843	1	808	0	1470
MSTRG.803	-9.86165	0.329535	59.7756	1.6437e-05	0.00517429	WATERCRESS_038350	sp|Q9LSF1|OXI1_ARATH	71.186	118	27	2	9	119	6	123	2.22e-46	157
MSTRG.4690	0.721817	5.43951	38.7414	1.65829e-05	0.00517429	WATERCRESS_034792	sp|O14214|TRM10_SCHPO	41.704	223	115	4	90	297	51	273	6.05e-49	169
MSTRG.7420	-6.215	0.985138	38.7285	1.66134e-05	0.00517429	NA	NA	NA	NA	NA	NA	NA	NA	NA	NA	NA	NA
MSTRG.5660	-9.25033	0.0941582	47.7431	1.6727e-05	0.00517429	NA	NA	NA	NA	NA	NA	NA	NA	NA	NA	NA	NA
MSTRG.10412	4.43254	1.94589	38.4401	1.73111e-05	0.0052386	WATERCRESS_017464	sp|Q67YC9|Y4141_ARATH	82.313	147	26	0	1	147	41	187	1.53e-91	269
MSTRG.5469	-9.12659	0.74683	40.7682	1.73155e-05	0.0052386	WATERCRESS_029773	sp|Q9SA34|IMDH2_ARATH	50.459	218	46	4	4	159	75	292	3.17e-56	186
MSTRG.5469	-9.12659	0.74683	40.7682	1.73155e-05	0.0052386	WATERCRESS_029774	sp|Q9SA34|IMDH2_ARATH	88.136	59	4	1	19	74	334	392	8.29e-25	99
MSTRG.7676	-8.71563	0.361153	40.5254	1.78721e-05	0.00534822	WATERCRESS_001484	sp|Q93YN0|SCO2_ARATH	67.895	190	51	4	1	183	1	187	1.25e-82	245
MSTRG.117	4.18726	3.80896	37.8512	1.88413e-05	0.00557764	NA	NA	NA	NA	NA	NA	NA	NA	NA	NA	NA	NA
MSTRG.33047	0.859503	6.16124	37.542	1.97058e-05	0.00573555	WATERCRESS_009632	sp|Q9ZVT9|C2GR1_ARATH	89.844	1024	97	1	479	1502	1	1017	0	1900
MSTRG.1637	-6.5134	3.52683	37.5123	1.97914e-05	0.00573555	WATERCRESS_039406	sp|A8MS85|SPT61_ARATH	78.595	897	46	3	118	868	567	1463	0	1367
MSTRG.25442	-11.0652	1.71669	45.8837	2.02736e-05	0.00576808	WATERCRESS_020042	sp|Q54S83|NDUF7_DICDI	31.776	107	46	2	1	80	142	248	1.6e-12	64.3
MSTRG.13546	9.07966	1.04958	42.2361	2.05284e-05	0.00576808	NA	NA	NA	NA	NA	NA	NA	NA	NA	NA	NA	NA
MSTRG.20125	-2.02299	2.02271	37.2606	2.05322e-05	0.00576808	WATERCRESS_035688	sp|Q9SJ02|STEP2_ARATH	85.437	206	17	5	1	197	1	202	1.1e-114	327
MSTRG.13219	1.51312	4.2734	37.1067	2.10007e-05	0.00584012	WATERCRESS_025895	NA	NA	NA	NA	NA	NA	NA	NA	NA	NA	NA
MSTRG.15763	1.64632	5.78302	36.9968	2.13425e-05	0.00585351	WATERCRESS_031948	sp|Q8VZK9|CSLE1_ARATH	83.629	733	113	4	1	730	1	729	0	1222
MSTRG.6520	5.99304	0.633541	36.955	2.14741e-05	0.00585351	WATERCRESS_000355	sp|Q08BY5|JMJD4_DANRE	38.519	270	107	7	34	278	91	326	2.31e-47	167
MSTRG.22602	-5.86147	3.76341	36.6169	2.25741e-05	0.00605021	NA	NA	NA	NA	NA	NA	NA	NA	NA	NA	NA	NA
MSTRG.895	-5.64343	1.78406	41.4253	2.26353e-05	0.00605021	WATERCRESS_037435	sp|Q8GYN5|RIN4_ARATH	34.673	199	112	10	4	192	3	193	2.02e-09	58.5
MSTRG.34548	-3.09086	1.62337	36.2915	2.36935e-05	0.00627216	WATERCRESS_013884	sp|Q9T0J6|DUS3L_ARATH	58.025	324	53	7	1	245	1	320	8.23e-102	317
MSTRG.15345	-7.89011	3.98751	35.7183	2.58221e-05	0.00677056	WATERCRESS_031476	sp|Q28FY5|TM147_XENTR	37.356	174	98	5	1	173	1	164	4.03e-28	109
MSTRG.12203	7.59756	4.2873	35.5085	2.66547e-05	0.00687294	WATERCRESS_024824	sp|Q7Z392|TPC11_HUMAN	23.564	1184	716	37	85	1209	79	1132	4.27e-49	194
MSTRG.14022	2.40336	0.858085	35.4483	2.68994e-05	0.00687294	WATERCRESS_023678	sp|F4IUU1|RLP27_ARATH	80.841	809	153	2	2	809	1	808	0	1318
MSTRG.10611	-2.69424	3.46825	35.4331	2.69615e-05	0.00687294	NA	NA	NA	NA	NA	NA	NA	NA	NA	NA	NA	NA
MSTRG.7402	0.85209	5.59673	35.1562	2.81224e-05	0.00710309	WATERCRESS_001206	sp|Q8H118|PMT1_ARATH	92.17	613	40	4	1	607	1	611	0	1158
MSTRG.10402	1.13081	7.79264	35.0408	2.8623e-05	0.0071638	WATERCRESS_017452	sp|Q9F234|AGL2_BACTQ	38.197	610	317	13	156	717	149	746	4.71e-127	408
MSTRG.10402	1.13081	7.79264	35.0408	2.8623e-05	0.0071638	WATERCRESS_017454	sp|Q9F234|AGL2_BACTQ	35.835	653	324	14	64	663	136	746	1.47e-119	387
MSTRG.1683	8.48693	-0.429721	39.2003	2.9829e-05	0.0073984	WATERCRESS_040125	sp|Q0V7T5|Y1864_ARATH	52.123	424	171	9	68	467	11	426	1.48e-139	410
MSTRG.19913	9.83061	-0.074531	59.5361	3.06667e-05	0.00753826	WATERCRESS_035474	sp|Q9SK33|WRK60_ARATH	50.167	299	76	4	1	263	1	262	8.56e-90	270
MSTRG.10299	-0.624228	5.25291	34.4327	3.14335e-05	0.00765837	WATERCRESS_017341	sp|Q9LIE5|FHY3_ARATH	90.212	848	71	2	1	845	1	839	0	1600
MSTRG.7672	1.00534	3.3499	34.069	3.32638e-05	0.00803321	WATERCRESS_001480	sp|Q9LJK3|LAG12_ARATH	89.262	298	28	2	1	297	1	295	0	548
MSTRG.21847	-0.668374	6.76541	33.6745	3.53869e-05	0.00844977	WATERCRESS_033265	sp|Q54TB8|TSTB_DICDI	30.519	154	98	6	261	409	140	289	1.93e-07	59.3
MSTRG.17660	1.16792	5.81674	33.636	3.56025e-05	0.00844977	WATERCRESS_036385	sp|Q8RUW5|SCP8_ARATH	82.65	317	53	1	1	317	1	315	0	551
MSTRG.13687	-1.16348	6.50708	33.501	3.63697e-05	0.00855807	WATERCRESS_023293	sp|P51407|RLA21_ARATH	93.043	115	8	0	1	115	1	115	8.81e-38	126
MSTRG.32055	9.25344	0.612467	37.3033	3.81105e-05	0.00883982	NA	NA	NA	NA	NA	NA	NA	NA	NA	NA	NA	NA
MSTRG.3593	0.520218	6.86723	33.1812	3.82622e-05	0.00883982	WATERCRESS_011106	NA	NA	NA	NA	NA	NA	NA	NA	NA	NA	NA
MSTRG.3593	0.520218	6.86723	33.1812	3.82622e-05	0.00883982	WATERCRESS_011107	sp|P46645|AAT2_ARATH	91.484	411	29	1	290	700	1	405	0	787
MSTRG.20178	2.05104	2.29673	33.1373	3.85303e-05	0.00883982	WATERCRESS_035749	NA	NA	NA	NA	NA	NA	NA	NA	NA	NA	NA
MSTRG.20178	2.05104	2.29673	33.1373	3.85303e-05	0.00883982	WATERCRESS_035751	sp|Q54CU7|TPC2L_DICDI	48.936	141	65	3	32	168	2	139	4.83e-43	142
MSTRG.6552	1.78912	2.98539	33.0405	3.91304e-05	0.0089033	WATERCRESS_000388	sp|Q94F08|HIPL2_ARATH	89.865	444	39	3	1	438	1	444	0	762
MSTRG.6552	1.78912	2.98539	33.0405	3.91304e-05	0.0089033	WATERCRESS_000389	sp|Q94F08|HIPL2_ARATH	92.063	189	15	0	1	189	489	677	1.31e-122	365
MSTRG.12215	2.39836	2.23655	32.9338	3.9803e-05	0.0089821	WATERCRESS_024836	sp|Q8RWR2|LRP1B_ARATH	64.988	417	112	10	1002	1388	39	451	4.8e-159	489
MSTRG.13680	1.43342	7.11938	32.6662	4.15498e-05	0.00930006	WATERCRESS_023286	sp|Q9FG91|DRL32_ARATH	58.068	818	324	7	152	953	22	836	0	867
MSTRG.19308	-9.8978	0.420885	65.1998	4.26687e-05	0.00947349	NA	NA	NA	NA	NA	NA	NA	NA	NA	NA	NA	NA
MSTRG.24346	2.81109	7.79532	32.3874	4.34632e-05	0.00957269	WATERCRESS_006773	sp|Q94K18|Y4966_ARATH	96.667	90	3	0	1	90	1	90	1.08e-60	191
MSTRG.24346	2.81109	7.79532	32.3874	4.34632e-05	0.00957269	WATERCRESS_006774	sp|Q8LCT3|TRL22_ARATH	83.085	201	25	4	858	1051	4	202	1.06e-96	309
MSTRG.24346	2.81109	7.79532	32.3874	4.34632e-05	0.00957269	WATERCRESS_006776	sp|A1A4K5|ENPP2_BOVIN	41.379	58	26	2	9	59	471	527	2.95e-07	48.9
MSTRG.13508	-1.00135	9.16838	32.3188	4.39487e-05	0.00960278	WATERCRESS_026194	sp|Q9LT96|Y5977_ARATH	74.126	858	208	7	939	1792	98	945	0	1214
MSTRG.36197	0.607559	5.92262	32.2463	4.44695e-05	0.00962089	WATERCRESS_015622	sp|Q940H8|FRL4B_ARATH	89.85	532	54	0	1	532	1	532	0	939
MSTRG.808	-6.85439	1.33009	54.0643	4.47305e-05	0.00962089	WATERCRESS_038358	NA	NA	NA	NA	NA	NA	NA	NA	NA	NA	NA
MSTRG.1638	-10.2448	0.986738	38.6064	4.59755e-05	0.00968036	WATERCRESS_039407	sp|Q8W468|ARI8_ARATH	89.965	568	52	2	1	564	1	567	0	1040
MSTRG.25428	1.75865	2.38653	32.0259	4.60939e-05	0.00968036	WATERCRESS_020028	sp|Q8LFL4|CLE25_ARATH	82.927	82	13	1	1	82	1	81	1.15e-40	130
MSTRG.25428	1.75865	2.38653	32.0259	4.60939e-05	0.00968036	WATERCRESS_020029	sp|O34331|YLBH_BACSU	27.807	187	125	3	123	306	1	180	2.15e-15	76.3
MSTRG.24758	-5.0539	2.03374	31.9819	4.64263e-05	0.00968036	WATERCRESS_007189	sp|P27450|CST_ARATH	83.562	365	56	1	282	646	1	361	0	624
MSTRG.34288	-6.96119	2.66853	31.9702	4.65152e-05	0.00968036	WATERCRESS_027388	NA	NA	NA	NA	NA	NA	NA	NA	NA	NA	NA
MSTRG.4696	-9.78312	0.76795	38.4655	4.6765e-05	0.00968036	NA	NA	NA	NA	NA	NA	NA	NA	NA	NA	NA	NA
MSTRG.2037	-2.81521	1.76022	31.8739	4.72545e-05	0.00970869	WATERCRESS_037926	sp|O22874|EXPA8_ARATH	94	250	11	1	8	257	8	253	3.05e-169	499
MSTRG.19305	-10.0873	0.371926	62.2128	5.04521e-05	0.0102889	NA	NA	NA	NA	NA	NA	NA	NA	NA	NA	NA	NA
MSTRG.5556	-8.33898	-0.755237	37.6403	5.17189e-05	0.0104183	NA	NA	NA	NA	NA	NA	NA	NA	NA	NA	NA	NA
MSTRG.35309	-10.0445	1.14088	32.9688	5.18439e-05	0.0104183	WATERCRESS_014701	sp|Q9SUD4|TET7_ARATH	92.748	262	19	0	1	262	1	262	0	506
MSTRG.7834	1.17334	3.33938	31.1482	5.32698e-05	0.0106273	WATERCRESS_001651	sp|Q93Y39|RH13_ARATH	45.872	109	20	2	1	75	1	104	2.09e-16	77.4
MSTRG.7834	1.17334	3.33938	31.1482	5.32698e-05	0.0106273	WATERCRESS_001652	sp|Q93Y39|RH13_ARATH	84.211	152	24	0	2	153	392	543	2.69e-73	242
MSTRG.5102	1.31695	4.04562	31.0842	5.38406e-05	0.0106639	WATERCRESS_029383	sp|Q9FKT8|COX15_ARATH	93.525	417	27	0	1	417	1	417	0	788
MSTRG.9727	-1.05676	4.19262	30.763	5.68133e-05	0.0110969	WATERCRESS_016729	sp|Q9LHP2|SL30A_ARATH	86.692	263	29	4	1	260	1	260	4.16e-137	389
MSTRG.5530	-9.64335	0.46404	32.3697	5.68329e-05	0.0110969	WATERCRESS_029839	sp|Q9SUA9|DOF44_ARATH	42.857	189	77	7	279	440	6	190	4.69e-31	121
MSTRG.25003	-1.82153	2.75002	30.5486	5.89014e-05	0.0114198	WATERCRESS_007439	sp|Q9T0J1|CRK26_ARATH	39.306	346	111	11	1	275	29	346	3.59e-52	188
MSTRG.12498	1.00676	3.53793	30.4433	5.99581e-05	0.0115434	WATERCRESS_025133	sp|P24226|HISX_BRAOC	92.258	465	32	1	1	461	1	465	0	867
MSTRG.3336	-3.15581	1.47626	30.2976	6.14572e-05	0.0116728	WATERCRESS_010836	sp|Q39057|CONS_ARATH	82.368	380	57	5	378	754	1	373	0	619
MSTRG.34578	1.35554	6.69479	30.2956	6.1478e-05	0.0116728	WATERCRESS_013919	sp|O48947|CESA2_ARATH	95.334	1093	29	3	1	1080	1	1084	0	2029
MSTRG.10414	-5.53551	2.57253	33.6981	6.23989e-05	0.0116809	WATERCRESS_017467	sp|Q9LK36|SAHH2_ARATH	96.701	485	16	0	54	538	1	485	0	980
MSTRG.15760	1.11952	4.22959	30.1727	6.2775e-05	0.0116809	WATERCRESS_031945	sp|A4FVR1|GIP1L_ARATH	64.771	633	156	7	2	628	4	575	0	717
MSTRG.23074	2.81078	4.34006	30.1544	6.29715e-05	0.0116809	WATERCRESS_005532	sp|Q9FKI0|FIMB5_ARATH	94.469	687	38	0	1	687	1	687	0	1348
MSTRG.23074	2.81078	4.34006	30.1544	6.29715e-05	0.0116809	WATERCRESS_005533	sp|Q9FKI0|FIMB5_ARATH	65.641	390	68	4	991	1320	298	681	2.02e-147	473
MSTRG.10077	-1.18663	3.01992	30.0884	6.36834e-05	0.0116809	WATERCRESS_017099	sp|Q8GXJ1|HDA15_ARATH	79.242	554	79	3	1	549	1	523	0	822
MSTRG.10192	-3.93428	2.27299	30.0721	6.3861e-05	0.0116809	WATERCRESS_017229	sp|Q9M2J5|MCC16_ARATH	33.793	145	84	7	279	418	8	145	2.02e-10	65.1
MSTRG.15065	-3.43652	1.09378	30.0532	6.40666e-05	0.0116809	WATERCRESS_024791	sp|O82245|TSPO_ARATH	73.034	178	23	2	1	155	21	196	1.02e-87	257
MSTRG.4137	8.78356	-0.204251	33.3702	6.53868e-05	0.0118432	NA	NA	NA	NA	NA	NA	NA	NA	NA	NA	NA	NA
MSTRG.25592	-7.88543	-0.52501	35.3329	6.91826e-05	0.0124488	NA	NA	NA	NA	NA	NA	NA	NA	NA	NA	NA	NA
MSTRG.9348	0.995599	4.20812	29.5226	7.01787e-05	0.012546	WATERCRESS_016325	sp|Q9SSE7|AROD2_ARATH	86.567	402	31	3	1	400	1	381	0	674
MSTRG.9348	0.995599	4.20812	29.5226	7.01787e-05	0.012546	WATERCRESS_016326	NA	NA	NA	NA	NA	NA	NA	NA	NA	NA	NA
MSTRG.29022	-6.97485	1.28213	47.9211	7.12635e-05	0.0126578	NA	NA	NA	NA	NA	NA	NA	NA	NA	NA	NA	NA
MSTRG.34567	1.1402	6.99665	29.2207	7.3951e-05	0.0130509	WATERCRESS_013907	sp|F4JVA6|SFH6_ARATH	94.859	603	31	0	621	1223	1	603	0	1178
MSTRG.5625	9.82038	0.134672	47.3366	7.46895e-05	0.0130973	NA	NA	NA	NA	NA	NA	NA	NA	NA	NA	NA	NA
MSTRG.20683	-0.883797	4.48168	29.0309	7.64401e-05	0.0132395	WATERCRESS_030455	sp|Q56X76|RH39_ARATH	91.172	623	49	3	1	619	1	621	0	1097
MSTRG.14929	-1.06785	3.22545	29.0292	7.6462e-05	0.0132395	WATERCRESS_024656	sp|O80823|C86A8_ARATH	92.778	540	36	1	1	540	1	537	0	1042
MSTRG.121	-2.70167	3.03809	28.9759	7.71781e-05	0.0132799	WATERCRESS_030725	sp|O23712|PSA1B_ARATH	87.365	277	28	1	1	270	1	277	8.04e-176	488
MSTRG.121	-2.70167	3.03809	28.9759	7.71781e-05	0.0132799	WATERCRESS_030726	NA	NA	NA	NA	NA	NA	NA	NA	NA	NA	NA
MSTRG.5496	-6.29123	1.9352	28.6579	8.16133e-05	0.0139272	WATERCRESS_029798	NA	NA	NA	NA	NA	NA	NA	NA	NA	NA	NA
MSTRG.23022	-0.815448	4.73095	28.6344	8.19517e-05	0.0139272	WATERCRESS_005473	sp|Q9CPU4|MGST3_MOUSE	40.458	131	74	2	7	135	4	132	2.32e-30	109
MSTRG.32678	-1.72879	2.80597	28.5416	8.33065e-05	0.0139815	WATERCRESS_009230	sp|Q680Z7|PPR24_ARATH	83.468	496	80	2	450	944	10	504	0	837
MSTRG.1613	5.12749	4.17446	28.5208	8.36139e-05	0.0139815	WATERCRESS_037406	sp|O00567|NOP56_HUMAN	59.245	265	79	1	37	301	190	425	8.04e-109	334
MSTRG.1613	5.12749	4.17446	28.5208	8.36139e-05	0.0139815	WATERCRESS_037407	sp|O94514|NOP56_SCHPO	51.282	78	38	0	1	78	1	78	5.78e-19	82.4
MSTRG.3568	-2.68395	1.84373	28.5086	8.37947e-05	0.0139815	WATERCRESS_011075	sp|P55229|GLGL1_ARATH	94.444	522	28	1	22	542	1	522	0	1023
MSTRG.7702	-0.661146	6.58604	28.3777	8.57623e-05	0.014187	WATERCRESS_001510	sp|Q9LS94|RAG3F_ARATH	97.297	148	4	0	12	159	59	206	4.6e-105	301
MSTRG.1901	-9.22038	0.272	29.7617	8.60571e-05	0.014187	WATERCRESS_037712	sp|Q9FHK7|Y5516_ARATH	90.476	567	49	3	1	562	1	567	0	1033
MSTRG.9895	2.57715	5.61102	28.2161	8.82627e-05	0.0144641	WATERCRESS_016901	sp|Q9LW15|CX5B1_ARATH	90.341	176	17	0	1	176	1	176	1.65e-95	277
MSTRG.14987	-1.67451	2.82275	28.1821	8.87997e-05	0.0144659	WATERCRESS_024711	sp|P46897|ATHB7_ARATH	81.783	258	38	5	1	249	1	258	4.8e-150	421
MSTRG.7819	-0.912309	4.82441	28.0991	9.01261e-05	0.014512	WATERCRESS_001634	sp|Q0V7V2|P2C42_ARATH	91.146	384	27	1	1	377	1	384	0	716
MSTRG.30533	1.19532	3.93569	28.0931	9.02222e-05	0.014512	WATERCRESS_013334	sp|Q9FT97|AGAL1_ARATH	92.593	405	24	2	3	406	9	408	0	781
MSTRG.25465	-8.7204	0.0700084	29.3907	9.14787e-05	0.014512	NA	NA	NA	NA	NA	NA	NA	NA	NA	NA	NA	NA
MSTRG.7279	-1.66947	1.89703	28.0107	9.15621e-05	0.014512	WATERCRESS_001077	sp|Q8RXE8|BASS3_ARATH	89.07	430	44	3	1	429	1	428	0	722
MSTRG.13968	-1.34635	3.56074	28.0012	9.17179e-05	0.014512	WATERCRESS_023611	NA	NA	NA	NA	NA	NA	NA	NA	NA	NA	NA
MSTRG.29005	-5.92114	1.49398	27.9252	9.2977e-05	0.0145581	WATERCRESS_005017	sp|Q9C8P0|ODP25_ARATH	75.26	384	63	8	1	353	83	465	1.13e-159	458
MSTRG.10374	-0.907115	5.80905	27.9109	9.32152e-05	0.0145581	WATERCRESS_017421	NA	NA	NA	NA	NA	NA	NA	NA	NA	NA	NA
MSTRG.10374	-0.907115	5.80905	27.9109	9.32152e-05	0.0145581	WATERCRESS_017422	sp|Q8L7R5|CSPLG_ARATH	96.026	151	6	0	1	151	1	151	1.71e-98	282
MSTRG.10518	0.929333	3.695	27.8883	9.35958e-05	0.0145581	WATERCRESS_017595	NA	NA	NA	NA	NA	NA	NA	NA	NA	NA	NA
MSTRG.10518	0.929333	3.695	27.8883	9.35958e-05	0.0145581	WATERCRESS_017596	sp|Q9SJD4|LACS8_ARATH	88.472	720	77	1	1	714	1	720	0	1291
MSTRG.20251	-1.09489	5.78695	27.8416	9.43836e-05	0.0145982	WATERCRESS_029952	sp|Q9FHK4|EDR4_ARATH	43.137	51	29	0	287	337	488	538	3.98e-08	60.1
MSTRG.15069	-1.08925	7.64891	27.7952	9.51754e-05	0.0146384	WATERCRESS_024790	sp|Q96266|GSTF8_ARATH	64.865	296	64	3	1	290	1	262	3.14e-128	368
MSTRG.20362	1.06543	4.58591	27.6542	9.7627e-05	0.0149321	WATERCRESS_030078	sp|Q9ZQX6|ETOL1_ARATH	93.581	888	54	1	1	885	1	888	0	1649
MSTRG.9157	7.88511	-0.754974	30.5814	9.87508e-05	0.0150205	WATERCRESS_016124	sp|O34569|YOAA_BACSU	42.667	75	42	1	97	171	92	165	4.5e-09	56.6
MSTRG.3231	1.5321	2.99467	27.4829	0.000100703	0.0152332	WATERCRESS_010732	sp|Q6DEY3|AB17B_XENTR	49.049	263	121	6	8	259	22	282	3.23e-79	247
MSTRG.20672	-2.66265	1.85173	27.4512	0.000101283	0.0152373	WATERCRESS_030436	sp|Q9LDS6|CRK32_ARATH	59.356	652	219	7	688	1328	1	617	0	759
MSTRG.25220	6.47517	1.22373	27.267	0.000104738	0.0156714	WATERCRESS_019804	sp|Q9ZQ80|NDRP1_ARATH	73.936	188	22	6	1	162	1	187	3.83e-71	215
MSTRG.10435	3.22248	-0.587692	27.2101	0.000105832	0.0157495	WATERCRESS_017497	sp|Q7Y225|DIR16_ARATH	94.65	243	13	0	1	243	1	243	8.52e-166	460
MSTRG.7421	-1.38305	4.63589	26.8464	0.000113135	0.0167459	NA	NA	NA	NA	NA	NA	NA	NA	NA	NA	NA	NA
MSTRG.15612	-1.61441	2.9177	26.7909	0.000114299	0.0168092	WATERCRESS_031783	NA	NA	NA	NA	NA	NA	NA	NA	NA	NA	NA
MSTRG.15612	-1.61441	2.9177	26.7909	0.000114299	0.0168092	WATERCRESS_031784	sp|O95372|LYPA2_HUMAN	33.778	225	125	5	24	242	22	228	7.84e-31	117
MSTRG.25438	1.86474	2.85018	26.768	0.000114785	0.0168092	WATERCRESS_020037	sp|Q9LIR3|FB181_ARATH	28.346	381	196	12	1	323	1	362	1.96e-36	145
MSTRG.20255	1.50711	3.7251	26.6713	0.000116855	0.0170162	WATERCRESS_029956	sp|Q9M158|STR4_ARATH	78.728	456	56	4	376	790	1	456	0	646
MSTRG.10540	-10.4974	0.424339	31.4157	0.000117434	0.0170162	NA	NA	NA	NA	NA	NA	NA	NA	NA	NA	NA	NA
MSTRG.3476	-2.05296	2.49322	26.5569	0.000119359	0.0172046	WATERCRESS_010990	sp|F4JWM0|DSC2_ARATH	51.573	572	243	6	213	755	339	905	6.07e-177	547
MSTRG.1601	9.5742	1.2206	29.0037	0.000126233	0.0181006	WATERCRESS_037401	sp|P37518|YCHF_BACSU	55.795	371	147	4	52	410	1	366	1.78e-142	413
MSTRG.14346	-0.791813	4.52508	26.2079	0.000127387	0.018158	WATERCRESS_024029	NA	NA	NA	NA	NA	NA	NA	NA	NA	NA	NA
MSTRG.7876	1.36819	3.99097	26.1843	0.000127952	0.018158	WATERCRESS_001694	sp|Q8GXG1|ASPGB_ARATH	96	325	13	0	1	325	1	325	0	642
MSTRG.13454	1.74682	2.05	26.009	0.000132236	0.0186696	WATERCRESS_026142	sp|Q9FK33|PP427_ARATH	85.955	712	87	3	1	712	1	699	0	1234
MSTRG.1123	5.17941	0.415628	25.9754	0.000133075	0.0186923	WATERCRESS_038329	sp|Q1EBV7|BASS2_ARATH	82.766	441	41	6	1	438	1	409	0	671
MSTRG.21595	-1.999	4.29543	25.8268	0.000136861	0.018922	WATERCRESS_032982	sp|O80765|PANK1_ARATH	75.536	233	13	1	1	189	125	357	7.32e-104	313
MSTRG.14967	-0.469294	5.81596	25.8047	0.000137436	0.018922	WATERCRESS_024693	sp|Q9ZPY9|P4KG4_ARATH	89.005	573	50	3	1	567	1	566	0	1041
MSTRG.31414	8.77751	-0.685693	32.6694	0.000137931	0.018922	NA	NA	NA	NA	NA	NA	NA	NA	NA	NA	NA	NA
MSTRG.25133	0.873007	5.43469	25.7709	0.000138317	0.018922	WATERCRESS_019710	sp|Q8LDS2|XTH27_ARATH	90.991	333	30	0	5	337	1	333	0	639
MSTRG.22786	-2.39092	3.8884	25.7621	0.000138549	0.018922	WATERCRESS_005193	sp|C0LGH8|Y1634_ARATH	69.499	659	175	4	14	649	9	664	0	917
MSTRG.35021	-8.08128	-0.475584	26.9436	0.000138834	0.018922	NA	NA	NA	NA	NA	NA	NA	NA	NA	NA	NA	NA
MSTRG.920	-9.21902	1.06155	30.1465	0.000140889	0.0191075	NA	NA	NA	NA	NA	NA	NA	NA	NA	NA	NA	NA
MSTRG.6967	3.16373	1.97575	25.6203	0.00014233	0.0191922	NA	NA	NA	NA	NA	NA	NA	NA	NA	NA	NA	NA
MSTRG.14402	-7.18548	4.51673	25.599	0.000142908	0.0191922	WATERCRESS_024090	sp|Q9M015|Y5161_ARATH	81.176	170	32	0	1	170	1	170	7.33e-101	290
MSTRG.5543	-0.838436	5.14171	25.5407	0.000144503	0.0193122	WATERCRESS_029851	sp|Q8CCP0|NEMF_MOUSE	38.163	1132	569	28	2	1070	1	1064	0	651
MSTRG.18117	1.00002	4.37574	25.5072	0.000145428	0.019342	WATERCRESS_017835	NA	NA	NA	NA	NA	NA	NA	NA	NA	NA	NA
MSTRG.25619	6.27294	1.06669	25.3326	0.000150364	0.0199023	NA	NA	NA	NA	NA	NA	NA	NA	NA	NA	NA	NA
MSTRG.5382	-4.71231	0.957752	25.2872	0.000151677	0.0199429	WATERCRESS_029691	sp|Q9LT91|PER66_ARATH	91.304	322	27	1	1	321	1	322	0	613
MSTRG.9896	-9.97357	-0.234229	45.3172	0.000153075	0.0199429	NA	NA	NA	NA	NA	NA	NA	NA	NA	NA	NA	NA
MSTRG.25593	-9.33902	0.921191	26.3745	0.00015355	0.0199429	NA	NA	NA	NA	NA	NA	NA	NA	NA	NA	NA	NA
MSTRG.7061	2.83329	1.60284	25.2227	0.000153568	0.0199429	WATERCRESS_000871	sp|Q3B724|CALS5_ARATH	96.308	1923	71	0	5	1927	1	1923	0	3876
MSTRG.6984	-7.39785	2.79392	25.1797	0.000154843	0.0200141	WATERCRESS_000812	NA	NA	NA	NA	NA	NA	NA	NA	NA	NA	NA
MSTRG.33251	1.27213	2.77124	24.9595	0.000161563	0.020785	WATERCRESS_026275	NA	NA	NA	NA	NA	NA	NA	NA	NA	NA	NA
MSTRG.13555	-1.92496	3.64891	24.8052	0.000166467	0.0213163	WATERCRESS_023160	sp|Q9ZPI1|SYKC_ARATH	50.943	159	61	2	8	149	90	248	1.02e-40	158
MSTRG.7889	0.815718	4.31948	24.7807	0.000167265	0.0213193	WATERCRESS_001710	sp|Q9LSC2|Y3589_ARATH	79.75	400	39	2	1	399	1	359	0	643
MSTRG.9490	2.74428	2.16269	24.7225	0.000169169	0.0214135	WATERCRESS_016487	sp|Q8W4L0|CML49_ARATH	74.085	328	25	9	51	360	50	335	1.08e-154	441
MSTRG.1603	5.70205	5.98446	24.7101	0.000169577	0.0214135	WATERCRESS_037403	sp|Q9ASR1|EF2_ARATH	97.15	842	24	0	412	1253	2	843	0	1729
MSTRG.29137	-9.33656	-0.676315	43.9268	0.000170337	0.0214135	NA	NA	NA	NA	NA	NA	NA	NA	NA	NA	NA	NA
MSTRG.9468	0.937754	3.32703	24.6096	0.000172932	0.0216409	WATERCRESS_016462	NA	NA	NA	NA	NA	NA	NA	NA	NA	NA	NA
MSTRG.11886	0.664972	4.59367	24.4558	0.000178216	0.0222012	WATERCRESS_022780	sp|Q9ST43|PH1_ARATH	94.203	138	8	0	1	138	1	138	1.58e-88	278
MSTRG.7428	0.680857	5.01326	24.3157	0.000183191	0.0227181	WATERCRESS_001232	sp|P49678|IAA2_ARATH	91.379	174	14	1	1	173	1	174	4.7e-114	323
MSTRG.25449	-1.06176	2.88154	24.2372	0.000186044	0.0229679	WATERCRESS_020050	sp|O26680|DHQS_METTH	50	264	115	4	159	417	116	367	7.45e-78	256
MSTRG.25678	-1.27083	3.94316	24.2147	0.000186874	0.0229679	WATERCRESS_020291	sp|Q9M3E5|LRK11_ARATH	82.733	666	113	2	1274	1939	19	682	0	1095
MSTRG.17833	-1.88452	3.03005	24.0811	0.000191876	0.0234779	WATERCRESS_036546	sp|F4IRM4|PHOX1_ARATH	85.071	777	80	6	1	773	1	745	0	1335
MSTRG.10297	-1.97287	5.79269	24.0435	0.00019331	0.0234861	WATERCRESS_017338	sp|Q9SU35|ERLL1_ARATH	45.556	90	47	2	233	321	73	161	1.41e-20	89.7
MSTRG.14366	1.51477	4.59043	24.0346	0.000193649	0.0234861	WATERCRESS_024050	sp|Q54MZ4|MCFB_DICDI	42.662	293	154	7	44	332	142	424	1.57e-68	223
MSTRG.14366	1.51477	4.59043	24.0346	0.000193649	0.0234861	WATERCRESS_024051	sp|P0CI03|PTR28_ARATH	83.507	576	66	3	35	582	1	575	0	999
MSTRG.23206	2.89938	6.21143	23.9327	0.000197609	0.0238613	NA	NA	NA	NA	NA	NA	NA	NA	NA	NA	NA	NA
MSTRG.3637	1.41543	2.95931	23.7895	0.000203326	0.0244444	WATERCRESS_011157	sp|Q8RX87|RFS6_ARATH	87.2	750	84	4	99	837	1	749	0	1345
MSTRG.1799	8.62206	3.60342	23.7451	0.00020514	0.0244905	WATERCRESS_039264	sp|Q28FY5|TM147_XENTR	38.462	169	96	4	1	166	1	164	2.98e-30	114
MSTRG.13735	-0.650959	4.88213	23.7366	0.000205489	0.0244905	WATERCRESS_023346	sp|Q9SKN2|DRB2_ARATH	75.319	470	52	6	1	469	1	407	0	637
MSTRG.11324	-0.472026	6.37525	23.6753	0.000208022	0.0246806	WATERCRESS_022169	sp|Q9LD43|ACCA_ARATH	92.588	769	52	3	1	764	1	769	0	1404
MSTRG.14290	0.694443	6.89135	23.6549	0.000208876	0.0246806	WATERCRESS_023969	sp|Q9ZR72|AB1B_ARATH	94.992	1318	32	2	28	1343	1	1286	0	2571
MSTRG.19955	1.44992	2.0916	23.5837	0.000211879	0.0249284	WATERCRESS_035514	sp|A8MRP2|AIGLD_ARATH	87.755	147	17	1	1	146	1	147	7.55e-93	268
MSTRG.6596	0.8482	6.26085	23.4988	0.000215524	0.0252493	WATERCRESS_000437	sp|Q9FIT8|AGD1_ARATH	81.477	853	89	6	609	1417	1	828	0	1372
MSTRG.12199	-6.73258	0.603969	23.4519	0.000217571	0.0253811	NA	NA	NA	NA	NA	NA	NA	NA	NA	NA	NA	NA
MSTRG.3508	-1.49328	3.50839	23.3658	0.000221383	0.0256637	WATERCRESS_011019	NA	NA	NA	NA	NA	NA	NA	NA	NA	NA	NA
MSTRG.8228	3.51152	-0.355135	23.3513	0.00022203	0.0256637	WATERCRESS_002044	sp|P37707|B2_DAUCA	44.186	129	69	2	36	163	76	202	1.91e-25	106
MSTRG.22809	3.81373	4.98717	23.3344	0.00022279	0.0256637	WATERCRESS_005217	sp|Q9FKS5|CYC1B_ARATH	98.697	307	4	0	1	307	1	307	0	629
MSTRG.22809	3.81373	4.98717	23.3344	0.00022279	0.0256637	WATERCRESS_005218	sp|Q96WV6|YHU2_SCHPO	32.899	1380	926	0	10	1389	793	2172	3.08e-88	322
MSTRG.14779	0.794229	4.76736	23.2622	0.00022607	0.0259331	WATERCRESS_024503	sp|P47999|CYSKP_ARATH	88.321	411	29	2	1	411	1	392	0	669
MSTRG.10563	-7.63021	0.734192	23.1873	0.00022953	0.0261747	NA	NA	NA	NA	NA	NA	NA	NA	NA	NA	NA	NA
MSTRG.25030	0.769677	5.33289	23.1755	0.000230078	0.0261747	WATERCRESS_007461	sp|Q0WQD2|GAUT3_ARATH	90.805	609	56	0	20	628	66	674	0	1164
MSTRG.25030	0.769677	5.33289	23.1755	0.000230078	0.0261747	WATERCRESS_007462	NA	NA	NA	NA	NA	NA	NA	NA	NA	NA	NA
MSTRG.25965	2.68025	0.499822	23.1467	0.000231427	0.0262199	NA	NA	NA	NA	NA	NA	NA	NA	NA	NA	NA	NA
MSTRG.13344	-2.36023	3.16389	23.0654	0.000235288	0.026548	WATERCRESS_026030	NA	NA	NA	NA	NA	NA	NA	NA	NA	NA	NA
MSTRG.21843	-1.80621	2.70944	23.0098	0.000237967	0.0266257	NA	NA	NA	NA	NA	NA	NA	NA	NA	NA	NA	NA
MSTRG.22754	-4.66266	3.15216	23.0012	0.000238389	0.0266257	WATERCRESS_005159	sp|F4JZY1|CIP1_ARATH	72.331	1171	303	1	1545	2715	437	1586	0	1540
MSTRG.25504	-8.95288	3.65567	22.9789	0.000239476	0.0266257	NA	NA	NA	NA	NA	NA	NA	NA	NA	NA	NA	NA
MSTRG.34891	0.552404	7.2145	22.9665	0.000240082	0.0266257	WATERCRESS_014241	sp|Q0WW26|COPG_ARATH	96.163	886	34	0	1	886	1	886	0	1749
MSTRG.13783	-1.63942	8.91143	22.9516	0.000240813	0.0266257	WATERCRESS_023404	NA	NA	NA	NA	NA	NA	NA	NA	NA	NA	NA
MSTRG.20832	-0.795467	6.77871	22.9115	0.000242796	0.0267377	WATERCRESS_030633	sp|Q6IMT0|KIP_ARATH	82.749	2226	362	10	1	2219	1	2211	0	3719
MSTRG.10202	2.08994	1.7874	22.8541	0.000245664	0.0269457	WATERCRESS_017238	sp|F4JEP5|MSH5_ARATH	84.704	778	66	5	1	749	54	807	0	1316
MSTRG.10808	0.88075	3.20249	22.8191	0.000247431	0.0270318	WATERCRESS_021607	sp|O64647|TCP9_ARATH	80.223	359	59	8	1	350	1	356	0	514
MSTRG.14758	1.41791	2.8851	22.7951	0.000248652	0.0270579	WATERCRESS_024481	NA	NA	NA	NA	NA	NA	NA	NA	NA	NA	NA
MSTRG.34385	-12.7551	3.03181	26.4043	0.000249637	0.0270581	NA	NA	NA	NA	NA	NA	NA	NA	NA	NA	NA	NA
MSTRG.7242	6.15168	1.52735	22.7109	0.000252994	0.0273144	WATERCRESS_001035	sp|Q9SJ74|B561G_ARATH	72.327	159	20	1	41	175	72	230	3.63e-72	227
MSTRG.20105	0.804679	7.03662	22.573	0.000260284	0.0279816	WATERCRESS_035670	sp|Q9SIE1|PAT_ARATH	92.259	478	31	4	1	475	1	475	0	888
MSTRG.30493	0.823118	4.47505	22.5398	0.000262076	0.0279816	WATERCRESS_013290	sp|Q9FY71|EXOL4_ARATH	82.545	275	45	2	1	273	1	274	9.33e-164	468
MSTRG.26282	-5.49865	1.20172	33.7456	0.00026332	0.0279816	NA	NA	NA	NA	NA	NA	NA	NA	NA	NA	NA	NA
MSTRG.14578	-9.13278	0.0150326	23.4482	0.000264209	0.0279816	WATERCRESS_024275	sp|O22882|PCP15_ARATH	73.585	106	23	3	1	102	1	105	2.25e-40	132
MSTRG.20799	-5.81043	0.0031135	22.4997	0.000264256	0.0279816	NA	NA	NA	NA	NA	NA	NA	NA	NA	NA	NA	NA
MSTRG.10226	1.50579	3.13755	22.4603	0.000266421	0.0281028	WATERCRESS_017262	sp|Q9LT35|NEK6_ARATH	94.699	415	22	0	12	426	1	415	0	815
MSTRG.19307	-7.34832	0.155103	33.5666	0.000268432	0.0282069	WATERCRESS_019192	sp|C0LGQ7|Y4245_ARATH	64.349	906	296	15	1	887	1	898	0	1117
MSTRG.21183	-0.493111	5.20378	22.3803	0.000270874	0.0283553	WATERCRESS_035160	sp|Q8L736|SKI11_ARATH	84.615	507	37	3	1	506	1	467	0	830
MSTRG.32043	-11.1195	0.586533	23.2709	0.000273425	0.0285139	WATERCRESS_008556	NA	NA	NA	NA	NA	NA	NA	NA	NA	NA	NA
MSTRG.13532	5.43519	-0.314407	22.3001	0.000275428	0.0286144	NA	NA	NA	NA	NA	NA	NA	NA	NA	NA	NA	NA
MSTRG.7482	0.808049	6.17509	22.2586	0.00027782	0.0287543	WATERCRESS_001286	sp|Q94CE5|GATP_ARATH	87.476	519	49	2	1	518	1	504	0	932
MSTRG.34961	-0.839926	3.96041	22.2317	0.000279379	0.0288074	WATERCRESS_014318	sp|Q93Z32|SIPL1_ARATH	94.624	372	20	0	1	372	1	372	0	721
MSTRG.14575	4.43132	3.55139	22.1482	0.000284291	0.0292045	WATERCRESS_024272	sp|P49206|RS261_ARATH	96.46	113	4	0	1	113	1	113	1.75e-76	225
MSTRG.3157	1.34614	1.89693	22.0724	0.000288837	0.0295604	WATERCRESS_010644	sp|Q9LYU8|AK1_ARATH	81.301	492	31	5	2	434	80	569	0	771
MSTRG.13105	2.24958	0.968856	22.0425	0.000290648	0.0295604	WATERCRESS_025774	sp|Q9FJ62|GPDL4_ARATH	80.152	660	96	3	1	625	103	762	0	1073
MSTRG.13105	2.24958	0.968856	22.0425	0.000290648	0.0295604	WATERCRESS_025775	sp|Q9FJ62|GPDL4_ARATH	76.316	76	18	0	1	76	4	79	2.83e-33	123
MSTRG.14866	7.15905	2.35203	22.0339	0.000291173	0.0295604	WATERCRESS_024598	sp|Q9SLN5|MAP1A_ARATH	84.527	433	31	4	1	432	1	398	0	737
MSTRG.24928	3.65548	1.32673	22.0196	0.00029205	0.0295604	WATERCRESS_007361	sp|P29976|AROF_ARATH	95.652	161	7	0	1	161	365	525	3.06e-110	326
MSTRG.24928	3.65548	1.32673	22.0196	0.00029205	0.0295604	WATERCRESS_007362	sp|P29976|AROF_ARATH	87.708	301	12	3	9	284	63	363	0	533
MSTRG.20673	-0.662815	4.6696	21.9674	0.000295268	0.0297276	WATERCRESS_030437	sp|Q94AI4|METL1_ARATH	83.417	796	88	8	1	773	1	775	0	1203
MSTRG.9860	-1.26533	3.77102	21.9578	0.000295861	0.0297276	WATERCRESS_016864	sp|Q9LDZ1|VQ19_ARATH	90.698	215	19	1	1	215	1	214	2.26e-123	351
MSTRG.18226	1.21807	5.72619	21.9077	0.000298992	0.0299329	WATERCRESS_017946	sp|Q9CA25|LAX3_ARATH	97.234	470	12	1	1	469	1	470	0	945
MSTRG.83	-0.606455	5.11648	21.8244	0.000304288	0.0303438	WATERCRESS_030682	sp|Q9MA75|VIP1_ARATH	75.224	335	48	11	4	308	10	339	3.27e-161	455
MSTRG.17273	-1.43077	2.92229	21.8086	0.000305301	0.0303438	WATERCRESS_028664	sp|Q7XII4|REM41_ORYSJ	43.697	119	65	1	219	337	199	315	3.79e-16	81.3
MSTRG.3781	2.69296	2.25553	21.7733	0.000307586	0.0304609	WATERCRESS_011318	sp|Q8LAD2|SUCA2_ARATH	85.143	350	16	5	1	323	1	341	0	555
MSTRG.8015	0.973646	4.29806	21.7526	0.000308934	0.0304848	WATERCRESS_001836	sp|Q9LVJ7|NFYA6_ARATH	70.504	278	65	6	1	273	1	266	2.44e-122	354
MSTRG.28506	-4.79313	1.06848	21.6865	0.000313282	0.0307777	WATERCRESS_004477	sp|Q38845|2AAA_ARATH	96.928	586	18	0	1	586	1	586	0	1164
MSTRG.9579	-0.824997	3.52302	21.6737	0.000314138	0.0307777	WATERCRESS_016580	sp|Q8RYD3|Y3158_ARATH	87.546	273	24	3	1	269	1	267	4.91e-164	457
MSTRG.1126	3.71752	1.71799	23.6063	0.00031652	0.0308575	WATERCRESS_038334	NA	NA	NA	NA	NA	NA	NA	NA	NA	NA	NA
MSTRG.15970	-11.9008	3.33611	28.9323	0.000317194	0.0308575	NA	NA	NA	NA	NA	NA	NA	NA	NA	NA	NA	NA
MSTRG.12231	1.50588	3.29752	21.5959	0.000319362	0.030959	WATERCRESS_024856	sp|C0LGS2|Y4361_ARATH	34.826	201	103	5	1	180	152	345	2.72e-15	77
MSTRG.12231	1.50588	3.29752	21.5959	0.000319362	0.030959	WATERCRESS_024857	sp|C0LGN2|Y3148_ARATH	33.491	212	97	6	12	184	7	213	5.51e-18	84
MSTRG.5367	-0.809606	4.21965	21.5531	0.000322282	0.0311324	WATERCRESS_029672	sp|Q9LTK0|IPP2_ARATH	78.09	178	25	3	1	171	1	171	5.14e-68	207
MSTRG.5367	-0.809606	4.21965	21.5531	0.000322282	0.0311324	WATERCRESS_029673	sp|Q9LBW5|PHI_MYCGS	37.662	154	89	4	53	206	53	199	2.37e-22	92.8
MSTRG.10106	-2.87557	1.56166	21.448	0.000329572	0.0317253	WATERCRESS_017130	sp|Q1LXS2|PSMG2_DANRE	29.924	264	158	6	17	275	16	257	4.42e-26	106
MSTRG.7906	0.507878	4.78433	21.3721	0.00033495	0.0321307	WATERCRESS_001730	sp|Q9LRP6|PP234_ARATH	81.148	610	108	4	1	607	1	606	0	972
MSTRG.15777	-0.695732	5.33194	21.347	0.000336756	0.0321917	WATERCRESS_031959	sp|Q84TE6|NAC22_ARATH	88.923	325	35	1	1	325	1	324	0	601
MSTRG.1840	6.40957	1.93455	21.3287	0.000338076	0.0322061	WATERCRESS_037909	sp|Q9FGK0|NDUB8_ARATH	94.4	125	7	0	1	125	1	125	6.36e-74	218
MSTRG.25275	-0.974038	5.28064	21.2734	0.000342104	0.0324775	WATERCRESS_019858	sp|Q5RKH1|PRP4B_RAT	55.491	346	147	4	591	932	664	1006	6.68e-129	416
MSTRG.21658	1.32142	2.54904	21.2565	0.000343342	0.032483	WATERCRESS_033056	sp|Q641I1|F135B_XENLA	40.23	261	136	5	516	774	1120	1362	7.31e-48	187
MSTRG.10783	-1.19586	3.78023	21.232	0.00034515	0.0325359	WATERCRESS_021584	sp|O80823|C86A8_ARATH	94.074	540	29	1	1	540	1	537	0	1061
MSTRG.30080	-1.16969	2.99422	21.217	0.000346265	0.0325359	WATERCRESS_012837	NA	NA	NA	NA	NA	NA	NA	NA	NA	NA	NA
MSTRG.31598	0.796456	5.18432	21.1053	0.000354686	0.0332138	WATERCRESS_008090	sp|Q8W4F3|SYQ_ARATH	90.977	798	66	2	1	795	1	795	0	1499
MSTRG.1775	-10.2153	0.397445	21.913	0.000357662	0.0333418	WATERCRESS_036814	sp|Q9FKY4|PILS7_ARATH	77.848	158	3	1	1	126	1	158	3.54e-73	231
MSTRG.154	-2.7791	1.1215	21.056	0.000358475	0.0333418	WATERCRESS_030752	NA	NA	NA	NA	NA	NA	NA	NA	NA	NA	NA
MSTRG.25611	-7.61018	-0.885584	21.8679	0.000360932	0.0333682	WATERCRESS_020227	sp|Q9LXQ6|FB193_ARATH	56.41	390	138	11	7	381	1	373	5.61e-120	357
MSTRG.5982	-1.02488	3.94678	21.018	0.00036142	0.0333682	WATERCRESS_032463	NA	NA	NA	NA	NA	NA	NA	NA	NA	NA	NA
MSTRG.26963	1.21464	3.01389	20.9923	0.000363436	0.0333682	WATERCRESS_002822	sp|F4IMK4|MES19_ARATH	70.656	259	70	4	5	259	3	259	3.38e-126	361
MSTRG.21305	0.587456	7.82148	20.9901	0.000363606	0.0333682	WATERCRESS_035272	sp|F4IM84|DEXH5_ARATH	81.858	1152	145	7	384	1510	1	1113	0	1900
MSTRG.14552	0.932876	4.9655	20.9262	0.000368672	0.0335903	WATERCRESS_024250	sp|Q9SIZ3|PMTN_ARATH	90.444	586	46	5	4	579	3	588	0	1064
MSTRG.3341	0.831805	3.30625	20.9203	0.000369142	0.0335903	WATERCRESS_010841	sp|Q9FVR6|Y1222_ARATH	41.532	248	137	5	54	295	44	289	6.34e-56	185
MSTRG.4054	-1.88375	2.12369	20.9135	0.000369687	0.0335903	WATERCRESS_011625	sp|O42877|FCF2_SCHPO	40.678	118	65	3	64	178	104	219	2.88e-22	92.8
MSTRG.20629	-1.29559	2.47357	20.8415	0.000375502	0.0340064	WATERCRESS_030389	sp|Q8W4I6|BPG2_ARATH	51.3	423	196	4	164	582	241	657	2.16e-138	420
MSTRG.34697	2.41245	1.44024	20.7541	0.000382702	0.0345448	WATERCRESS_014043	sp|O23193|CBSX1_ARATH	94.22	173	10	0	1	173	64	236	3.51e-118	336
MSTRG.35318	-2.15763	2.88196	20.7251	0.000385123	0.0346497	WATERCRESS_014707	sp|P35132|UBC9_ARATH	98.649	148	2	0	1	148	1	148	4.29e-108	306
MSTRG.4149	-8.79245	-0.207144	27.3562	0.00039191	0.0351455	WATERCRESS_011735	sp|Q9LV60|CRR55_ARATH	88.506	261	30	0	1	261	1	261	6.15e-171	474
MSTRG.835	3.40797	1.21377	20.5379	0.000401198	0.0357266	NA	NA	NA	NA	NA	NA	NA	NA	NA	NA	NA	NA
MSTRG.1907	-8.23033	3.09068	20.5207	0.000402708	0.0357266	WATERCRESS_037717	NA	NA	NA	NA	NA	NA	NA	NA	NA	NA	NA
MSTRG.7663	-0.993428	2.83313	20.5126	0.000403428	0.0357266	WATERCRESS_001466	sp|Q9LT79|PUB25_ARATH	88.416	423	44	4	1	420	1	421	0	722
MSTRG.10418	1.06819	4.56533	20.5045	0.000404142	0.0357266	WATERCRESS_017472	NA	NA	NA	NA	NA	NA	NA	NA	NA	NA	NA
MSTRG.1681	7.06789	0.713064	20.4962	0.000404878	0.0357266	WATERCRESS_040123	sp|P51424|RL391_ARATH	85.294	34	5	0	21	54	2	35	5.14e-15	64.7
MSTRG.3000	0.929289	3.95179	20.3927	0.000414189	0.036381	WATERCRESS_010484	sp|Q9LEU7|CIPK5_ARATH	87.225	454	41	3	1	446	1	445	0	804
MSTRG.16738	0.696399	4.5173	20.3845	0.000414938	0.036381	WATERCRESS_028087	sp|Q7SXP8|GMPAB_DANRE	43.052	439	227	8	11	446	4	422	1.46e-120	360
MSTRG.6238	2.70884	1.42192	20.2381	0.000428553	0.0373553	WATERCRESS_000065	sp|B3H5A9|PCEP6_ARATH	70.93	86	22	1	1	83	1	86	1.33e-33	116
MSTRG.20163	-0.778814	4.40648	20.2359	0.000428763	0.0373553	WATERCRESS_035732	NA	NA	NA	NA	NA	NA	NA	NA	NA	NA	NA
MSTRG.20163	-0.778814	4.40648	20.2359	0.000428763	0.0373553	WATERCRESS_035733	sp|O44017|ERD2_ENTHI	32.547	212	129	4	81	290	4	203	5.73e-29	112
MSTRG.19113	1.18349	2.37647	20.1097	0.000440915	0.038264	WATERCRESS_018905	NA	NA	NA	NA	NA	NA	NA	NA	NA	NA	NA
MSTRG.19113	1.18349	2.37647	20.1097	0.000440915	0.038264	WATERCRESS_018914	NA	NA	NA	NA	NA	NA	NA	NA	NA	NA	NA
MSTRG.22731	12.4843	5.97106	20.0989	0.000441972	0.038264	NA	NA	NA	NA	NA	NA	NA	NA	NA	NA	NA	NA
MSTRG.3072	-0.520766	5.69764	20.0001	0.000451784	0.0389858	WATERCRESS_010560	sp|O42929|DENR_SCHPO	38.919	185	101	3	294	477	12	185	9.26e-33	126
MSTRG.7694	-2.27883	1.71652	19.9866	0.000453142	0.0389858	WATERCRESS_001503	NA	NA	NA	NA	NA	NA	NA	NA	NA	NA	NA
MSTRG.4142	2.03589	3.32613	19.927	0.000459199	0.0393107	WATERCRESS_011723	sp|Q8GYN5|RIN4_ARATH	34.673	199	112	10	4	192	3	193	2.21e-09	58.5
MSTRG.2797	-2.06531	4.3902	19.9214	0.000459775	0.0393107	WATERCRESS_010252	sp|O81209|RBOHA_ARATH	84.838	897	124	6	1	886	7	902	0	1554
MSTRG.22736	-5.57619	1.58696	19.8513	0.000467038	0.0398081	WATERCRESS_005142	sp|F4JY11|CAND7_ARATH	51.481	439	206	5	1	434	4	440	3.78e-160	461
MSTRG.14753	-0.734164	4.5308	19.8343	0.00046881	0.0398358	WATERCRESS_024475	sp|Q8GY97|CSTR2_ARATH	88.333	420	20	2	23	440	1	393	0	743
MSTRG.19751	1.57703	1.99256	19.8179	0.000470535	0.0398594	WATERCRESS_035324	sp|Q10442|YDE9_SCHPO	34.559	272	152	8	118	379	85	340	4.82e-33	129
MSTRG.27512	1.33608	4.13892	19.8038	0.000472026	0.0398631	WATERCRESS_003397	NA	NA	NA	NA	NA	NA	NA	NA	NA	NA	NA
MSTRG.21993	2.03959	2.38772	19.7638	0.000476273	0.0400987	WATERCRESS_033419	sp|Q05762|DRTS1_ARATH	93.651	504	32	0	10	513	16	519	0	971
MSTRG.15344	-10.0761	1.43662	20.4558	0.000482997	0.0405409	WATERCRESS_031472	sp|P0C7R2|LI2P2_ARATH	87.363	182	22	1	1	181	98	279	8.38e-116	332
MSTRG.15344	-10.0761	1.43662	20.4558	0.000482997	0.0405409	WATERCRESS_031473	sp|P0C7R1|PPR74_ARATH	71.429	259	50	4	1	255	1	239	1.32e-124	356
MSTRG.5180	-2.03572	4.43436	19.6256	0.000491293	0.0411118	WATERCRESS_029466	sp|P41568|SUI11_ARATH	73.333	105	27	1	1	104	1	105	8.42e-53	164
MSTRG.5180	-2.03572	4.43436	19.6256	0.000491293	0.0411118	WATERCRESS_029467	NA	NA	NA	NA	NA	NA	NA	NA	NA	NA	NA
MSTRG.10616	-8.36278	-1.01867	31.9142	0.000495343	0.0413251	WATERCRESS_017693	sp|D8WUA4|SECA2_ARATH	71.154	52	10	1	18	69	526	572	1.94e-15	72.8
MSTRG.23765	-0.961686	3.98535	19.572	0.000497273	0.0413608	WATERCRESS_006162	NA	NA	NA	NA	NA	NA	NA	NA	NA	NA	NA
MSTRG.4987	-0.852053	6.06002	19.5026	0.00050512	0.0415665	WATERCRESS_029263	sp|Q9FHH8|COL5_ARATH	75.138	181	41	3	1	177	1	181	1.21e-87	266
MSTRG.26563	0.782782	4.37158	19.4975	0.000505705	0.0415665	WATERCRESS_021136	NA	NA	NA	NA	NA	NA	NA	NA	NA	NA	NA
MSTRG.20701	0.601898	4.53721	19.4903	0.000506524	0.0415665	WATERCRESS_030473	sp|Q38851|MYB6_ARATH	88.608	237	24	2	1	235	1	236	1.5e-151	423
MSTRG.19914	0.976038	2.48727	19.4824	0.000507437	0.0415665	WATERCRESS_035475	sp|Q9BRS2|RIOK1_HUMAN	44.934	454	176	9	101	480	113	566	1.4e-113	349
MSTRG.4494	6.87917	0.0117494	21.1062	0.00050909	0.0415665	WATERCRESS_034579	sp|Q9FLA2|FDL34_ARATH	62.416	149	53	2	1	149	292	437	2.09e-48	164
MSTRG.21517	-1.31212	2.84373	19.4617	0.000509818	0.0415665	WATERCRESS_032896	sp|P22738|RL32_ARATH	94.103	390	23	0	1	390	1	390	0	746
MSTRG.23809	0.952553	2.88061	19.4573	0.000510318	0.0415665	WATERCRESS_006206	sp|F4JIN3|DNJ29_ARATH	86.677	653	83	1	1	653	1	649	0	1129
MSTRG.9226	-0.729216	5.75506	19.4332	0.000513117	0.0415665	WATERCRESS_016197	sp|Q9ZQR3|Y2451_ARATH	31.412	503	302	20	5	482	6	490	4.08e-53	195
MSTRG.27327	1.34812	2.46123	19.4313	0.000513335	0.0415665	WATERCRESS_003210	NA	NA	NA	NA	NA	NA	NA	NA	NA	NA	NA
MSTRG.2371	-0.562979	4.6546	19.3062	0.000528119	0.0425995	WATERCRESS_009814	sp|P92937|CIPKF_ARATH	89.362	423	41	3	1	421	1	421	0	756
MSTRG.23385	1.18879	1.66213	19.2917	0.000529872	0.0425995	WATERCRESS_005792	sp|Q0WSH6|PP312_ARATH	66.11	419	98	5	22	426	225	613	0	540
MSTRG.25471	-4.34229	1.49176	19.2845	0.000530733	0.0425995	WATERCRESS_020074	sp|Q9LVQ0|PME31_ARATH	88.82	322	31	1	1	322	1	317	0	602
MSTRG.30170	0.847689	3.26853	19.2333	0.000536961	0.0429741	WATERCRESS_012943	sp|Q9LY84|GDL76_ARATH	83.61	421	37	1	1	421	1	389	0	737
MSTRG.20722	-4.20928	2.19545	19.1861	0.000542777	0.0433136	WATERCRESS_030496	sp|P82281|TL29_ARATH	85.714	350	29	3	1	330	1	349	0	613
MSTRG.3490	-1.14608	3.3742	19.1526	0.000546948	0.0433413	WATERCRESS_010999	NA	NA	NA	NA	NA	NA	NA	NA	NA	NA	NA
MSTRG.9715	-6.02527	-1.18718	19.1457	0.000547802	0.0433413	NA	NA	NA	NA	NA	NA	NA	NA	NA	NA	NA	NA
MSTRG.21942	-3.39467	2.23483	19.1454	0.000547846	0.0433413	NA	NA	NA	NA	NA	NA	NA	NA	NA	NA	NA	NA
MSTRG.24923	-1.49675	4.55151	19.1256	0.000550332	0.0434131	WATERCRESS_007357	sp|Q9SMQ4|SRK2F_ARATH	88.424	311	24	2	1	311	1	299	0	552
MSTRG.20731	-14.6486	4.93779	19.8258	0.000552312	0.0434448	WATERCRESS_030508	sp|Q8VZG8|MIK2_ARATH	83.824	1020	160	4	8	1023	27	1045	0	1745
MSTRG.33050	1.1023	4.13985	19.0843	0.000555551	0.0435752	WATERCRESS_009635	sp|Q1H595|LSM2_ARATH	97.849	93	2	0	1	93	1	93	1.69e-62	187
MSTRG.20491	-1.27395	2.86792	19.0596	0.000558706	0.0436981	WATERCRESS_030223	sp|F4JL28|EBS_ARATH	83.772	228	34	2	1	226	1	227	9.29e-144	405
MSTRG.14645	-1.20238	4.72657	19.0244	0.00056324	0.0438872	WATERCRESS_024352	sp|O22218|ACA4_ARATH	93.256	1038	62	1	1	1038	1	1030	0	1966
MSTRG.1043	-6.91505	0.856645	20.5886	0.000564312	0.0438872	WATERCRESS_036793	NA	NA	NA	NA	NA	NA	NA	NA	NA	NA	NA
MSTRG.1043	-6.91505	0.856645	20.5886	0.000564312	0.0438872	WATERCRESS_036794	sp|F4JZY1|CIP1_ARATH	61.337	344	101	4	236	576	1267	1581	5.92e-115	377
MSTRG.21760	-5.66491	0.265514	27.1778	0.000566525	0.0439352	NA	NA	NA	NA	NA	NA	NA	NA	NA	NA	NA	NA
MSTRG.34535	1.31521	5.6218	18.8566	0.000585402	0.0452716	WATERCRESS_013876	sp|P34790|CP18C_ARATH	91.86	172	14	0	1	172	1	172	6.51e-116	328
MSTRG.20117	-0.997004	5.6872	18.8218	0.000590126	0.0454711	NA	NA	NA	NA	NA	NA	NA	NA	NA	NA	NA	NA
MSTRG.5555	-7.08833	-0.71729	21.397	0.000592255	0.0454711	NA	NA	NA	NA	NA	NA	NA	NA	NA	NA	NA	NA
MSTRG.34577	-0.519778	5.13811	18.8012	0.000592937	0.0454711	WATERCRESS_013917	sp|Q9T034|SYFA_ARATH	94.845	485	25	0	1	485	1	485	0	967
MSTRG.511	4.65962	3.67442	18.7844	0.000595249	0.0455216	WATERCRESS_031150	sp|Q9MAG3|AB24G_ARATH	85.959	876	98	6	16	866	233	1108	0	1495
MSTRG.1532	2.50548	0.960973	18.7558	0.000599202	0.045697	NA	NA	NA	NA	NA	NA	NA	NA	NA	NA	NA	NA
MSTRG.19456	1.43314	1.90821	18.7052	0.00060626	0.0461076	WATERCRESS_019336	sp|Q74E53|RLMN_GEOSL	47.399	346	170	6	104	447	7	342	1.05e-97	300
MSTRG.22152	-1.65928	2.47184	18.6443	0.000614883	0.0466345	WATERCRESS_033597	sp|Q9Y2D8|ADIP_HUMAN	26.688	311	196	9	25	312	55	356	2.79e-24	107
MSTRG.3688	0.70078	7.61469	18.6144	0.000619174	0.046647	WATERCRESS_011217	sp|Q9FPJ5|LRR1_ARATH	92.202	218	17	0	1	218	1	218	1.96e-146	409
MSTRG.12556	0.864765	2.90126	18.6118	0.000619543	0.046647	WATERCRESS_025199	NA	NA	NA	NA	NA	NA	NA	NA	NA	NA	NA
MSTRG.25441	-8.47504	-0.723486	19.2915	0.00062013	0.046647	NA	NA	NA	NA	NA	NA	NA	NA	NA	NA	NA	NA
MSTRG.4170	0.898462	3.317	18.5355	0.000630642	0.0472275	WATERCRESS_011766	sp|Q9LUA9|COL10_ARATH	81.333	375	62	4	1	369	1	373	0	627
MSTRG.12144	-10.9692	1.86753	29.6084	0.000631278	0.0472275	NA	NA	NA	NA	NA	NA	NA	NA	NA	NA	NA	NA
MSTRG.32345	-4.07683	1.23309	18.4887	0.000637567	0.0473235	NA	NA	NA	NA	NA	NA	NA	NA	NA	NA	NA	NA
MSTRG.14318	-1.36929	3.38313	18.4883	0.000637627	0.0473235	WATERCRESS_023998	sp|Q9ZUU3|PP190_ARATH	90.885	757	64	2	1	752	1	757	0	1429
MSTRG.14318	-1.36929	3.38313	18.4883	0.000637627	0.0473235	WATERCRESS_023999	sp|Q9ZUU2|PXL2C_ARATH	84.052	232	19	2	17	230	16	247	1.23e-138	391
MSTRG.9221	-1.76471	7.07465	18.4877	0.000637719	0.0473235	WATERCRESS_016191	sp|Q9SFF9|GL17_ARATH	95.197	229	11	0	1	229	1	229	2.08e-159	442
MSTRG.30931	-0.689705	7.02159	18.459	0.000641997	0.0475129	WATERCRESS_013765	sp|Q09893|YAI5_SCHPO	29.183	257	139	9	9	256	1	223	1.76e-21	93.2
MSTRG.32417	-0.495311	6.41483	18.4456	0.000644015	0.0475346	WATERCRESS_008939	sp|Q9FV52|MAP1B_ARATH	92.464	345	26	0	23	367	23	367	0	669
MSTRG.11208	-0.631649	4.27864	18.4006	0.000650835	0.0476256	WATERCRESS_022039	sp|O22283|RHC2A_ARATH	83.871	403	52	8	1	392	1	401	0	541
MSTRG.23389	0.479947	6.54609	18.3929	0.000652013	0.0476256	WATERCRESS_005796	sp|Q940H8|FRL4B_ARATH	88.91	532	58	1	1	531	1	532	0	936
MSTRG.33121	0.73281	4.50313	18.3875	0.000652831	0.0476256	WATERCRESS_009707	sp|O81916|YC22_ARATH	86.885	488	58	4	1	486	1	484	0	886
MSTRG.20733	-3.51663	3.1036	18.3873	0.000652854	0.0476256	WATERCRESS_030507	sp|P46637|ARGI1_ARATH	75.676	370	21	3	16	344	1	342	0	537
MSTRG.19306	-5.41695	1.3761	26.0692	0.000653899	0.0476256	WATERCRESS_019191	sp|C0LGQ7|Y4245_ARATH	63.17	896	302	15	1	874	1	890	0	1089
MSTRG.19564	-7.51811	0.0460223	18.3539	0.000657995	0.0477437	WATERCRESS_019476	sp|P92981|APR2_ARATH	92.795	458	18	3	1	447	1	454	0	815
MSTRG.8999	1.12128	2.87445	18.3441	0.000659498	0.0477437	WATERCRESS_015957	sp|Q0H8D7|NBS1_ARATH	86.932	528	64	2	1	526	1	525	0	904
MSTRG.8999	1.12128	2.87445	18.3441	0.000659498	0.0477437	WATERCRESS_015958	sp|Q93V85|WTR16_ARATH	97.706	218	5	0	6	223	199	416	3.73e-150	426
MSTRG.5552	-0.87181	6.38601	18.3362	0.000660723	0.0477437	WATERCRESS_029863	sp|Q9LT96|Y5977_ARATH	62.25	951	321	9	1	923	3	943	0	1065
MSTRG.16425	3.43964	1.08539	18.3066	0.000665331	0.0479508	WATERCRESS_027745	sp|Q9SAK0|PP132_ARATH	75.388	837	94	6	1	726	1	836	0	1260
MSTRG.5410	-0.883748	3.91482	18.2782	0.00066978	0.0481455	WATERCRESS_029717	sp|Q9FHM5|AHL4_ARATH	77.7	426	82	7	1	420	1	419	0	524
MSTRG.29803	-1.5935	2.5174	18.2437	0.000675239	0.0481746	WATERCRESS_012544	sp|Q4PSF4|DTX52_ARATH	88.032	493	58	1	1	492	16	508	0	884
MSTRG.17245	0.894707	3.07343	18.2423	0.000675458	0.0481746	WATERCRESS_028636	sp|Q9UP83|COG5_HUMAN	30.731	807	483	15	47	815	62	830	6.42e-123	393
MSTRG.24701	0.835104	4.64919	18.238	0.000676138	0.0481746	WATERCRESS_007139	sp|Q8GUQ8|XDH1_ARATH	90.066	1369	115	5	1	1356	1	1361	0	2494
MSTRG.22838	-2.53612	5.81941	18.2315	0.000677185	0.0481746	WATERCRESS_005249	NA	NA	NA	NA	NA	NA	NA	NA	NA	NA	NA
MSTRG.12321	0.548652	5.76671	18.209	0.00068077	0.0482742	WATERCRESS_024944	sp|Q9FJX6|FH6_ARATH	88.073	872	89	7	43	912	27	885	0	1396
MSTRG.8022	-0.743278	6.60978	18.2008	0.000682091	0.0482742	WATERCRESS_001843	sp|Q8RWN9|ODP22_ARATH	81.148	610	43	3	4	613	2	539	0	951

## Sheet: R P+ 60vs102
genes	logFC	logCPM	F	PValue	FDR	WX_geneID	Uniprot_ID	pident	length	mismatch	gapopen	qstart	qend	sstart	send	evalue	bitscore
MSTRG.20878	-10.2503	4.32427	438.71	2.2981e-11	6.32691e-07	NA	NA	NA	NA	NA	NA	NA	NA	NA	NA	NA	NA
MSTRG.20350	-2.62774	4.6463	261.669	7.08403e-11	9.75152e-07	WATERCRESS_030060	sp|Q8L7U4|P23A_ARATH	94.262	122	7	0	194	315	3	124	5.22e-78	243
MSTRG.20350	-2.62774	4.6463	261.669	7.08403e-11	9.75152e-07	WATERCRESS_030061	sp|Q941I6|PMS1_ARATH	87.097	31	4	0	6	36	684	714	1.21e-09	55.1
MSTRG.20350	-2.62774	4.6463	261.669	7.08403e-11	9.75152e-07	WATERCRESS_030062	sp|Q941I6|PMS1_ARATH	87.356	87	8	1	1	84	1	87	1.24e-39	147
MSTRG.34154	-2.99842	4.45643	231.629	1.67704e-10	1.26581e-06	WATERCRESS_027248	sp|Q9LN59|WAKLK_ARATH	71.429	742	197	8	779	1510	51	787	0	1033
MSTRG.5547	3.28289	3.67874	223.297	2.17017e-10	1.26581e-06	WATERCRESS_029856	sp|F4JWM0|DSC2_ARATH	28.652	712	413	21	140	800	345	1012	1.66e-56	215
MSTRG.20927	-5.45615	4.48539	220.384	2.37986e-10	1.26581e-06	NA	NA	NA	NA	NA	NA	NA	NA	NA	NA	NA	NA
MSTRG.26279	3.39706	2.91991	215.795	2.75866e-10	1.26581e-06	WATERCRESS_020866	sp|Q9M1S8|GCP2_ARATH	81.117	376	54	7	35	398	26	396	0	580
MSTRG.19403	-5.44763	5.85575	203.974	4.09265e-10	1.60964e-06	WATERCRESS_019288	sp|F4IBE4|DRL10_ARATH	73.739	476	124	1	6	480	1	476	0	717
MSTRG.19403	-5.44763	5.85575	203.974	4.09265e-10	1.60964e-06	WATERCRESS_019289	sp|Q8W474|DRL7_ARATH	60.479	334	121	3	2	335	575	897	3.2e-118	365
MSTRG.13346	-5.08362	5.01919	199.977	4.69944e-10	1.61725e-06	WATERCRESS_026026	sp|Q9FJ82|DAPB3_ARATH	75	76	1	1	1	76	241	298	5.83e-29	107
MSTRG.13346	-5.08362	5.01919	199.977	4.69944e-10	1.61725e-06	WATERCRESS_026027	sp|Q9FJ82|DAPB3_ARATH	94.118	68	4	0	3	70	159	226	1.78e-38	131
MSTRG.13346	-5.08362	5.01919	199.977	4.69944e-10	1.61725e-06	WATERCRESS_026028	sp|Q9FJ82|DAPB3_ARATH	88.158	76	2	1	1	69	80	155	1.75e-38	132
MSTRG.13346	-5.08362	5.01919	199.977	4.69944e-10	1.61725e-06	WATERCRESS_026029	sp|Q9FJ82|DAPB3_ARATH	91.429	70	6	0	1	70	1	70	1.09e-40	137
MSTRG.35408	2.0541	5.48513	173.479	1.26155e-09	3.6835e-06	NA	NA	NA	NA	NA	NA	NA	NA	NA	NA	NA	NA
MSTRG.26141	6.8747	5.55178	172.009	1.33795e-09	3.6835e-06	WATERCRESS_020726	sp|P49636|RL40_NICSY	98.734	79	1	0	224	302	50	128	1.76e-51	168
MSTRG.34332	10.4466	2.06277	222.523	4.41522e-09	1.08666e-05	WATERCRESS_027439	NA	NA	NA	NA	NA	NA	NA	NA	NA	NA	NA
MSTRG.20125	3.65299	2.02271	143.05	4.73643e-09	1.08666e-05	WATERCRESS_035688	sp|Q9SJ02|STEP2_ARATH	85.437	206	17	5	1	197	1	202	1.1e-114	327
MSTRG.5634	-3.39134	5.38773	141.017	5.22063e-09	1.10561e-05	WATERCRESS_032080	sp|Q9SD53|Y3720_ARATH	23.543	446	278	15	7	425	47	456	4.61e-18	89.4
MSTRG.20424	2.74844	4.05648	131.098	8.55604e-09	1.68254e-05	WATERCRESS_030152	sp|Q9SEU8|TRXM2_ARATH	82.258	186	29	3	1	183	1	185	4.78e-105	301
MSTRG.4408	-6.34011	3.3487	129.584	9.25339e-09	1.69837e-05	WATERCRESS_034474	sp|Q940Y9|POLL2_ARATH	86.111	72	10	0	141	212	446	517	1.41e-33	134
MSTRG.7368	11.5703	2.92389	162.516	1.06371e-08	1.83031e-05	WATERCRESS_001169	sp|Q9LK36|SAHH2_ARATH	96.495	485	17	0	1	485	1	485	0	980
MSTRG.7776	-2.41887	5.65206	119.933	1.55618e-08	2.52019e-05	WATERCRESS_001586	sp|Q9LVI9|DPYD_ARATH	93.706	429	24	2	1	429	1	426	0	836
MSTRG.20866	-10.4529	1.77153	200.081	2.2499e-08	3.27038e-05	NA	NA	NA	NA	NA	NA	NA	NA	NA	NA	NA	NA
MSTRG.33500	1.23899	5.44432	113.431	2.25699e-08	3.27038e-05	WATERCRESS_026543	sp|Q9LXS6|CISY2_ARATH	93.402	485	31	1	512	995	28	512	0	947
MSTRG.4472	-2.64673	5.0411	109.973	2.77207e-08	3.81589e-05	NA	NA	NA	NA	NA	NA	NA	NA	NA	NA	NA	NA
MSTRG.20906	2.48475	3.50025	106.373	3.45498e-08	4.52947e-05	WATERCRESS_034871	sp|Q9LVQ0|PME31_ARATH	96.215	317	12	0	1	317	1	317	0	649
MSTRG.5541	10.7405	2.08192	131.079	3.84454e-08	4.81109e-05	WATERCRESS_029850	sp|Q93W20|NIFU2_ARATH	82.553	235	30	3	2	225	1	235	1.71e-123	352
MSTRG.31410	1.50619	7.5422	103.467	4.14714e-08	4.96412e-05	WATERCRESS_007891	sp|C0LGE0|Y1765_ARATH	44.778	967	375	16	7	823	6	963	0	734
MSTRG.20636	3.66612	5.06792	102.749	4.3416e-08	4.98036e-05	WATERCRESS_030394	sp|Q0WVW7|RQL5_ARATH	85.526	76	11	0	1	76	395	470	3.06e-29	112
MSTRG.5671	-1.36353	3.29641	101.293	4.76834e-08	5.25109e-05	WATERCRESS_032122	sp|Q975P3|APGM_SULTO	38.038	418	210	7	1	411	1	376	5.81e-81	260
MSTRG.19472	-7.98997	2.02535	120.338	6.36951e-08	6.74457e-05	NA	NA	NA	NA	NA	NA	NA	NA	NA	NA	NA	NA
MSTRG.2000	-5.95234	3.11746	94.8034	7.35181e-08	7.36521e-05	WATERCRESS_039571	sp|Q9FI44|SDAF2_ARATH	89.894	188	18	1	1	187	1	188	2.64e-125	353
MSTRG.21258	-1.10711	5.96923	94.5312	7.49068e-08	7.36521e-05	WATERCRESS_035234	sp|Q8LBH2|CAP8_ARATH	89.228	557	47	2	1	544	1	557	0	1004
MSTRG.7804	2.43519	7.21691	94.0026	7.76906e-08	7.37552e-05	WATERCRESS_001616	sp|Q9LUT0|CARK1_ARATH	95.763	354	15	0	10	363	11	364	0	677
MSTRG.4388	-2.35218	4.32609	92.2647	8.77045e-08	8.04864e-05	WATERCRESS_034459	sp|Q9FG91|DRL32_ARATH	72.162	837	222	6	1	837	1	826	0	1202
MSTRG.4389	-7.41377	1.10539	89.3145	1.08245e-07	9.61324e-05	NA	NA	NA	NA	NA	NA	NA	NA	NA	NA	NA	NA
MSTRG.5563	9.48817	0.949458	123.064	1.2118e-07	0.000104256	NA	NA	NA	NA	NA	NA	NA	NA	NA	NA	NA	NA
MSTRG.13452	-9.12263	0.329016	140.448	1.39637e-07	0.000116496	NA	NA	NA	NA	NA	NA	NA	NA	NA	NA	NA	NA
MSTRG.20967	6.06308	3.15118	84.8048	1.51109e-07	0.000122358	NA	NA	NA	NA	NA	NA	NA	NA	NA	NA	NA	NA
MSTRG.4381	2.32126	3.7376	80.4804	2.11143e-07	0.000161189	WATERCRESS_034457	sp|Q9FG91|DRL32_ARATH	65.365	768	240	7	785	1531	77	839	0	972
MSTRG.4381	2.32126	3.7376	80.4804	2.11143e-07	0.000161189	WATERCRESS_034458	sp|Q9FHE8|P2A06_ARATH	44.086	93	45	1	7	99	100	185	2.72e-15	74.7
MSTRG.26111	0.814666	5.84524	80.0176	2.19038e-07	0.000161189	WATERCRESS_020700	sp|Q9ZRT1|GR1_ARATH	74.959	611	128	8	1	609	1	588	0	868
MSTRG.34508	1.98186	4.29826	79.9369	2.20449e-07	0.000161189	WATERCRESS_013853	sp|Q9SVE7|DTX45_ARATH	87.211	563	54	5	1	548	1	560	0	952
MSTRG.13278	11.7459	2.19296	195.457	2.22483e-07	0.000161189	WATERCRESS_025960	sp|Q9LF79|ACA8_ARATH	43.808	646	304	10	31	666	439	1035	8.27e-165	504
MSTRG.5604	-9.0866	0.184443	124.649	2.56134e-07	0.000180811	NA	NA	NA	NA	NA	NA	NA	NA	NA	NA	NA	NA
MSTRG.34288	9.47004	2.66853	76.6011	2.8887e-07	0.000198822	WATERCRESS_027388	NA	NA	NA	NA	NA	NA	NA	NA	NA	NA	NA
MSTRG.20023	0.942628	4.96196	73.9946	3.59325e-07	0.000241283	WATERCRESS_035588	sp|Q8RY67|WAKLO_ARATH	80.057	702	124	5	1	695	16	708	0	1097
MSTRG.13323	-9.51219	0.499784	115.758	3.72119e-07	0.000243924	NA	NA	NA	NA	NA	NA	NA	NA	NA	NA	NA	NA
MSTRG.15400	2.48183	2.4014	70.8752	4.70649e-07	0.000295778	NA	NA	NA	NA	NA	NA	NA	NA	NA	NA	NA	NA
MSTRG.20683	1.2186	4.48168	70.7809	4.74575e-07	0.000295778	WATERCRESS_030455	sp|Q56X76|RH39_ARATH	91.172	623	49	3	1	619	1	621	0	1097
MSTRG.24347	-5.39734	5.45552	70.571	4.83455e-07	0.000295778	WATERCRESS_006775	NA	NA	NA	NA	NA	NA	NA	NA	NA	NA	NA
MSTRG.34496	1.06198	3.72198	65.8467	7.43119e-07	0.000437496	NA	NA	NA	NA	NA	NA	NA	NA	NA	NA	NA	NA
MSTRG.34567	-1.5899	6.99665	65.7928	7.46879e-07	0.000437496	WATERCRESS_013907	sp|F4JVA6|SFH6_ARATH	94.859	603	31	0	621	1223	1	603	0	1178
MSTRG.33224	-4.27631	4.13125	65.3184	7.80944e-07	0.00044792	NA	NA	NA	NA	NA	NA	NA	NA	NA	NA	NA	NA
MSTRG.34548	3.47933	1.62337	63.5906	9.20795e-07	0.000508558	WATERCRESS_013884	sp|Q9T0J6|DUS3L_ARATH	58.025	324	53	7	1	245	1	320	8.23e-102	317
MSTRG.1427	-4.90113	2.3289	63.5368	9.25584e-07	0.000508558	WATERCRESS_037148	sp|Q9M5K2|DLDH2_ARATH	98.225	507	9	0	299	805	1	507	0	1011
MSTRG.9600	9.90513	0.318921	113.287	9.42082e-07	0.000508558	NA	NA	NA	NA	NA	NA	NA	NA	NA	NA	NA	NA
MSTRG.25468	-7.74096	2.77135	59.9841	1.31462e-06	0.000696016	WATERCRESS_020070	sp|O81030|GGLO5_ARATH	84.497	587	87	1	1	587	1	583	0	1042
MSTRG.35855	-4.33838	3.6799	59.4194	1.39218e-06	0.000723173	WATERCRESS_015266	sp|Q9SN68|RAF2B_ARATH	94.472	199	11	0	1	199	1	199	9.87e-140	390
MSTRG.22523	-3.25859	2.67219	58.8928	1.46922e-06	0.000749057	WATERCRESS_035997	sp|Q9M367|BECN1_ARATH	74.225	516	92	8	1	475	1	516	0	720
MSTRG.18092	1.83474	3.7351	58.4789	1.53318e-06	0.000767454	WATERCRESS_017804	sp|Q9C9U5|SIS8_ARATH	38.127	299	167	7	961	1256	737	1020	6.04e-50	196
MSTRG.26270	8.34435	6.87448	58.1815	1.58108e-06	0.000777298	WATERCRESS_020856	NA	NA	NA	NA	NA	NA	NA	NA	NA	NA	NA
MSTRG.22525	-0.920973	5.23977	57.672	1.66714e-06	0.0007954	WATERCRESS_035999	sp|Q9BWU0|NADAP_HUMAN	28.881	554	310	18	22	520	83	607	2.18e-36	151
MSTRG.24346	-3.68829	7.79532	57.6231	1.67568e-06	0.0007954	WATERCRESS_006773	sp|Q94K18|Y4966_ARATH	96.667	90	3	0	1	90	1	90	1.08e-60	191
MSTRG.24346	-3.68829	7.79532	57.6231	1.67568e-06	0.0007954	WATERCRESS_006774	sp|Q8LCT3|TRL22_ARATH	83.085	201	25	4	858	1051	4	202	1.06e-96	309
MSTRG.24346	-3.68829	7.79532	57.6231	1.67568e-06	0.0007954	WATERCRESS_006776	sp|A1A4K5|ENPP2_BOVIN	41.379	58	26	2	9	59	471	527	2.95e-07	48.9
MSTRG.7402	-0.990567	5.59673	56.7361	1.83945e-06	0.000858337	WATERCRESS_001206	sp|Q8H118|PMT1_ARATH	92.17	613	40	4	1	607	1	611	0	1158
MSTRG.33047	-0.92755	6.16124	52.3962	2.9546e-06	0.00135572	WATERCRESS_009632	sp|Q9ZVT9|C2GR1_ARATH	89.844	1024	97	1	479	1502	1	1017	0	1900
MSTRG.7819	1.09306	4.82441	52.0844	3.06056e-06	0.00138132	WATERCRESS_001634	sp|Q0V7V2|P2C42_ARATH	91.146	384	27	1	1	377	1	384	0	716
MSTRG.19962	-2.75186	1.92748	51.7621	3.17467e-06	0.00140971	NA	NA	NA	NA	NA	NA	NA	NA	NA	NA	NA	NA
MSTRG.21957	0.808711	6.23489	51.6056	3.23179e-06	0.00141229	WATERCRESS_033377	sp|Q9ZQG4|U73B5_ARATH	87.19	484	61	1	1	483	1	484	0	879
MSTRG.13309	-0.756038	5.93472	51.3222	3.33827e-06	0.00142329	WATERCRESS_025989	sp|Q8TC07|TBC15_HUMAN	33.959	533	299	7	110	641	132	612	3.99e-90	298
MSTRG.5496	7.18111	1.9352	51.1436	3.40741e-06	0.00142329	WATERCRESS_029798	NA	NA	NA	NA	NA	NA	NA	NA	NA	NA	NA
MSTRG.7676	6.61319	0.361153	54.8425	3.41204e-06	0.00142329	WATERCRESS_001484	sp|Q93YN0|SCO2_ARATH	67.895	190	51	4	1	183	1	187	1.25e-82	245
MSTRG.4495	-4.17823	2.64169	50.5617	3.64414e-06	0.00149742	WATERCRESS_034581	NA	NA	NA	NA	NA	NA	NA	NA	NA	NA	NA
MSTRG.22552	0.937249	5.19512	50.3935	3.71605e-06	0.00150451	WATERCRESS_036031	NA	NA	NA	NA	NA	NA	NA	NA	NA	NA	NA
MSTRG.18966	-9.87575	0.569701	58.0013	3.928e-06	0.00156727	NA	NA	NA	NA	NA	NA	NA	NA	NA	NA	NA	NA
MSTRG.33910	0.628755	6.3804	49.6415	4.05767e-06	0.00159588	WATERCRESS_026983	sp|P93026|VSR1_ARATH	94.507	619	34	0	5	623	2	620	0	1204
MSTRG.22602	5.21927	3.76341	48.0519	4.90391e-06	0.00190154	NA	NA	NA	NA	NA	NA	NA	NA	NA	NA	NA	NA
MSTRG.3691	-2.01699	1.87446	46.7689	5.73461e-06	0.00217207	WATERCRESS_011216	sp|Q10MI0|SRL2_ORYSJ	30.355	1041	593	27	1	966	1	984	3.91e-120	393
MSTRG.25471	6.63585	1.49176	46.734	5.75936e-06	0.00217207	WATERCRESS_020074	sp|Q9LVQ0|PME31_ARATH	88.82	322	31	1	1	322	1	317	0	602
MSTRG.25592	8.31653	-0.52501	58.3639	6.19576e-06	0.00230507	NA	NA	NA	NA	NA	NA	NA	NA	NA	NA	NA	NA
MSTRG.7840	1.97226	6.95571	44.778	7.36005e-06	0.00270173	WATERCRESS_001658	sp|P42736|RAP23_ARATH	81.275	251	36	5	1	243	1	248	5.75e-137	387
MSTRG.20963	-6.02049	1.17133	44.4154	7.70925e-06	0.00279268	WATERCRESS_034938	NA	NA	NA	NA	NA	NA	NA	NA	NA	NA	NA
MSTRG.5702	-1.07887	5.16323	44.2493	7.87554e-06	0.00281586	WATERCRESS_032155	sp|Q9T0G2|CYC2_ARATH	94.643	112	6	0	1	112	1	112	5.91e-76	222
MSTRG.7803	2.12809	3.33744	43.8641	8.27696e-06	0.00292145	WATERCRESS_001615	sp|Q9LRP3|Y3174_ARATH	90.812	468	41	2	1	467	1	467	0	861
MSTRG.22524	-0.850108	5.37226	43.4208	8.76793e-06	0.00305557	WATERCRESS_035998	sp|B3LFA4|SYCC2_ARATH	89.628	511	53	0	1	511	1	511	0	945
MSTRG.20178	-2.18958	2.29673	43.0456	9.2095e-06	0.00315878	WATERCRESS_035749	NA	NA	NA	NA	NA	NA	NA	NA	NA	NA	NA
MSTRG.20178	-2.18958	2.29673	43.0456	9.2095e-06	0.00315878	WATERCRESS_035751	sp|Q54CU7|TPC2L_DICDI	48.936	141	65	3	32	168	2	139	4.83e-43	142
MSTRG.21197	-0.581278	5.72705	42.9765	9.29358e-06	0.00315878	WATERCRESS_035172	sp|Q8L5Y6|CAND1_ARATH	95.078	1219	56	2	1	1215	1	1219	0	2317
MSTRG.21337	-2.36611	2.12106	42.5102	9.88393e-06	0.00323911	WATERCRESS_032695	sp|Q93VR9|SEH1_ARATH	91.615	322	27	0	1	322	5	326	0	585
MSTRG.33599	1.0585	4.69813	42.485	9.91697e-06	0.00323911	WATERCRESS_026641	sp|A2RVQ5|AGL16_ARATH	90	240	23	1	57	295	1	240	1.61e-157	441
MSTRG.34426	-5.9206	2.78822	42.4666	9.94125e-06	0.00323911	NA	NA	NA	NA	NA	NA	NA	NA	NA	NA	NA	NA
MSTRG.920	9.96923	1.06155	52.8708	1.01434e-05	0.00323911	NA	NA	NA	NA	NA	NA	NA	NA	NA	NA	NA	NA
MSTRG.21089	-0.947653	4.12489	42.1793	1.03287e-05	0.00323911	WATERCRESS_035065	NA	NA	NA	NA	NA	NA	NA	NA	NA	NA	NA
MSTRG.21089	-0.947653	4.12489	42.1793	1.03287e-05	0.00323911	WATERCRESS_035066	sp|Q9LIP2|PSB5B_ARATH	79.412	34	7	0	148	181	196	229	8.8e-10	59.3
MSTRG.25428	-1.8894	2.38653	42.1608	1.03541e-05	0.00323911	WATERCRESS_020028	sp|Q8LFL4|CLE25_ARATH	82.927	82	13	1	1	82	1	81	1.15e-40	130
MSTRG.25428	-1.8894	2.38653	42.1608	1.03541e-05	0.00323911	WATERCRESS_020029	sp|O34331|YLBH_BACSU	27.807	187	125	3	123	306	1	180	2.15e-15	76.3
MSTRG.28100	0.673028	6.72155	42.1601	1.03552e-05	0.00323911	WATERCRESS_004026	sp|Q9LMC8|MYOB5_ARATH	81.667	540	66	7	1	523	1	524	0	814
MSTRG.28100	0.673028	6.72155	42.1601	1.03552e-05	0.00323911	WATERCRESS_004027	sp|Q2V9B0|MY1R1_SOLTU	51.333	300	106	11	12	290	17	297	2.21e-64	207
MSTRG.5469	5.91984	0.74683	44.7402	1.05216e-05	0.00323911	WATERCRESS_029773	sp|Q9SA34|IMDH2_ARATH	50.459	218	46	4	4	159	75	292	3.17e-56	186
MSTRG.5469	5.91984	0.74683	44.7402	1.05216e-05	0.00323911	WATERCRESS_029774	sp|Q9SA34|IMDH2_ARATH	88.136	59	4	1	19	74	334	392	8.29e-25	99
MSTRG.23375	-2.1892	3.88722	41.9932	1.05888e-05	0.00323911	WATERCRESS_005781	sp|Q8L4D8|IQD31_ARATH	53.846	65	30	0	168	232	113	177	8.53e-15	80.1
MSTRG.20255	-1.76217	3.7251	41.7377	1.0958e-05	0.00328862	WATERCRESS_029956	sp|Q9M158|STR4_ARATH	78.728	456	56	4	376	790	1	456	0	646
MSTRG.1145	5.0275	1.88191	41.7164	1.09895e-05	0.00328862	WATERCRESS_037315	sp|Q8W245|ZIP10_ARATH	84.906	371	49	2	1	371	1	364	0	635
MSTRG.20511	-1.79893	1.87158	41.2515	1.17019e-05	0.00346414	WATERCRESS_030246	NA	NA	NA	NA	NA	NA	NA	NA	NA	NA	NA
MSTRG.33598	-3.70047	5.49607	41.0178	1.20797e-05	0.00353793	WATERCRESS_026640	sp|F4J270|BG3_ARATH	92.722	316	22	1	361	676	27	341	0	598
MSTRG.34471	-1.39548	2.63271	40.5253	1.29221e-05	0.00372282	WATERCRESS_027594	sp|Q8LGE3|ARP6_ARATH	92.162	421	31	2	1	419	1	421	0	778
MSTRG.15777	0.845812	5.33194	40.492	1.29814e-05	0.00372282	WATERCRESS_031959	sp|Q84TE6|NAC22_ARATH	88.923	325	35	1	1	325	1	324	0	601
MSTRG.22514	-0.933924	4.23255	40.2269	1.34649e-05	0.00382167	WATERCRESS_035983	sp|Q9FFW5|PERK8_ARATH	95.573	497	21	1	170	665	185	681	0	974
MSTRG.20117	1.28473	5.6872	40.1174	1.36704e-05	0.00384041	NA	NA	NA	NA	NA	NA	NA	NA	NA	NA	NA	NA
MSTRG.25464	5.19473	0.456259	39.9205	1.40492e-05	0.00390696	NA	NA	NA	NA	NA	NA	NA	NA	NA	NA	NA	NA
MSTRG.33908	-2.07295	3.44178	39.2496	1.54323e-05	0.00424867	WATERCRESS_026981	NA	NA	NA	NA	NA	NA	NA	NA	NA	NA	NA
MSTRG.34961	0.976037	3.96041	38.9645	1.60663e-05	0.00437941	WATERCRESS_014318	sp|Q93Z32|SIPL1_ARATH	94.624	372	20	0	1	372	1	372	0	721
MSTRG.5614	4.41064	1.80572	38.765	1.65275e-05	0.00443828	WATERCRESS_032034	NA	NA	NA	NA	NA	NA	NA	NA	NA	NA	NA
MSTRG.5614	4.41064	1.80572	38.765	1.65275e-05	0.00443828	WATERCRESS_032035	NA	NA	NA	NA	NA	NA	NA	NA	NA	NA	NA
MSTRG.5508	4.78853	0.340914	38.7322	1.66046e-05	0.00443828	WATERCRESS_029813	sp|Q9FK30|OFT36_ARATH	84.629	566	71	4	146	695	1	566	0	952
MSTRG.5660	7.69988	0.0941582	47.7168	1.67717e-05	0.00443984	NA	NA	NA	NA	NA	NA	NA	NA	NA	NA	NA	NA
MSTRG.13421	-1.78104	2.33781	38.335	1.75734e-05	0.00459922	NA	NA	NA	NA	NA	NA	NA	NA	NA	NA	NA	NA
MSTRG.20009	1.02255	5.66211	38.2818	1.7708e-05	0.00459922	WATERCRESS_035571	sp|Q94KL5|BLH4_ARATH	84.591	636	74	11	1	630	10	627	0	864
MSTRG.13332	-1.82481	1.49089	38.1302	1.8098e-05	0.00461229	WATERCRESS_026013	sp|Q9LTJ6|RUP1_ARATH	76.797	306	33	2	1	268	46	351	5.09e-154	437
MSTRG.20163	0.94171	4.40648	38.0879	1.82085e-05	0.00461229	WATERCRESS_035732	NA	NA	NA	NA	NA	NA	NA	NA	NA	NA	NA
MSTRG.20163	0.94171	4.40648	38.0879	1.82085e-05	0.00461229	WATERCRESS_035733	sp|O44017|ERD2_ENTHI	32.547	212	129	4	81	290	4	203	5.73e-29	112
MSTRG.5455	0.954552	5.77184	37.9491	1.85767e-05	0.00461229	WATERCRESS_029757	sp|P42762|CLPD_ARATH	94.229	953	47	4	1	953	1	945	0	1749
MSTRG.20322	0.821804	7.14468	37.9057	1.86935e-05	0.00461229	WATERCRESS_030023	sp|O82597|IPYR5_ARATH	91.781	219	14	2	1	218	1	216	5.29e-146	408
MSTRG.21082	2.3451	1.67927	37.8893	1.87377e-05	0.00461229	WATERCRESS_035060	sp|Q7Z4G4|TRM11_HUMAN	35.981	428	208	10	3	382	10	419	1.56e-75	246
MSTRG.13394	-0.918776	3.74223	37.8799	1.87634e-05	0.00461229	WATERCRESS_026081	sp|Q9FGN7|SCC4_ARATH	76.671	793	115	8	1	790	1	726	0	1162
MSTRG.5404	0.541478	5.28081	37.7451	1.9133e-05	0.00466152	WATERCRESS_029709	sp|Q9SE33|RAR1_ARATH	87.054	224	26	3	1	222	1	223	1.99e-142	399
MSTRG.5404	0.541478	5.28081	37.7451	1.9133e-05	0.00466152	WATERCRESS_029710	sp|Q8GYY0|1A112_ARATH	92.57	498	34	1	1	498	1	495	0	947
MSTRG.3039	0.924553	3.99391	37.4057	2.01013e-05	0.00485446	WATERCRESS_010518	sp|H1ZZA4|AUAG_STIAU	27.239	268	151	6	127	359	109	367	2.85e-18	88.6
MSTRG.15345	6.1395	3.98751	37.1353	2.09126e-05	0.00500474	WATERCRESS_031476	sp|Q28FY5|TM147_XENTR	37.356	174	98	5	1	173	1	164	4.03e-28	109
MSTRG.5503	5.96933	5.02362	37.0787	2.10871e-05	0.00500474	WATERCRESS_029811	sp|O81862|CHIC_ARATH	69.452	347	105	1	1	346	23	369	8.95e-176	495
MSTRG.5592	9.45931	0.048533	77.4893	2.28768e-05	0.00538308	NA	NA	NA	NA	NA	NA	NA	NA	NA	NA	NA	NA
MSTRG.5554	4.85946	1.25382	38.4834	2.34592e-05	0.00547336	NA	NA	NA	NA	NA	NA	NA	NA	NA	NA	NA	NA
MSTRG.25440	8.77305	0.247067	40.8341	2.43295e-05	0.0056287	WATERCRESS_020040	sp|Q9C699|RLP7_ARATH	51.745	659	193	10	31	566	315	971	0	566
MSTRG.25440	8.77305	0.247067	40.8341	2.43295e-05	0.0056287	WATERCRESS_020041	sp|Q9C637|RLP6_ARATH	66.667	171	56	1	1	170	8	178	4.28e-68	226
MSTRG.5590	-7.74981	0.415943	48.3989	2.47141e-05	0.00567003	WATERCRESS_032016	sp|Q52T38|ZDH22_ARATH	41.414	99	9	1	1	50	31	129	2.94e-12	63.9
MSTRG.23706	0.72055	8.24881	35.6551	2.60697e-05	0.00593161	WATERCRESS_006107	NA	NA	NA	NA	NA	NA	NA	NA	NA	NA	NA
MSTRG.29714	0.867899	7.16995	35.4151	2.7035e-05	0.00610082	WATERCRESS_012448	sp|Q7G193|ALDO1_ARATH	88.832	1361	145	6	4	1361	12	1368	0	2454
MSTRG.3855	-0.946489	4.12489	34.9829	2.88777e-05	0.00646368	WATERCRESS_011395	sp|F4KFS7|MEB2_ARATH	58.537	615	160	12	1	592	1	543	0	568
MSTRG.21031	-0.558343	6.24281	34.8653	2.94036e-05	0.00652831	WATERCRESS_035010	sp|P37707|B2_DAUCA	78.947	152	32	0	131	282	54	205	5.81e-92	273
MSTRG.21084	1.44948	2.95002	34.7732	2.98231e-05	0.00656848	WATERCRESS_035062	sp|Q9URZ0|AGAL_SCHPO	24.595	370	176	12	43	389	33	322	2.97e-21	100
MSTRG.33722	2.0934	2.66286	34.6004	3.06285e-05	0.00669233	WATERCRESS_026770	sp|Q9ZPV5|NOC2L_ARATH	38.152	422	256	3	1	418	188	608	1.79e-94	303
MSTRG.33722	2.0934	2.66286	34.6004	3.06285e-05	0.00669233	WATERCRESS_026771	NA	NA	NA	NA	NA	NA	NA	NA	NA	NA	NA
MSTRG.7702	0.642172	6.58604	34.4663	3.12705e-05	0.0067788	WATERCRESS_001510	sp|Q9LS94|RAG3F_ARATH	97.297	148	4	0	12	159	59	206	4.6e-105	301
MSTRG.19913	-9.65313	-0.074531	58.9546	3.18746e-05	0.00685467	WATERCRESS_035474	sp|Q9SK33|WRK60_ARATH	50.167	299	76	4	1	263	1	262	8.56e-90	270
MSTRG.26482	0.8139	5.58981	34.293	3.21226e-05	0.00685467	WATERCRESS_021056	sp|Q94A08|RFS2_ARATH	94.179	773	45	0	1	773	1	773	0	1532
MSTRG.26482	0.8139	5.58981	34.293	3.21226e-05	0.00685467	WATERCRESS_021057	NA	NA	NA	NA	NA	NA	NA	NA	NA	NA	NA
MSTRG.21162	0.95235	3.57257	34.2333	3.24224e-05	0.00685467	WATERCRESS_035140	sp|P38935|SMBP2_HUMAN	46.047	645	329	9	10	642	5	642	0	543
MSTRG.5555	8.04884	-0.71729	41.5355	3.26183e-05	0.00685467	NA	NA	NA	NA	NA	NA	NA	NA	NA	NA	NA	NA
MSTRG.33098	-2.59764	1.87755	34.1462	3.28653e-05	0.00685467	WATERCRESS_009683	sp|F4JKK0|SUD1_ARATH	37.5	64	35	3	20	78	68	131	7.45e-08	55.8
MSTRG.4695	9.2365	-0.262822	69.7154	3.35452e-05	0.00694386	NA	NA	NA	NA	NA	NA	NA	NA	NA	NA	NA	NA
MSTRG.24700	1.17473	4.32546	33.8823	3.425e-05	0.00703189	WATERCRESS_007138	sp|A0A1P8B760|AMI4G_ARATH	88.235	493	54	1	18	506	20	512	0	843
MSTRG.20950	-0.981656	5.71099	33.8394	3.44813e-05	0.00703189	WATERCRESS_034924	sp|Q8W4P9|TT9_ARATH	86	800	91	2	26	804	19	818	0	1386
MSTRG.19459	-8.95375	0.507258	43.9528	3.8128e-05	0.00769261	NA	NA	NA	NA	NA	NA	NA	NA	NA	NA	NA	NA
MSTRG.20308	-1.18061	5.713	33.1783	3.828e-05	0.00769261	WATERCRESS_030014	sp|Q9ZSI1|EXP17_ARATH	90.588	255	24	0	1	255	1	255	4.89e-176	487
MSTRG.4527	-1.31795	5.63643	32.9302	3.98263e-05	0.00794535	WATERCRESS_034611	sp|C4B7M7|RPS4W_ARATH	45.311	1141	540	26	4	1100	14	1114	0	864
MSTRG.4390	5.03158	1.41325	32.2595	4.43737e-05	0.00878886	WATERCRESS_034460	sp|Q9SVM4|GLYC5_ARATH	58.173	416	56	6	1	298	45	460	3.01e-152	437
MSTRG.34461	-2.43859	1.21856	32.2064	4.47584e-05	0.00880174	WATERCRESS_027592	NA	NA	NA	NA	NA	NA	NA	NA	NA	NA	NA
MSTRG.22578	1.63309	5.76526	31.9751	4.64786e-05	0.0090752	NA	NA	NA	NA	NA	NA	NA	NA	NA	NA	NA	NA
MSTRG.845	-9.7327	0.744531	41.7128	4.80957e-05	0.0093248	WATERCRESS_040742	sp|Q9LNW1|RAA2B_ARATH	94.444	36	2	0	36	71	70	105	3.98e-17	74.3
MSTRG.20149	-0.663469	4.5524	31.6853	4.87398e-05	0.00935119	WATERCRESS_035720	sp|Q9SJU0|KN7M_ARATH	82.881	479	38	5	1	439	1	475	0	733
MSTRG.7672	-0.885537	3.3499	31.6414	4.90933e-05	0.00935119	WATERCRESS_001480	sp|Q9LJK3|LAG12_ARATH	89.262	298	28	2	1	297	1	295	0	548
MSTRG.7071	5.72471	1.98248	33.2707	4.95206e-05	0.00935119	WATERCRESS_000875	NA	NA	NA	NA	NA	NA	NA	NA	NA	NA	NA
MSTRG.34455	-5.7742	-0.632713	35.301	4.98813e-05	0.00935119	NA	NA	NA	NA	NA	NA	NA	NA	NA	NA	NA	NA
MSTRG.5556	6.98763	-0.755237	37.9272	4.99301e-05	0.00935119	NA	NA	NA	NA	NA	NA	NA	NA	NA	NA	NA	NA
MSTRG.7834	-1.07675	3.33938	31.4371	5.07765e-05	0.00944547	WATERCRESS_001651	sp|Q93Y39|RH13_ARATH	45.872	109	20	2	1	75	1	104	2.09e-16	77.4
MSTRG.7834	-1.07675	3.33938	31.4371	5.07765e-05	0.00944547	WATERCRESS_001652	sp|Q93Y39|RH13_ARATH	84.211	152	24	0	2	153	392	543	2.69e-73	242
MSTRG.36306	-7.02951	-0.625875	40.4087	5.53187e-05	0.0102213	WATERCRESS_015728	sp|Q9FEF8|FBRL1_ARATH	64.706	170	43	1	35	187	63	232	1.37e-67	211
MSTRG.2060	5.08731	1.61402	30.8155	5.63146e-05	0.010336	WATERCRESS_037741	sp|P48483|PP13_ARATH	97.845	232	5	0	1	232	86	317	2.03e-171	478
MSTRG.24354	-1.56698	1.73872	30.7478	5.69582e-05	0.0103496	WATERCRESS_006783	sp|Q8H133|PLP8_ARATH	93.384	529	22	4	34	553	1	525	0	974
MSTRG.1486	-6.99769	5.11599	30.707	5.73507e-05	0.0103496	WATERCRESS_038731	sp|P49636|RL40_NICSY	85.263	95	14	0	157	251	34	128	7.07e-54	172
MSTRG.35021	5.75893	-0.475584	32.2924	5.75164e-05	0.0103496	NA	NA	NA	NA	NA	NA	NA	NA	NA	NA	NA	NA
MSTRG.31907	0.568589	4.7318	30.6489	5.7914e-05	0.0103534	WATERCRESS_008420	sp|Q9S7C9|AHL27_ARATH	88.746	311	26	2	1	302	1	311	1.78e-153	434
MSTRG.33682	1.10955	3.2994	30.5965	5.84276e-05	0.0103779	WATERCRESS_026731	sp|Q9LYN6|Y3565_ARATH	72.555	317	69	4	1	313	1	303	1.37e-140	409
MSTRG.21008	-2.53633	0.171515	29.9082	6.56749e-05	0.0115881	WATERCRESS_034989	NA	NA	NA	NA	NA	NA	NA	NA	NA	NA	NA
MSTRG.3568	2.29104	1.84373	29.8721	6.60829e-05	0.0115881	WATERCRESS_011075	sp|P55229|GLGL1_ARATH	94.444	522	28	1	22	542	1	522	0	1023
MSTRG.25483	-1.81503	4.03007	29.7716	6.72325e-05	0.0116507	WATERCRESS_020089	sp|Q9LIB2|PHS1_ARATH	91.131	981	65	5	1	978	1	962	0	1823
MSTRG.7693	1.99253	1.31237	29.7439	6.75524e-05	0.0116507	WATERCRESS_001502	sp|Q67YI6|ATL65_ARATH	88.078	411	38	8	1	400	1	411	0	607
MSTRG.34338	0.532215	6.42178	29.7304	6.77093e-05	0.0116507	WATERCRESS_027447	sp|Q39250|ADF1_ARATH	99.265	136	1	0	258	393	1	136	2.76e-95	290
MSTRG.19430	-0.557781	5.17985	29.4929	7.05404e-05	0.0118983	WATERCRESS_019315	sp|P52901|ODPA1_ARATH	95.116	389	19	0	1	389	1	389	0	779
MSTRG.34772	1.07356	5.76535	29.4918	7.05535e-05	0.0118983	WATERCRESS_014120	sp|Q9FYB5|DNJ11_ARATH	88.889	162	17	1	1	162	1	161	3.51e-87	254
MSTRG.24394	0.897755	5.77826	29.466	7.08693e-05	0.0118983	WATERCRESS_006823	sp|Q6DCD1|FGGY_XENLA	44.227	563	254	9	15	541	11	549	4.33e-165	483
MSTRG.34682	-0.626918	5.11897	29.4653	7.08774e-05	0.0118983	WATERCRESS_014027	NA	NA	NA	NA	NA	NA	NA	NA	NA	NA	NA
MSTRG.19269	-7.37378	3.4932	29.3491	7.23189e-05	0.0119641	WATERCRESS_019165	sp|Q9ZVL3|NFYC3_ARATH	94.009	217	11	1	2	216	1	217	1.05e-139	392
MSTRG.30622	-1.11514	4.12026	29.3449	7.23723e-05	0.0119641	WATERCRESS_013438	sp|Q9FL59|FTIP1_ARATH	97.733	794	18	0	1	794	1	794	0	1624
MSTRG.3336	2.56809	1.47626	29.3289	7.25726e-05	0.0119641	WATERCRESS_010836	sp|Q39057|CONS_ARATH	82.368	380	57	5	378	754	1	373	0	619
MSTRG.29	4.10957	0.876329	29.2905	7.30583e-05	0.0119724	WATERCRESS_038426	sp|Q9FK27|FB342_ARATH	82.738	336	48	4	1	326	1	336	0	551
MSTRG.5453	-1.90765	2.50608	29.2233	7.3917e-05	0.0120415	WATERCRESS_029758	sp|O81210|RBOHC_ARATH	91.128	913	68	8	1	908	1	905	0	1727
MSTRG.3476	1.84805	2.49322	29.0917	7.56315e-05	0.0122483	WATERCRESS_010990	sp|F4JWM0|DSC2_ARATH	51.573	572	243	6	213	755	339	905	6.07e-177	547
MSTRG.21030	1.28333	4.15917	28.842	7.90112e-05	0.0126655	WATERCRESS_035007	sp|Q9LI89|FBK70_ARATH	82.938	422	72	0	5	426	1	422	0	730
MSTRG.20800	7.97254	-0.450679	34.3053	7.91276e-05	0.0126655	NA	NA	NA	NA	NA	NA	NA	NA	NA	NA	NA	NA
MSTRG.3490	1.22896	3.3742	28.7225	8.06894e-05	0.0128408	WATERCRESS_010999	NA	NA	NA	NA	NA	NA	NA	NA	NA	NA	NA
MSTRG.33879	0.966201	6.36774	28.617	8.22049e-05	0.0130068	WATERCRESS_026953	sp|Q9SCN8|CD48D_ARATH	95.343	816	31	3	1	810	1	815	0	1566
MSTRG.5738	1.91928	2.18995	28.4407	8.48082e-05	0.013342	WATERCRESS_032197	sp|B1LLJ9|RHMA_ECOSM	34.252	254	162	1	80	333	9	257	5.61e-43	152
MSTRG.34966	-0.634411	6.00914	28.361	8.60159e-05	0.0134551	WATERCRESS_014323	sp|Q9SZA7|DRL29_ARATH	79.975	804	154	3	54	857	11	807	0	1316
MSTRG.34966	-0.634411	6.00914	28.361	8.60159e-05	0.0134551	WATERCRESS_014324	sp|Q9SZA4|CDC21_ARATH	94.9	451	23	0	143	593	7	457	0	897
MSTRG.5421	2.05215	5.21027	27.9826	9.20249e-05	0.0143138	WATERCRESS_029728	sp|O64896|TPPA_ARATH	95.052	384	18	1	1	383	1	384	0	760
MSTRG.35872	-7.99462	-0.705849	35.8091	9.34504e-05	0.0144538	WATERCRESS_015283	NA	NA	NA	NA	NA	NA	NA	NA	NA	NA	NA
MSTRG.5717	-2.61372	1.20834	27.7245	9.63964e-05	0.0148262	NA	NA	NA	NA	NA	NA	NA	NA	NA	NA	NA	NA
MSTRG.4469	-8.01785	-0.0537668	35.4903	9.70976e-05	0.0148511	WATERCRESS_034549	NA	NA	NA	NA	NA	NA	NA	NA	NA	NA	NA
MSTRG.14402	6.60666	4.51673	27.5224	9.99839e-05	0.0152034	WATERCRESS_024090	sp|Q9M015|Y5161_ARATH	81.176	170	32	0	1	170	1	170	7.33e-101	290
MSTRG.34891	-0.547517	7.2145	27.4937	0.000100506	0.0152034	WATERCRESS_014241	sp|Q0WW26|COPG_ARATH	96.163	886	34	0	1	886	1	886	0	1749
MSTRG.5613	-7.99075	-0.713592	34.8337	0.000105154	0.0158197	NA	NA	NA	NA	NA	NA	NA	NA	NA	NA	NA	NA
MSTRG.7660	2.66167	4.85506	27.1555	0.000106893	0.0159125	WATERCRESS_001462	sp|P48523|CADH4_ARATH	94.521	365	20	0	1	365	1	365	0	651
MSTRG.36129	-1.25275	4.13873	27.1537	0.000106927	0.0159125	WATERCRESS_015550	sp|Q84WN3|SWT17_ARATH	81.481	243	25	3	1	225	1	241	1.13e-134	380
MSTRG.22642	-1.16783	3.83808	27.042	0.000109138	0.0161542	WATERCRESS_036130	sp|P92941|CLCA_ARATH	96.268	777	26	2	1	776	1	775	0	1526
MSTRG.10312	0.919881	6.03876	26.89	0.00011223	0.0164461	WATERCRESS_017355	sp|Q9LUW5|RH53_ARATH	89.544	526	45	4	36	555	39	560	0	877
MSTRG.34207	0.787141	3.90557	26.8864	0.000112305	0.0164461	WATERCRESS_027304	sp|Q42539|PIMT1_ARATH	94.009	217	13	0	1	217	1	217	8.33e-148	423
MSTRG.33405	-0.820287	4.44321	26.6889	0.000116476	0.0169666	WATERCRESS_026438	sp|Q5XF59|HIBC4_ARATH	90.299	402	38	1	1	402	1	401	0	728
MSTRG.33405	-0.820287	4.44321	26.6889	0.000116476	0.0169666	WATERCRESS_026439	NA	NA	NA	NA	NA	NA	NA	NA	NA	NA	NA
MSTRG.34322	-0.856328	3.74999	26.6172	0.000118031	0.0171027	WATERCRESS_027425	sp|Q3S4A7|AHK5_ARATH	76.242	644	96	7	3	593	14	653	0	946
MSTRG.20672	2.21106	1.85173	26.49	0.000120852	0.0174198	WATERCRESS_030436	sp|Q9LDS6|CRK32_ARATH	59.356	652	219	7	688	1328	1	617	0	759
MSTRG.7889	-0.767399	4.31948	26.3585	0.00012385	0.0175623	WATERCRESS_001710	sp|Q9LSC2|Y3589_ARATH	79.75	400	39	2	1	399	1	359	0	643
MSTRG.23003	-1.10579	2.38212	26.358	0.000123861	0.0175623	WATERCRESS_005452	sp|A0JM23|NPHP3_XENTR	33.333	108	72	0	132	239	1078	1185	3.28e-10	63.9
MSTRG.23003	-1.10579	2.38212	26.358	0.000123861	0.0175623	WATERCRESS_005453	NA	NA	NA	NA	NA	NA	NA	NA	NA	NA	NA
MSTRG.35058	-2.10211	4.74631	26.3462	0.000124135	0.0175623	WATERCRESS_014421	sp|Q9SZ58|BRAT1_ARATH	84.267	464	64	2	1	464	3	457	0	787
MSTRG.21004	-0.809344	4.86156	26.3351	0.000124393	0.0175623	WATERCRESS_034986	sp|Q96RT7|GCP6_HUMAN	34.177	158	96	2	971	1128	1602	1751	1.31e-18	95.9
MSTRG.31618	-0.667384	4.56129	26.1238	0.000129412	0.0181777	WATERCRESS_008110	sp|F4HWL3|RLP4_ARATH	34.846	617	349	20	19	613	22	607	2.08e-100	322
MSTRG.25311	1.10454	4.7635	26.0495	0.000131233	0.0183399	WATERCRESS_019895	sp|Q9LRV8|PIRL2_ARATH	84.672	137	18	2	1	136	337	471	2.39e-78	241
MSTRG.25311	1.10454	4.7635	26.0495	0.000131233	0.0183399	WATERCRESS_019896	sp|Q9LRV8|PIRL2_ARATH	90.625	32	3	0	1	32	88	119	9.57e-13	63.5
MSTRG.25311	1.10454	4.7635	26.0495	0.000131233	0.0183399	WATERCRESS_019897	NA	NA	NA	NA	NA	NA	NA	NA	NA	NA	NA
MSTRG.5523	-0.65458	4.85975	25.8091	0.000137322	0.019094	WATERCRESS_029831	sp|Q9ZQ31|STY13_ARATH	45.196	281	136	6	6	280	116	384	1.97e-77	246
MSTRG.20336	-1.31367	2.90523	25.7696	0.000138351	0.0191404	WATERCRESS_030044	sp|Q2YDC9|PDCD2_BOVIN	37.666	377	182	12	14	379	4	338	8.14e-66	215
MSTRG.33580	-0.589417	6.32118	25.6424	0.000141732	0.0195102	WATERCRESS_026619	sp|Q6NLQ6|CDPKW_ARATH	96.262	535	19	1	1	534	1	535	0	1071
MSTRG.32345	4.18568	1.23309	25.4669	0.00014655	0.020073	NA	NA	NA	NA	NA	NA	NA	NA	NA	NA	NA	NA
MSTRG.5548	4.32649	1.254	25.3636	0.000149473	0.020372	WATERCRESS_029857	sp|F4I902|CHS1_ARATH	52.033	123	59	0	211	333	282	404	2.2e-30	122
MSTRG.20114	-0.736997	3.88728	25.237	0.000153147	0.0207559	WATERCRESS_035679	NA	NA	NA	NA	NA	NA	NA	NA	NA	NA	NA
MSTRG.1424	-8.91301	2.12824	25.2149	0.000153797	0.0207559	WATERCRESS_037139	NA	NA	NA	NA	NA	NA	NA	NA	NA	NA	NA
MSTRG.1424	-8.91301	2.12824	25.2149	0.000153797	0.0207559	WATERCRESS_037140	sp|Q9LRP3|Y3174_ARATH	91.026	468	40	2	1	467	1	467	0	862
MSTRG.22671	1.55433	3.65406	25.1256	0.000156464	0.0210127	WATERCRESS_036167	sp|Q38897|BEL1_ARATH	83.468	617	76	7	1	597	1	611	0	936
MSTRG.25027	0.590431	6.74321	25.0728	0.000158065	0.0210872	WATERCRESS_007459	sp|P56941|NPC1_PIG	33.613	1193	677	25	42	1162	25	1174	0	627
MSTRG.1521	3.53517	0.557913	25.036	0.000159192	0.0210872	WATERCRESS_039987	NA	NA	NA	NA	NA	NA	NA	NA	NA	NA	NA
MSTRG.18168	0.730303	4.55303	24.9699	0.000161237	0.0210872	WATERCRESS_017889	sp|Q93YV5|DA2_ARATH	95.96	99	4	0	1	99	1	99	5.66e-66	206
MSTRG.20580	0.952367	2.84485	24.9676	0.00016131	0.0210872	WATERCRESS_030335	NA	NA	NA	NA	NA	NA	NA	NA	NA	NA	NA
MSTRG.5470	-0.82205	3.31055	24.9637	0.000161432	0.0210872	WATERCRESS_029775	sp|Q8GUG9|PUB11_ARATH	24.275	276	204	2	138	413	334	604	9.45e-13	74.3
MSTRG.7927	-1.00614	7.96428	24.9579	0.000161614	0.0210872	WATERCRESS_001752	sp|Q9LK72|LECT5_ARATH	89.855	276	28	0	1	276	1	276	0	515
MSTRG.34697	-2.50151	1.44024	24.8832	0.000163968	0.0212935	WATERCRESS_014043	sp|O23193|CBSX1_ARATH	94.22	173	10	0	1	173	64	236	3.51e-118	336
MSTRG.31143	0.588839	6.07838	24.8318	0.000165611	0.0214059	WATERCRESS_007605	sp|Q9XIC5|NAC17_ARATH	78.735	569	91	8	488	1043	1	552	0	900
MSTRG.24372	-0.938382	5.94171	24.5717	0.000174218	0.022296	WATERCRESS_006801	sp|Q65XS5|BC10_ORYSJ	36.875	320	161	11	100	387	78	388	6.09e-54	186
MSTRG.5543	0.720513	5.14171	24.5533	0.000174847	0.022296	WATERCRESS_029851	sp|Q8CCP0|NEMF_MOUSE	38.163	1132	569	28	2	1070	1	1064	0	651
MSTRG.34706	0.730521	4.06899	24.5509	0.000174928	0.022296	WATERCRESS_014052	sp|Q8LDU4|RCCR_ARATH	83.699	319	44	2	1	319	1	311	1.82e-177	506
MSTRG.28198	0.585887	7.65611	24.5254	0.000175802	0.0223042	WATERCRESS_004127	sp|Q84P25|4CLL2_ARATH	88.673	565	61	1	1745	2306	1	565	0	1033
MSTRG.28198	0.585887	7.65611	24.5254	0.000175802	0.0223042	WATERCRESS_004128	sp|F4HSU3|OFUT6_ARATH	90.317	568	49	3	587	1152	1	564	0	1063
MSTRG.34168	-0.822791	4.84926	24.4589	0.000178108	0.0224931	WATERCRESS_027260	sp|Q8RWD5|SCD2_ARATH	90.674	579	41	4	1	568	1	577	0	971
MSTRG.20832	0.719849	6.77871	24.332	0.000182605	0.0227736	WATERCRESS_030633	sp|Q6IMT0|KIP_ARATH	82.749	2226	362	10	1	2219	1	2211	0	3719
MSTRG.23644	0.77159	5.34606	24.3238	0.000182898	0.0227736	WATERCRESS_006053	sp|O49506|GLO5_ARATH	97.011	368	11	0	1	368	1	368	0	733
MSTRG.13335	9.32886	-0.467993	28.3906	0.000183004	0.0227736	WATERCRESS_026019	NA	NA	NA	NA	NA	NA	NA	NA	NA	NA	NA
MSTRG.945	8.74787	-0.877093	42.9705	0.000183638	0.0227736	NA	NA	NA	NA	NA	NA	NA	NA	NA	NA	NA	NA
MSTRG.5625	-6.44452	0.134672	37.1613	0.000185236	0.0228428	NA	NA	NA	NA	NA	NA	NA	NA	NA	NA	NA	NA
MSTRG.25465	4.66997	0.0700084	25.3185	0.000185856	0.0228428	NA	NA	NA	NA	NA	NA	NA	NA	NA	NA	NA	NA
MSTRG.83	0.562012	5.11648	24.0878	0.00019162	0.023357	WATERCRESS_030682	sp|Q9MA75|VIP1_ARATH	75.224	335	48	11	4	308	10	339	3.27e-161	455
MSTRG.26099	0.784267	3.88204	24.0847	0.000191736	0.023357	WATERCRESS_020688	sp|A1DLW4|FES1_NEOFI	28.641	206	122	4	64	266	4	187	1.65e-14	75.5
MSTRG.20251	0.884358	5.78695	24.0051	0.000194789	0.0236244	WATERCRESS_029952	sp|Q9FHK4|EDR4_ARATH	43.137	51	29	0	287	337	488	538	3.98e-08	60.1
MSTRG.3512	1.25962	3.39034	23.9329	0.000197603	0.0237775	WATERCRESS_011023	NA	NA	NA	NA	NA	NA	NA	NA	NA	NA	NA
MSTRG.6057	-0.935796	4.76393	23.9284	0.000197779	0.0237775	WATERCRESS_032543	sp|Q9ZSI1|EXP17_ARATH	90.588	255	24	0	1	255	1	255	8.27e-176	486
MSTRG.17644	-0.735432	5.04222	23.7868	0.000203439	0.0243517	WATERCRESS_036371	sp|Q8S3F1|BH020_ARATH	81.538	325	53	5	1	323	1	320	6.27e-168	472
MSTRG.563	-1.12141	9.88901	23.6738	0.000208088	0.0248003	WATERCRESS_031194	sp|Q8W4H8|GDL19_ARATH	84.872	390	51	2	196	582	2	386	0	691
MSTRG.4464	-0.914002	5.28079	23.6058	0.000210943	0.0250322	WATERCRESS_034544	sp|Q9FI14|TAO1_ARATH	74.159	832	144	2	266	1026	42	873	0	1242
MSTRG.7434	0.641306	6.55152	23.5787	0.000212091	0.0250604	WATERCRESS_001236	NA	NA	NA	NA	NA	NA	NA	NA	NA	NA	NA
MSTRG.12496	0.625241	4.20177	23.4453	0.00021786	0.025632	WATERCRESS_025129	sp|P57681|PCYOX_ARATH	78.413	315	56	4	9	313	41	353	6.39e-175	496
MSTRG.12496	0.625241	4.20177	23.4453	0.00021786	0.025632	WATERCRESS_025130	sp|P57681|PCYOX_ARATH	83.453	139	18	1	1	134	361	499	3.71e-71	224
MSTRG.11585	1.2793	2.56946	23.4047	0.000219653	0.025733	WATERCRESS_022439	NA	NA	NA	NA	NA	NA	NA	NA	NA	NA	NA
MSTRG.18987	-0.699773	5.17573	23.3397	0.000222553	0.0259623	WATERCRESS_018781	sp|Q39265|ZFP6_ARATH	88.325	197	23	0	1	197	1	197	3.4e-112	321
MSTRG.7714	0.794585	3.7168	23.2538	0.000226455	0.026306	WATERCRESS_001522	sp|Q2JS42|PYRH_SYNJA	65.401	237	82	0	89	325	1	237	8.46e-112	327
MSTRG.15472	0.50631	4.62123	23.1616	0.000230728	0.0266898	WATERCRESS_031623	sp|Q9XJ35|CLPR1_ARATH	90.571	403	22	4	1	403	1	387	0	719
MSTRG.24786	1.65845	8.2294	23.1298	0.000232225	0.0267506	WATERCRESS_007225	sp|Q42600|C84A1_ARATH	92.843	517	37	0	3	519	4	520	0	946
MSTRG.25418	0.85857	4.95084	23.0746	0.000234847	0.0268473	WATERCRESS_020015	sp|Q94JU2|WTR18_ARATH	83.06	366	24	1	1	328	1	366	0	596
MSTRG.4406	-3.10001	0.641166	23.0711	0.000235015	0.0268473	WATERCRESS_034470	sp|Q5UNY4|YL728_MIMIV	28.916	415	208	12	251	629	134	497	2.74e-46	175
MSTRG.31280	1.18308	3.00936	23.0104	0.00023794	0.0270691	WATERCRESS_007752	sp|O82768|HIS2_ARATH	84.59	305	23	2	1	305	1	281	0	516
MSTRG.31460	2.23619	2.60639	22.9596	0.000240418	0.0272385	NA	NA	NA	NA	NA	NA	NA	NA	NA	NA	NA	NA
MSTRG.20799	4.11603	0.0031135	22.7128	0.000252894	0.0283691	NA	NA	NA	NA	NA	NA	NA	NA	NA	NA	NA	NA
MSTRG.33622	0.838593	3.54036	22.6763	0.000254797	0.0283691	WATERCRESS_026667	NA	NA	NA	NA	NA	NA	NA	NA	NA	NA	NA
MSTRG.3565	-0.621037	6.56942	22.6539	0.000255976	0.0283691	WATERCRESS_011076	sp|P59833|UGPI3_ARATH	85.207	169	24	1	1	168	1	169	3.04e-86	261
MSTRG.15344	7.04633	1.43662	23.6024	0.000256476	0.0283691	WATERCRESS_031472	sp|P0C7R2|LI2P2_ARATH	87.363	182	22	1	1	181	98	279	8.38e-116	332
MSTRG.15344	7.04633	1.43662	23.6024	0.000256476	0.0283691	WATERCRESS_031473	sp|P0C7R1|PPR74_ARATH	71.429	259	50	4	1	255	1	239	1.32e-124	356
MSTRG.33906	0.912305	3.42829	22.6438	0.000256512	0.0283691	WATERCRESS_026980	NA	NA	NA	NA	NA	NA	NA	NA	NA	NA	NA
MSTRG.19912	4.6358	1.6069	22.6235	0.000257586	0.0283691	NA	NA	NA	NA	NA	NA	NA	NA	NA	NA	NA	NA
MSTRG.20968	-1.07352	3.10874	22.623	0.000257611	0.0283691	WATERCRESS_034943	sp|Q9LII9|GDL54_ARATH	85.561	374	50	1	1	374	1	370	0	653
MSTRG.32743	0.641366	3.70676	22.5659	0.000260666	0.0285913	WATERCRESS_009305	sp|Q9SGE2|SMR2_ARATH	83.036	112	18	1	1	112	1	111	3.37e-50	157
MSTRG.4405	0.963833	7.06179	22.3661	0.000271674	0.0295999	WATERCRESS_034476	sp|Q9S7D8|APS4_ARATH	88.699	469	49	2	459	923	1	469	0	852
MSTRG.34578	-1.06802	6.69479	22.3601	0.000272013	0.0295999	WATERCRESS_013919	sp|O48947|CESA2_ARATH	95.334	1093	29	3	1	1080	1	1084	0	2029
MSTRG.7501	1.13784	4.29791	22.2647	0.000277465	0.0299426	WATERCRESS_001307	sp|Q9LSY9|U71B1_ARATH	74.59	488	106	6	6	491	1	472	0	736
MSTRG.13714	-0.632207	5.76414	22.2458	0.000278562	0.0299426	WATERCRESS_023325	sp|O78310|SODC2_ARATH	85.321	218	23	3	2	214	3	216	6.17e-126	357
MSTRG.20966	-0.992931	4.61541	22.2424	0.000278757	0.0299426	WATERCRESS_034942	sp|Q9LII8|KLCR2_ARATH	89.985	669	53	5	1	661	1	663	0	1214
MSTRG.35969	1.30082	3.51067	22.2286	0.000279562	0.0299426	WATERCRESS_015378	sp|Q9FUR2|IP5P2_ARATH	86	650	82	5	1	645	1	646	0	1109
MSTRG.19336	0.594542	4.99668	22.2108	0.0002806	0.0299426	WATERCRESS_019219	NA	NA	NA	NA	NA	NA	NA	NA	NA	NA	NA
MSTRG.8916	0.678165	3.5409	22.1579	0.000283717	0.0301072	WATERCRESS_015901	sp|O74828|ESF1_SCHPO	34.274	709	339	24	29	659	19	678	1.24e-77	265
MSTRG.22443	-9.0757	3.88056	22.1476	0.000284329	0.0301072	NA	NA	NA	NA	NA	NA	NA	NA	NA	NA	NA	NA
MSTRG.11138	1.1895	3.58584	22.0796	0.000288402	0.0304215	WATERCRESS_021966	sp|Q9LPW3|SCRM2_ARATH	25.714	175	99	7	1	145	269	442	1.59e-08	55.5
MSTRG.33939	1.55729	2.34825	21.9496	0.000296371	0.0311427	WATERCRESS_027020	sp|Q93XN8|SPP3B_ARATH	87.47	423	53	0	1	423	1	423	0	761
MSTRG.22501	-1.29462	1.60638	21.9178	0.000298358	0.0312323	WATERCRESS_035968	NA	NA	NA	NA	NA	NA	NA	NA	NA	NA	NA
MSTRG.25504	5.04153	3.65567	21.8002	0.000305842	0.0318945	NA	NA	NA	NA	NA	NA	NA	NA	NA	NA	NA	NA
MSTRG.20900	-8.78529	2.4264	26.855	0.000308229	0.0320221	NA	NA	NA	NA	NA	NA	NA	NA	NA	NA	NA	NA
MSTRG.7421	1.08694	4.63589	21.7407	0.000309713	0.0320553	NA	NA	NA	NA	NA	NA	NA	NA	NA	NA	NA	NA
MSTRG.33637	0.848623	3.88522	21.6967	0.000312608	0.0322338	WATERCRESS_026683	sp|Q9SMP5|C94B3_ARATH	44.269	506	255	7	3	492	1	495	3.11e-128	399
MSTRG.28248	0.804636	3.90947	21.6458	0.000315997	0.0324617	WATERCRESS_004180	NA	NA	NA	NA	NA	NA	NA	NA	NA	NA	NA
MSTRG.29717	0.887328	3.30261	21.6153	0.00031805	0.0325511	WATERCRESS_012451	sp|Q39238|TSL_ARATH	86.386	617	72	2	35	651	84	688	0	1102
MSTRG.24055	2.05477	5.83673	21.5054	0.000325566	0.0331486	WATERCRESS_006457	sp|P21276|SODF1_ARATH	93.396	212	14	0	1	212	1	212	1.51e-139	391
MSTRG.22634	0.884598	3.19991	21.4949	0.000326296	0.0331486	WATERCRESS_036131	sp|P82805|TO204_ARATH	51.737	259	53	4	1	259	1	187	7.17e-80	241
MSTRG.3411	0.665884	5.77024	21.3572	0.000336022	0.0336989	WATERCRESS_010917	sp|Q9LFL0|CSLD2_ARATH	93.543	1146	71	2	1	1144	1	1145	0	2204
MSTRG.4000	-0.917017	4.46388	21.3532	0.000336313	0.0336989	WATERCRESS_011563	sp|Q0WRB2|P2C73_ARATH	90.96	354	31	1	1	354	1	353	0	674
MSTRG.7560	-2.49415	0.546254	21.3452	0.000336884	0.0336989	WATERCRESS_001359	NA	NA	NA	NA	NA	NA	NA	NA	NA	NA	NA
MSTRG.18178	-1.03818	5.44365	21.3413	0.000337168	0.0336989	WATERCRESS_017899	sp|Q9M1S3|ARP1_ARATH	57.843	102	42	1	1	101	1	102	2.53e-34	127
MSTRG.15689	-1.2951	8.41426	21.332	0.000337834	0.0336989	WATERCRESS_031868	sp|Q8W4H8|GDL19_ARATH	83.463	387	56	2	157	540	5	386	0	673
MSTRG.26184	-7.71739	0.198702	23.0853	0.000348463	0.0345124	NA	NA	NA	NA	NA	NA	NA	NA	NA	NA	NA	NA
MSTRG.15666	8.41789	-0.638428	24.3832	0.000348496	0.0345124	WATERCRESS_031844	NA	NA	NA	NA	NA	NA	NA	NA	NA	NA	NA
MSTRG.2748	0.502555	5.82598	21.1458	0.000351604	0.0346892	WATERCRESS_010202	sp|Q84JD5|P2C68_ARATH	88.889	396	38	2	1	393	1	393	0	693
MSTRG.20472	-0.94434	3.28274	21.13	0.000352801	0.0346892	WATERCRESS_030203	sp|Q8W4K1|TYW23_ARATH	80.276	1085	122	6	1	1083	1	995	0	1731
MSTRG.35009	-0.959721	6.03363	21.1115	0.000354211	0.0347039	WATERCRESS_014367	NA	NA	NA	NA	NA	NA	NA	NA	NA	NA	NA
MSTRG.35009	-0.959721	6.03363	21.1115	0.000354211	0.0347039	WATERCRESS_014368	sp|P92960|KAT3_ARATH	87.652	575	59	4	3	565	88	662	0	1011
MSTRG.20423	0.865274	6.2169	21.0911	0.000355769	0.0347329	WATERCRESS_030151	sp|O64425|RMA1_ARATH	86.853	251	28	2	1	248	1	249	2.74e-161	449
MSTRG.3412	1.07313	2.49714	21.064	0.000357853	0.0348129	WATERCRESS_010919	sp|Q6PAX2|ATD3B_XENLA	38.968	562	302	6	77	631	37	564	1.46e-119	373
MSTRG.3412	1.07313	2.49714	21.064	0.000357853	0.0348129	WATERCRESS_010921	NA	NA	NA	NA	NA	NA	NA	NA	NA	NA	NA
MSTRG.20918	-0.653776	5.84507	20.9943	0.000363278	0.0352162	WATERCRESS_034888	sp|Q9MBH1|AIG2C_ARATH	79.355	155	26	1	4	152	3	157	9.01e-84	251
MSTRG.29788	-1.3864	6.98325	20.8339	0.000376123	0.0363335	WATERCRESS_012531	sp|Q42517|PERN_ARMRU	91.753	291	24	0	438	728	37	327	0	551
MSTRG.24208	2.41589	4.87634	20.8084	0.000378205	0.0363517	WATERCRESS_006617	sp|P24805|TSJT1_TOBAC	37.333	150	92	2	1	150	1	148	1.62e-31	116
MSTRG.20003	1.16374	2.57778	20.7994	0.000378953	0.0363517	WATERCRESS_035563	sp|Q1LUI2|HDDC2_DANRE	55.828	163	68	3	77	237	3	163	2.52e-59	189
MSTRG.6562	2.02758	1.75044	20.771	0.000381294	0.0364014	WATERCRESS_000401	sp|Q9FUT0|GSTU9_ARATH	82.667	225	39	0	1	225	1	225	5.82e-142	400
MSTRG.25448	-0.767327	4.87124	20.7611	0.000382115	0.0364014	WATERCRESS_020049	sp|Q05153|SSRP1_ARATH	91.176	646	55	2	1	644	1	646	0	1118
MSTRG.34030	1.50056	2.80376	20.5662	0.000398716	0.0378519	WATERCRESS_027113	sp|Q9SD42|RTH_ARATH	79.325	237	43	2	1	237	1	231	1.06e-138	391
MSTRG.34493	5.44974	-0.237952	23.5291	0.000403631	0.0381868	WATERCRESS_027610	sp|P92983|PROD1_ARATH	90	190	18	1	1	190	1	189	4.8e-111	328
MSTRG.34493	5.44974	-0.237952	23.5291	0.000403631	0.0381868	WATERCRESS_027611	sp|P92983|PROD1_ARATH	94.634	205	11	0	1	205	295	499	2.32e-142	409
MSTRG.5460	6.39426	2.20188	20.4746	0.000406806	0.0383554	WATERCRESS_029762	sp|Q9FI44|SDAF2_ARATH	89.894	188	18	1	1	187	1	188	6.85e-126	354
MSTRG.31709	0.711961	6.11357	20.3274	0.000420188	0.0394819	WATERCRESS_008206	NA	NA	NA	NA	NA	NA	NA	NA	NA	NA	NA
MSTRG.20239	-0.69486	5.46625	20.301	0.000422646	0.0395777	WATERCRESS_029936	sp|Q8RX88|FACE1_ARATH	98.113	424	8	0	1	424	1	424	0	852
MSTRG.31162	2.47728	4.54848	20.2533	0.000427115	0.0398607	NA	NA	NA	NA	NA	NA	NA	NA	NA	NA	NA	NA
MSTRG.33929	-0.592667	5.88456	20.1806	0.00043404	0.0403701	WATERCRESS_027001	sp|Q9SJ44|UEV1C_ARATH	95.238	42	2	0	2	43	58	99	1.02e-25	94.4
MSTRG.12823	-0.39409	4.74406	20.0739	0.000444434	0.0408404	WATERCRESS_025476	sp|Q42540|UBC7_ARATH	86.559	186	5	1	1	186	1	166	4.37e-116	329
MSTRG.1474	6.97592	3.51885	20.0735	0.000444473	0.0408404	WATERCRESS_038708	sp|Q9S9K4|ASPL2_ARATH	33.951	162	90	6	1	156	281	431	2.72e-16	83.2
MSTRG.33645	-0.530959	5.14299	20.071	0.000444718	0.0408404	WATERCRESS_026691	sp|Q8GUN2|HINT1_ARATH	91.837	147	12	0	1	147	1	147	4.54e-98	281
MSTRG.20461	1.50691	3.21775	20.0678	0.00044503	0.0408404	WATERCRESS_030190	sp|Q93V99|PDF2_ARATH	93.742	751	32	6	1	746	1	741	0	1441
MSTRG.3385	1.27809	5.31333	20.0139	0.000450394	0.0411953	WATERCRESS_010892	sp|Q9FMD9|GLN14_ARATH	97.472	356	9	0	1	356	1	356	0	718
MSTRG.33281	-1.06513	3.94072	19.9814	0.000453673	0.0413578	WATERCRESS_026309	sp|Q8LGG8|USPAL_ARATH	27.273	143	90	4	22	158	30	164	6.94e-12	63.2
MSTRG.32927	1.29642	2.01973	19.9476	0.000457101	0.0413718	WATERCRESS_009501	sp|O23039|ZIP5_ARATH	79.167	360	24	2	1	309	1	360	0	518
MSTRG.20826	8.76648	-1.05545	26.2512	0.000457117	0.0413718	NA	NA	NA	NA	NA	NA	NA	NA	NA	NA	NA	NA
MSTRG.35798	-5.9107	2.62974	19.9355	0.000458335	0.0413718	NA	NA	NA	NA	NA	NA	NA	NA	NA	NA	NA	NA
MSTRG.1600	6.20784	1.99999	19.8041	0.00047199	0.0424652	NA	NA	NA	NA	NA	NA	NA	NA	NA	NA	NA	NA
MSTRG.31760	-0.640699	3.9121	19.7489	0.00047787	0.0428542	WATERCRESS_008269	NA	NA	NA	NA	NA	NA	NA	NA	NA	NA	NA
MSTRG.31760	-0.640699	3.9121	19.7489	0.00047787	0.0428542	WATERCRESS_008270	sp|Q9M1S3|ARP1_ARATH	66.667	93	31	0	7	99	11	103	5.76e-38	136
MSTRG.36375	-8.55622	-0.205031	21.3412	0.000486102	0.0434509	NA	NA	NA	NA	NA	NA	NA	NA	NA	NA	NA	NA
MSTRG.12418	-0.471655	6.99597	19.6423	0.000489454	0.0434655	WATERCRESS_025043	sp|Q9XEE2|ANXD2_ARATH	92.79	319	20	2	1	318	1	317	0	603
MSTRG.18596	-0.631946	5.09902	19.6409	0.000489608	0.0434655	WATERCRESS_018353	sp|Q28EW0|TM87A_XENTR	30.123	405	254	11	70	465	85	469	2.41e-48	177
MSTRG.34294	-2.20029	0.849123	19.6283	0.000491002	0.0434655	WATERCRESS_027399	sp|Q9STG6|DUT_ARATH	85.185	135	10	3	1	130	1	130	6.78e-73	217
MSTRG.34075	0.571523	7.64092	19.6041	0.000493681	0.0435626	WATERCRESS_027156	NA	NA	NA	NA	NA	NA	NA	NA	NA	NA	NA
MSTRG.36197	0.426852	5.92262	19.5246	0.00050262	0.0442097	WATERCRESS_015622	sp|Q940H8|FRL4B_ARATH	89.85	532	54	0	1	532	1	532	0	939
MSTRG.3859	1.96196	1.03771	19.5066	0.000504661	0.0442478	WATERCRESS_011398	sp|Q8VZV9|PTA7_ARATH	81.818	165	22	3	1	161	1	161	5.96e-92	266
MSTRG.21329	0.555421	4.67801	19.4131	0.000515462	0.0450513	WATERCRESS_032684	sp|Q9C7W7|UGE4_ARATH	90.278	360	20	1	3	362	4	348	0	674
MSTRG.21329	0.555421	4.67801	19.4131	0.000515462	0.0450513	WATERCRESS_032685	NA	NA	NA	NA	NA	NA	NA	NA	NA	NA	NA
MSTRG.21329	0.555421	4.67801	19.4131	0.000515462	0.0450513	WATERCRESS_032686	NA	NA	NA	NA	NA	NA	NA	NA	NA	NA	NA
MSTRG.7855	-0.909674	3.3826	19.3521	0.000522646	0.0455347	WATERCRESS_001672	sp|O04023|SRC2_ARATH	43.396	159	68	5	1	152	25	168	9.72e-29	114
MSTRG.36371	-0.797076	3.88839	19.3246	0.000525915	0.0455521	WATERCRESS_015786	sp|Q9SV68|QORH_ARATH	91.463	328	28	0	1	328	1	328	0	602
MSTRG.36241	0.533258	5.00424	19.3226	0.000526155	0.0455521	WATERCRESS_015668	sp|O23300|ECI3_ARATH	90.308	227	21	1	1	227	1	226	2.79e-148	425
MSTRG.22529	-4.78643	2.2118	19.2867	0.000530467	0.0456805	WATERCRESS_036004	sp|Q9DAA6|EXOS1_MOUSE	44.262	183	97	2	53	234	10	188	3.36e-40	139
MSTRG.14851	1.06057	4.61093	19.2704	0.000532442	0.0456805	WATERCRESS_024581	sp|Q9C641|EFGM1_ARATH	92.308	780	33	3	1	779	1	754	0	1477
MSTRG.5530	4.39912	0.46404	19.9952	0.000532615	0.0456805	WATERCRESS_029839	sp|Q9SUA9|DOF44_ARATH	42.857	189	77	7	279	440	6	190	4.69e-31	121
MSTRG.13339	0.632878	3.9775	19.2425	0.000535836	0.045814	WATERCRESS_026018	sp|Q9LTK0|IPP2_ARATH	82.286	175	22	2	7	172	6	180	4.01e-74	223
MSTRG.22616	-2.34627	2.13466	19.0953	0.00055416	0.047234	WATERCRESS_036110	sp|Q8N5M1|ATPF2_HUMAN	29.775	178	118	3	1	176	106	278	1.84e-18	83.2
MSTRG.22616	-2.34627	2.13466	19.0953	0.00055416	0.047234	WATERCRESS_036111	NA	NA	NA	NA	NA	NA	NA	NA	NA	NA	NA
MSTRG.5299	1.10667	3.2875	19.0705	0.000557314	0.0473562	WATERCRESS_029598	sp|P0CH01|AT21A_ARATH	41.477	352	190	10	28	375	26	365	7.87e-77	244
MSTRG.9588	0.629685	4.40223	19.0273	0.000562862	0.0475072	WATERCRESS_016587	sp|Q9S7D1|DGDG1_ARATH	87.9	843	67	2	1	843	1	808	0	1470
MSTRG.20908	4.65814	2.5027	19.0146	0.000564503	0.0475072	WATERCRESS_034876	sp|Q9LTM2|C71BL_ARATH	88.174	482	45	1	18	487	18	499	0	857
MSTRG.20625	-0.478214	5.23839	18.9914	0.000567525	0.0475072	WATERCRESS_030383	sp|Q551H4|FRAY2_DICDI	52.258	310	144	3	32	340	59	365	1.89e-105	347
MSTRG.7844	0.498879	5.32287	18.9821	0.000568728	0.0475072	WATERCRESS_001661	sp|Q8L9T5|ATL2_ARATH	77.049	305	57	6	1	293	1	304	2.16e-145	413
MSTRG.8174	-0.602581	4.11375	18.9773	0.000569365	0.0475072	WATERCRESS_001995	sp|Q9SF21|RICE1_ARATH	91.5	200	17	0	1	200	1	200	1.61e-135	380
MSTRG.19255	-9.79745	1.31177	22.9577	0.000569853	0.0475072	WATERCRESS_019150	sp|P25702|ACP3_ARATH	68.75	128	35	2	5	127	9	136	2.04e-51	162
MSTRG.20491	1.10134	2.86792	18.9635	0.000571171	0.0475072	WATERCRESS_030223	sp|F4JL28|EBS_ARATH	83.772	228	34	2	1	226	1	227	9.29e-144	405
MSTRG.20260	0.837518	4.03082	18.9236	0.00057644	0.0478011	WATERCRESS_029962	sp|Q9SSE9|JMJ25_ARATH	47.588	311	148	5	15	316	434	738	1.9e-82	284
MSTRG.20260	0.837518	4.03082	18.9236	0.00057644	0.0478011	WATERCRESS_029963	sp|Q9SSE9|JMJ25_ARATH	32.474	194	108	6	1	182	103	285	3.29e-16	79
MSTRG.13454	-1.37452	2.05	18.8841	0.000581708	0.0480669	WATERCRESS_026142	sp|Q9FK33|PP427_ARATH	85.955	712	87	3	1	712	1	699	0	1234
MSTRG.20649	2.02273	6.77233	18.8673	0.000583956	0.0480669	WATERCRESS_030410	sp|Q84TI7|HKT1_ARATH	77.075	506	114	2	1	505	1	505	0	759
MSTRG.30634	3.90479	-0.372277	18.8605	0.000584883	0.0480669	NA	NA	NA	NA	NA	NA	NA	NA	NA	NA	NA	NA
MSTRG.27661	0.627275	7.733	18.7988	0.000593266	0.0486108	WATERCRESS_003564	sp|O65788|C71B2_ARATH	79.324	503	100	1	2	504	3	501	0	838
MSTRG.27661	0.627275	7.733	18.7988	0.000593266	0.0486108	WATERCRESS_003565	sp|Q96514|C71B7_ARATH	89.881	504	51	0	472	975	1	504	0	951
MSTRG.26303	-2.20113	0.936162	18.7682	0.000597474	0.0486847	WATERCRESS_020892	sp|Q6PV68|SMZ_ARATH	86.994	346	39	3	1	340	1	346	9.26e-173	486
MSTRG.13381	7.72958	-1.56331	30.109	0.000598136	0.0486847	NA	NA	NA	NA	NA	NA	NA	NA	NA	NA	NA	NA
MSTRG.34514	0.747058	4.10637	18.7538	0.000599473	0.0486847	WATERCRESS_013848	sp|Q0WQD2|GAUT3_ARATH	82.077	597	69	5	40	601	53	646	0	988
MSTRG.34514	0.747058	4.10637	18.7538	0.000599473	0.0486847	WATERCRESS_013849	NA	NA	NA	NA	NA	NA	NA	NA	NA	NA	NA
MSTRG.5591	-5.5394	-0.244129	18.725	0.000603479	0.0488658	NA	NA	NA	NA	NA	NA	NA	NA	NA	NA	NA	NA
MSTRG.8045	-1.13781	4.71857	18.7025	0.000606635	0.0489773	WATERCRESS_001868	sp|Q9LID5|DIR7_ARATH	85.795	176	25	0	1	176	1	176	2.87e-109	320
MSTRG.14578	5.79405	0.0150326	19.3577	0.000611229	0.0492039	WATERCRESS_024275	sp|O22882|PCP15_ARATH	73.585	106	23	3	1	102	1	105	2.25e-40	132
MSTRG.2778	0.788341	4.95684	18.6529	0.000613657	0.0492554	WATERCRESS_010230	sp|Q9C5T3|WRK26_ARATH	76.656	317	61	1	1	317	1	304	9.06e-171	487
MSTRG.26891	0.708036	4.63148	18.6389	0.000615654	0.0492592	WATERCRESS_002743	sp|Q84JH9|TBL25_ARATH	80.174	459	74	5	1	447	1	454	0	758
MSTRG.21077	0.528252	5.98575	18.6275	0.000617284	0.0492592	WATERCRESS_035055	sp|Q9LRV8|PIRL2_ARATH	86.681	473	60	2	1	472	1	471	0	823
MSTRG.2079	-9.29898	-0.221922	26.4456	0.000622495	0.0495315	WATERCRESS_040578	sp|Q67YC9|Y4141_ARATH	86.893	206	27	0	1	206	1	206	4.12e-137	384
MSTRG.7886	-0.955718	8.90048	18.5443	0.000629349	0.0497854	WATERCRESS_001707	sp|Q9LSB4|NAI2_ARATH	79.431	773	127	8	1	742	1	772	0	1119
MSTRG.4526	-0.884195	5.19829	18.5436	0.00062946	0.0497854	WATERCRESS_034610	sp|Q9FHE9|P2A08_ARATH	42.458	179	101	1	1	177	1	179	1.74e-40	144
MSTRG.3684	0.458419	6.04809	18.5323	0.000631111	0.0497854	WATERCRESS_011210	sp|Q0WNZ5|METE3_ARATH	89.206	806	57	2	634	1409	7	812	0	1454

## Sheet: R P+ 60vsWXVITA
genes	logFC	logCPM	F	PValue	FDR	WX_geneID	Uniprot_ID	pident	length	mismatch	gapopen	qstart	qend	sstart	send	evalue	bitscore
MSTRG.20878	-10.3436	4.32427	446.875	2.04612e-11	5.63316e-07	NA	NA	NA	NA	NA	NA	NA	NA	NA	NA	NA	NA
MSTRG.20350	-2.6652	4.6463	268.446	5.9088e-11	8.13377e-07	WATERCRESS_030060	sp|Q8L7U4|P23A_ARATH	94.262	122	7	0	194	315	3	124	5.22e-78	243
MSTRG.20350	-2.6652	4.6463	268.446	5.9088e-11	8.13377e-07	WATERCRESS_030061	sp|Q941I6|PMS1_ARATH	87.097	31	4	0	6	36	684	714	1.21e-09	55.1
MSTRG.20350	-2.6652	4.6463	268.446	5.9088e-11	8.13377e-07	WATERCRESS_030062	sp|Q941I6|PMS1_ARATH	87.356	87	8	1	1	84	1	87	1.24e-39	147
MSTRG.13346	-5.61663	5.01919	235.539	1.49046e-10	1.19195e-06	WATERCRESS_026026	sp|Q9FJ82|DAPB3_ARATH	75	76	1	1	1	76	241	298	5.83e-29	107
MSTRG.13346	-5.61663	5.01919	235.539	1.49046e-10	1.19195e-06	WATERCRESS_026027	sp|Q9FJ82|DAPB3_ARATH	94.118	68	4	0	3	70	159	226	1.78e-38	131
MSTRG.13346	-5.61663	5.01919	235.539	1.49046e-10	1.19195e-06	WATERCRESS_026028	sp|Q9FJ82|DAPB3_ARATH	88.158	76	2	1	1	69	80	155	1.75e-38	132
MSTRG.13346	-5.61663	5.01919	235.539	1.49046e-10	1.19195e-06	WATERCRESS_026029	sp|Q9FJ82|DAPB3_ARATH	91.429	70	6	0	1	70	1	70	1.09e-40	137
MSTRG.12774	-2.9261	4.28624	224.775	2.07179e-10	1.19195e-06	WATERCRESS_025422	sp|P59259|H4_ARATH	100	103	0	0	1	103	1	103	2.57e-67	199
MSTRG.19403	-5.67049	5.85575	217.24	2.63246e-10	1.19195e-06	WATERCRESS_019288	sp|F4IBE4|DRL10_ARATH	73.739	476	124	1	6	480	1	476	0	717
MSTRG.19403	-5.67049	5.85575	217.24	2.63246e-10	1.19195e-06	WATERCRESS_019289	sp|Q8W474|DRL7_ARATH	60.479	334	121	3	2	335	575	897	3.2e-118	365
MSTRG.20927	-5.40065	4.48539	216.669	2.68152e-10	1.19195e-06	NA	NA	NA	NA	NA	NA	NA	NA	NA	NA	NA	NA
MSTRG.34154	-2.86178	4.45643	212.92	3.03065e-10	1.19195e-06	WATERCRESS_027248	sp|Q9LN59|WAKLK_ARATH	71.429	742	197	8	779	1510	51	787	0	1033
MSTRG.26279	3.33181	2.91991	208.591	3.49958e-10	1.20434e-06	WATERCRESS_020866	sp|Q9M1S8|GCP2_ARATH	81.117	376	54	7	35	398	26	396	0	580
MSTRG.17481	-6.77598	3.3568	202.789	4.26271e-10	1.22467e-06	NA	NA	NA	NA	NA	NA	NA	NA	NA	NA	NA	NA
MSTRG.10501	-2.42154	5.79644	201.556	4.44832e-10	1.22467e-06	WATERCRESS_017573	sp|Q38931|FKB62_ARATH	92.74	551	40	0	542	1092	1	551	0	1011
MSTRG.33167	-8.43984	2.03748	189.892	6.7398e-10	1.68685e-06	WATERCRESS_009757	sp|Q9LQ95|Y1164_ARATH	86.634	202	27	0	3	204	6	207	3.35e-130	367
MSTRG.3367	-3.14052	4.04417	177.454	1.07853e-09	2.47441e-06	WATERCRESS_010876	NA	NA	NA	NA	NA	NA	NA	NA	NA	NA	NA
MSTRG.747	5.5393	6.01066	146.11	4.10057e-09	8.68406e-06	WATERCRESS_039774	sp|Q38931|FKB62_ARATH	90.731	561	42	1	504	1064	1	551	0	1005
MSTRG.35408	1.82295	5.48513	138.868	5.79434e-09	1.13946e-05	NA	NA	NA	NA	NA	NA	NA	NA	NA	NA	NA	NA
MSTRG.4472	-2.98272	5.0411	136.46	6.5242e-09	1.17671e-05	NA	NA	NA	NA	NA	NA	NA	NA	NA	NA	NA	NA
MSTRG.5634	-3.31521	5.38773	135.515	6.83862e-09	1.17671e-05	WATERCRESS_032080	sp|Q9SD53|Y3720_ARATH	23.543	446	278	15	7	425	47	456	4.61e-18	89.4
MSTRG.4408	-6.46138	3.3487	133.798	7.45491e-09	1.2073e-05	WATERCRESS_034474	sp|Q940Y9|POLL2_ARATH	86.111	72	10	0	141	212	446	517	1.41e-33	134
MSTRG.9772	1.4847	5.74922	130.296	8.91763e-09	1.36395e-05	WATERCRESS_016775	sp|Q9LVJ1|SBT14_ARATH	91.475	739	46	1	650	1371	39	777	0	1362
MSTRG.11422	1.77808	6.56831	127.709	1.02081e-08	1.47916e-05	WATERCRESS_022266	sp|Q9SJM0|CALSA_ARATH	88.796	1919	154	10	1	1873	1	1904	0	3442
MSTRG.5671	-1.49552	3.29641	121.19	1.45127e-08	1.99774e-05	WATERCRESS_032122	sp|Q975P3|APGM_SULTO	38.038	418	210	7	1	411	1	376	5.81e-81	260
MSTRG.4688	2.10514	4.48888	117.211	1.8142e-08	2.34024e-05	WATERCRESS_034789	sp|Q84W66|NFYB6_ARATH	88.462	234	24	1	766	996	1	234	3.23e-138	416
MSTRG.7776	-2.38334	5.65206	116.679	1.87009e-08	2.34024e-05	WATERCRESS_001586	sp|Q9LVI9|DPYD_ARATH	93.706	429	24	2	1	429	1	426	0	836
MSTRG.20866	-10.5453	1.77153	203.996	2.03383e-08	2.43449e-05	NA	NA	NA	NA	NA	NA	NA	NA	NA	NA	NA	NA
MSTRG.21954	-8.68426	2.40757	108.557	3.02064e-08	3.38119e-05	NA	NA	NA	NA	NA	NA	NA	NA	NA	NA	NA	NA
MSTRG.21258	-1.18683	5.96923	108.289	3.07035e-08	3.38119e-05	WATERCRESS_035234	sp|Q8LBH2|CAP8_ARATH	89.228	557	47	2	1	544	1	557	0	1004
MSTRG.12484	3.09752	3.77056	104.992	3.76599e-08	3.98775e-05	WATERCRESS_025114	NA	NA	NA	NA	NA	NA	NA	NA	NA	NA	NA
MSTRG.13554	4.02827	4.7652	104.015	4.00526e-08	4.08403e-05	WATERCRESS_023158	sp|O48781|SPX2_ARATH	90.94	298	15	2	1	297	1	287	0	514
MSTRG.35318	-4.57117	2.88196	101.746	4.63068e-08	4.55312e-05	WATERCRESS_014707	sp|P35132|UBC9_ARATH	98.649	148	2	0	1	148	1	148	4.29e-108	306
MSTRG.23732	-3.48922	5.6726	99.3495	5.41429e-08	5.14002e-05	WATERCRESS_006129	sp|F4JT82|RPP2C_ARATH	61.934	993	304	16	1	946	1	966	0	1107
MSTRG.2000	-6.03904	3.11746	97.115	6.28291e-08	5.76583e-05	WATERCRESS_039571	sp|Q9FI44|SDAF2_ARATH	89.894	188	18	1	1	187	1	188	2.64e-125	353
MSTRG.19472	-7.92682	2.02535	118.517	6.96658e-08	6.0654e-05	NA	NA	NA	NA	NA	NA	NA	NA	NA	NA	NA	NA
MSTRG.9374	-2.08593	3.10306	95.162	7.17318e-08	6.0654e-05	WATERCRESS_016357	sp|Q9SFB5|SCP27_ARATH	84.507	426	57	3	20	439	37	459	0	735
MSTRG.10573	-8.98072	2.93937	94.9658	7.27028e-08	6.0654e-05	NA	NA	NA	NA	NA	NA	NA	NA	NA	NA	NA	NA
MSTRG.1771	-1.29982	4.22736	91.2921	9.39433e-08	7.60692e-05	WATERCRESS_036811	sp|Q7Z392|TPC11_HUMAN	23.642	1197	731	36	85	1241	79	1132	2.94e-53	207
MSTRG.2628	4.93435	3.44398	89.3946	1.07621e-07	8.24361e-05	WATERCRESS_010082	NA	NA	NA	NA	NA	NA	NA	NA	NA	NA	NA
MSTRG.33500	1.09596	5.44432	89.3722	1.07795e-07	8.24361e-05	WATERCRESS_026543	sp|Q9LXS6|CISY2_ARATH	93.402	485	31	1	512	995	28	512	0	947
MSTRG.13574	-5.83787	2.06939	88.7028	1.13158e-07	8.41987e-05	NA	NA	NA	NA	NA	NA	NA	NA	NA	NA	NA	NA
MSTRG.18250	-8.73966	3.25011	140.526	1.39241e-07	0.00010088	NA	NA	NA	NA	NA	NA	NA	NA	NA	NA	NA	NA
MSTRG.17468	10.9143	2.31271	101.448	1.72526e-07	0.00012179	NA	NA	NA	NA	NA	NA	NA	NA	NA	NA	NA	NA
MSTRG.4389	-7.1106	1.10539	82.7222	1.77193e-07	0.000121958	NA	NA	NA	NA	NA	NA	NA	NA	NA	NA	NA	NA
MSTRG.4495	-5.48485	2.64169	82.1266	1.85566e-07	0.000124605	WATERCRESS_034581	NA	NA	NA	NA	NA	NA	NA	NA	NA	NA	NA
MSTRG.10286	-3.90147	3.14582	81.5651	1.93874e-07	0.000127084	WATERCRESS_017327	sp|Q9LSY8|U71B2_ARATH	81.687	486	88	1	1	486	1	485	0	814
MSTRG.9517	-0.894524	4.97694	81.1362	2.00503e-07	0.000128373	WATERCRESS_016518	sp|Q38870|CDPK2_ARATH	89.724	652	44	4	335	972	4	646	0	1201
MSTRG.35313	-4.76307	1.71298	80.1544	2.16671e-07	0.000135572	WATERCRESS_014700	sp|Q9SUD3|CX6B3_ARATH	98.718	78	1	0	1	78	1	78	5.42e-54	164
MSTRG.10077	-1.71239	3.01992	79.7081	2.24505e-07	0.000136059	WATERCRESS_017099	sp|Q8GXJ1|HDA15_ARATH	79.242	554	79	3	1	549	1	523	0	822
MSTRG.13278	11.7459	2.19296	193.581	2.31884e-07	0.000136059	WATERCRESS_025960	sp|Q9LF79|ACA8_ARATH	43.808	646	304	10	31	666	439	1035	8.27e-165	504
MSTRG.4690	0.940843	5.43951	79.1568	2.3463e-07	0.000136059	WATERCRESS_034792	sp|O14214|TRM10_SCHPO	41.704	223	115	4	90	297	51	273	6.05e-49	169
MSTRG.13452	-8.69191	0.329016	126.552	2.37217e-07	0.000136059	NA	NA	NA	NA	NA	NA	NA	NA	NA	NA	NA	NA
MSTRG.21089	-1.2881	4.12489	77.0976	2.77305e-07	0.0001544	WATERCRESS_035065	NA	NA	NA	NA	NA	NA	NA	NA	NA	NA	NA
MSTRG.21089	-1.2881	4.12489	77.0976	2.77305e-07	0.0001544	WATERCRESS_035066	sp|Q9LIP2|PSB5B_ARATH	79.412	34	7	0	148	181	196	229	8.8e-10	59.3
MSTRG.21876	1.52355	4.08733	76.9619	2.80412e-07	0.0001544	NA	NA	NA	NA	NA	NA	NA	NA	NA	NA	NA	NA
MSTRG.35798	-10.4424	2.62974	75.3937	3.19348e-07	0.000172392	NA	NA	NA	NA	NA	NA	NA	NA	NA	NA	NA	NA
MSTRG.12797	1.96859	5.00574	74.981	3.3059e-07	0.000175028	WATERCRESS_025447	sp|P59259|H4_ARATH	100	103	0	0	1	103	1	103	2.57e-67	199
MSTRG.21162	1.42013	3.57257	74.0952	3.56267e-07	0.000185064	WATERCRESS_035140	sp|P38935|SMBP2_HUMAN	46.047	645	329	9	10	642	5	642	0	543
MSTRG.5604	-8.75338	0.184443	115.182	3.81585e-07	0.000194545	NA	NA	NA	NA	NA	NA	NA	NA	NA	NA	NA	NA
MSTRG.115	-11.1443	1.66642	226.498	4.05759e-07	0.000203108	WATERCRESS_030721	sp|Q9SAJ5|PP133_ARATH	77.792	779	156	3	1	763	1	778	0	1191
MSTRG.23391	-1.47507	3.5693	72.1403	4.21354e-07	0.000207148	WATERCRESS_005798	sp|F4IXE7|IDM1_ARATH	37.701	435	262	4	565	996	619	1047	4.63e-97	338
MSTRG.6911	4.03965	4.12554	70.8246	4.72752e-07	0.000228339	WATERCRESS_000757	sp|Q9SIW2|CHR35_ARATH	75.682	917	180	8	9	921	11	888	0	1375
MSTRG.4388	-2.02741	4.32609	69.7969	5.17869e-07	0.000245818	WATERCRESS_034459	sp|Q9FG91|DRL32_ARATH	72.162	837	222	6	1	837	1	826	0	1202
MSTRG.4755	-0.964222	5.2207	69.2402	5.44336e-07	0.000254002	WATERCRESS_029002	sp|Q9FPS4|UBP23_ARATH	74.424	911	178	8	1	908	1	859	0	1313
MSTRG.9782	1.24509	4.27249	68.1243	6.02147e-07	0.000276295	WATERCRESS_016782	sp|Q9LJH5|GLO4_ARATH	90.083	363	36	0	372	734	1	363	0	671
MSTRG.24809	7.55023	0.828663	81.142	6.1818e-07	0.000279002	WATERCRESS_007243	sp|Q9FKK2|AGL62_ARATH	47.222	180	87	4	1	177	1	175	6.8e-43	147
MSTRG.10414	-8.10425	2.57253	78.6709	7.35693e-07	0.00032151	WATERCRESS_017467	sp|Q9LK36|SAHH2_ARATH	96.701	485	16	0	54	538	1	485	0	980
MSTRG.4381	2.08106	3.7376	65.9535	7.3572e-07	0.00032151	WATERCRESS_034457	sp|Q9FG91|DRL32_ARATH	65.365	768	240	7	785	1531	77	839	0	972
MSTRG.4381	2.08106	3.7376	65.9535	7.3572e-07	0.00032151	WATERCRESS_034458	sp|Q9FHE8|P2A06_ARATH	44.086	93	45	1	7	99	100	185	2.72e-15	74.7
MSTRG.13323	-8.87425	0.499784	99.7756	7.8249e-07	0.000336605	NA	NA	NA	NA	NA	NA	NA	NA	NA	NA	NA	NA
MSTRG.25468	-8.05567	2.77135	64.5515	8.39807e-07	0.000346243	WATERCRESS_020070	sp|O81030|GGLO5_ARATH	84.497	587	87	1	1	587	1	583	0	1042
MSTRG.24917	-11.005	1.53675	187.013	8.4615e-07	0.000346243	WATERCRESS_007349	sp|Q8L936|CAP16_ARATH	83.88	366	58	1	1	366	1	365	0	630
MSTRG.10402	1.41731	7.79264	64.4349	8.49192e-07	0.000346243	WATERCRESS_017452	sp|Q9F234|AGL2_BACTQ	38.197	610	317	13	156	717	149	746	4.71e-127	408
MSTRG.10402	1.41731	7.79264	64.4349	8.49192e-07	0.000346243	WATERCRESS_017454	sp|Q9F234|AGL2_BACTQ	35.835	653	324	14	64	663	136	746	1.47e-119	387
MSTRG.23706	0.972259	8.24881	64.361	8.552e-07	0.000346243	WATERCRESS_006107	NA	NA	NA	NA	NA	NA	NA	NA	NA	NA	NA
MSTRG.20967	4.87028	3.15118	64.2027	8.68236e-07	0.000346426	NA	NA	NA	NA	NA	NA	NA	NA	NA	NA	NA	NA
MSTRG.807	-10.4076	0.917475	182.819	9.22786e-07	0.000359209	NA	NA	NA	NA	NA	NA	NA	NA	NA	NA	NA	NA
MSTRG.1321	-3.3679	2.21759	63.5281	9.26367e-07	0.000359209	WATERCRESS_037028	sp|F4IN58|PIEZO_ARATH	90.577	2547	140	11	1	2532	1	2462	0	4513
MSTRG.9249	-5.99036	2.59521	63.0949	9.66017e-07	0.000367985	NA	NA	NA	NA	NA	NA	NA	NA	NA	NA	NA	NA
MSTRG.35855	-4.48756	3.6799	62.9663	9.78158e-07	0.000367985	WATERCRESS_015266	sp|Q9SN68|RAF2B_ARATH	94.472	199	11	0	1	199	1	199	9.87e-140	390
MSTRG.9600	9.90513	0.318921	112.094	9.89099e-07	0.000367985	NA	NA	NA	NA	NA	NA	NA	NA	NA	NA	NA	NA
MSTRG.33224	-4.15629	4.13125	62.2012	1.05406e-06	0.00038664	NA	NA	NA	NA	NA	NA	NA	NA	NA	NA	NA	NA
MSTRG.15400	2.3049	2.4014	62.0739	1.06733e-06	0.00038664	NA	NA	NA	NA	NA	NA	NA	NA	NA	NA	NA	NA
MSTRG.23066	-7.32105	4.82083	61.6742	1.11023e-06	0.000396956	NA	NA	NA	NA	NA	NA	NA	NA	NA	NA	NA	NA
MSTRG.21084	1.95924	2.95002	61.0994	1.1754e-06	0.000414869	WATERCRESS_035062	sp|Q9URZ0|AGAL_SCHPO	24.595	370	176	12	43	389	33	322	2.97e-21	100
MSTRG.10493	5.81088	2.63242	60.2927	1.27431e-06	0.00044409	WATERCRESS_017562	sp|Q8GYN5|RIN4_ARATH	82.775	209	28	4	10	210	3	211	9.37e-120	341
MSTRG.22525	-0.939644	5.23977	59.9906	1.31375e-06	0.00045211	WATERCRESS_035999	sp|Q9BWU0|NADAP_HUMAN	28.881	554	310	18	22	520	83	607	2.18e-36	151
MSTRG.4147	-5.86943	1.98513	59.5385	1.37539e-06	0.000467481	WATERCRESS_011732	sp|Q9FJL4|BH078_ARATH	82.625	518	60	13	1	508	1	498	0	710
MSTRG.36197	0.743816	5.92262	58.7372	1.4929e-06	0.000491567	WATERCRESS_015622	sp|Q940H8|FRL4B_ARATH	89.85	532	54	0	1	532	1	532	0	939
MSTRG.1637	-6.81753	3.52683	58.7317	1.49375e-06	0.000491567	WATERCRESS_039406	sp|A8MS85|SPT61_ARATH	78.595	897	46	3	118	868	567	1463	0	1367
MSTRG.1532	4.71273	0.960973	58.6922	1.49982e-06	0.000491567	NA	NA	NA	NA	NA	NA	NA	NA	NA	NA	NA	NA
MSTRG.748	6.93475	1.77278	58.2309	1.573e-06	0.000509485	WATERCRESS_039775	sp|Q9LSF1|OXI1_ARATH	82.033	423	70	2	4	424	3	421	0	690
MSTRG.895	-6.77446	1.78406	67.2485	1.75887e-06	0.000563064	WATERCRESS_037435	sp|Q8GYN5|RIN4_ARATH	34.673	199	112	10	4	192	3	193	2.02e-09	58.5
MSTRG.34471	-1.66219	2.63271	56.9035	1.80721e-06	0.000571888	WATERCRESS_027594	sp|Q8LGE3|ARP6_ARATH	92.162	421	31	2	1	419	1	421	0	778
MSTRG.5590	-9.95107	0.415943	83.6249	1.86828e-06	0.000581604	WATERCRESS_032016	sp|Q52T38|ZDH22_ARATH	41.414	99	9	1	1	50	31	129	2.94e-12	63.9
MSTRG.13687	-1.32262	6.50708	56.5192	1.88222e-06	0.000581604	WATERCRESS_023293	sp|P51407|RLA21_ARATH	93.043	115	8	0	1	115	1	115	8.81e-38	126
MSTRG.418	1.12821	4.89927	56.4243	1.90129e-06	0.000581604	WATERCRESS_031056	sp|Q9ZU11|ATB15_ARATH	94.026	837	22	2	1	810	1	836	0	1621
MSTRG.22523	-3.12782	2.67219	54.6969	2.28961e-06	0.000686044	WATERCRESS_035997	sp|Q9M367|BECN1_ARATH	74.225	516	92	8	1	475	1	516	0	720
MSTRG.121	-3.26964	3.03809	54.6852	2.29255e-06	0.000686044	WATERCRESS_030725	sp|O23712|PSA1B_ARATH	87.365	277	28	1	1	270	1	277	8.04e-176	488
MSTRG.121	-3.26964	3.03809	54.6852	2.29255e-06	0.000686044	WATERCRESS_030726	NA	NA	NA	NA	NA	NA	NA	NA	NA	NA	NA
MSTRG.6821	4.16392	3.93675	53.9952	2.47251e-06	0.000731944	WATERCRESS_000669	sp|Q6H236|PEG3_BOVIN	27.577	359	247	4	189	538	1232	1586	2.85e-09	64.3
MSTRG.7714	1.21982	3.7168	53.6147	2.57856e-06	0.000755218	WATERCRESS_001522	sp|Q2JS42|PYRH_SYNJA	65.401	237	82	0	89	325	1	237	8.46e-112	327
MSTRG.6596	1.17028	6.26085	53.0452	2.7471e-06	0.000796111	WATERCRESS_000437	sp|Q9FIT8|AGD1_ARATH	81.477	853	89	6	609	1417	1	828	0	1372
MSTRG.23724	-2.20469	4.18082	52.5554	2.90212e-06	0.00082466	WATERCRESS_006123	sp|F4JT80|RPP2B_ARATH	55.927	1198	466	14	11	1166	16	1193	0	1229
MSTRG.803	-9.91903	0.329535	88.4795	2.90552e-06	0.00082466	WATERCRESS_038350	sp|Q9LSF1|OXI1_ARATH	71.186	118	27	2	9	119	6	123	2.22e-46	157
MSTRG.17709	3.90991	1.81615	52.0188	3.0834e-06	0.000866215	NA	NA	NA	NA	NA	NA	NA	NA	NA	NA	NA	NA
MSTRG.1126	9.99945	1.71799	60.4047	3.15661e-06	0.000877825	WATERCRESS_038334	NA	NA	NA	NA	NA	NA	NA	NA	NA	NA	NA
MSTRG.5661	-6.09472	4.70317	50.854	3.52296e-06	0.000969907	WATERCRESS_032111	NA	NA	NA	NA	NA	NA	NA	NA	NA	NA	NA
MSTRG.808	-10.7953	1.33009	99.4601	3.8517e-06	0.00104991	WATERCRESS_038358	NA	NA	NA	NA	NA	NA	NA	NA	NA	NA	NA
MSTRG.9630	-1.82531	3.17762	49.6352	4.06072e-06	0.00109604	WATERCRESS_016633	sp|Q0WVD6|ANM3_ARATH	82.343	606	89	4	1	593	1	601	0	1001
MSTRG.25442	-8.30381	1.71669	63.3116	4.10529e-06	0.00109731	WATERCRESS_020042	sp|Q54S83|NDUF7_DICDI	31.776	107	46	2	1	80	142	248	1.6e-12	64.3
MSTRG.6552	2.02904	2.98539	48.6672	4.55463e-06	0.00120546	WATERCRESS_000388	sp|Q94F08|HIPL2_ARATH	89.865	444	39	3	1	438	1	444	0	762
MSTRG.6552	2.02904	2.98539	48.6672	4.55463e-06	0.00120546	WATERCRESS_000389	sp|Q94F08|HIPL2_ARATH	92.063	189	15	0	1	189	489	677	1.31e-122	365
MSTRG.17485	1.3445	3.43846	48.5183	4.63647e-06	0.00120546	WATERCRESS_028889	sp|Q9LQM1|FBD39_ARATH	62.411	423	153	5	1	419	1	421	7.41e-177	503
MSTRG.17485	1.3445	3.43846	48.5183	4.63647e-06	0.00120546	WATERCRESS_028890	NA	NA	NA	NA	NA	NA	NA	NA	NA	NA	NA
MSTRG.26270	7.07066	6.87448	48.5097	4.64126e-06	0.00120546	WATERCRESS_020856	NA	NA	NA	NA	NA	NA	NA	NA	NA	NA	NA
MSTRG.24758	-5.20254	2.03374	48.2028	4.81551e-06	0.00123903	WATERCRESS_007189	sp|P27450|CST_ARATH	83.562	365	56	1	282	646	1	361	0	624
MSTRG.23471	0.865698	4.33375	47.9171	4.98445e-06	0.00127062	WATERCRESS_005883	sp|Q9LSN7|BH147_ARATH	60.256	234	75	5	1	220	1	230	2.33e-66	207
MSTRG.21337	-2.49428	2.12106	46.8855	5.65283e-06	0.00140156	WATERCRESS_032695	sp|Q93VR9|SEH1_ARATH	91.615	322	27	0	1	322	5	326	0	585
MSTRG.22524	-0.883846	5.37226	46.8844	5.65366e-06	0.00140156	WATERCRESS_035998	sp|B3LFA4|SYCC2_ARATH	89.628	511	53	0	1	511	1	511	0	945
MSTRG.14891	-0.932795	6.68079	46.8586	5.6716e-06	0.00140156	WATERCRESS_024622	sp|F4IG73|BCHC2_ARATH	90.353	2695	195	6	1	2640	303	2987	0	4648
MSTRG.17430	8.74892	5.23918	46.8155	5.70176e-06	0.00140156	WATERCRESS_028839	sp|A8MS85|SPT61_ARATH	80.825	897	48	3	118	890	567	1463	0	1420
MSTRG.5614	5.04238	1.80572	46.5714	5.87613e-06	0.00143163	WATERCRESS_032034	NA	NA	NA	NA	NA	NA	NA	NA	NA	NA	NA
MSTRG.5614	5.04238	1.80572	46.5714	5.87613e-06	0.00143163	WATERCRESS_032035	NA	NA	NA	NA	NA	NA	NA	NA	NA	NA	NA
MSTRG.1333	-5.45535	0.454314	46.5003	5.92805e-06	0.00143163	WATERCRESS_037044	sp|O82251|TI202_ARATH	88.506	174	19	1	1	173	1	174	3.4e-105	310
MSTRG.21197	-0.603049	5.72705	46.2264	6.13305e-06	0.00146825	WATERCRESS_035172	sp|Q8L5Y6|CAND1_ARATH	95.078	1219	56	2	1	1215	1	1219	0	2317
MSTRG.21847	-0.687166	6.76541	45.8318	6.44261e-06	0.00152907	WATERCRESS_033265	sp|Q54TB8|TSTB_DICDI	30.519	154	98	6	261	409	140	289	1.93e-07	59.3
MSTRG.10611	-2.60604	3.46825	45.5781	6.65099e-06	0.00156503	NA	NA	NA	NA	NA	NA	NA	NA	NA	NA	NA	NA
MSTRG.6641	1.96477	2.91608	45.4777	6.73555e-06	0.0015715	WATERCRESS_000489	sp|C9ZN16|FAZ1_TRYB9	28.736	957	682	0	30	986	687	1643	3.7e-35	149
MSTRG.6641	1.96477	2.91608	45.4777	6.73555e-06	0.0015715	WATERCRESS_000490	sp|Q8GXC2|PHL4_ARATH	66	300	85	8	17	309	48	337	1.37e-115	343
MSTRG.32678	-1.88749	2.80597	45.0081	7.14764e-06	0.00165363	WATERCRESS_009230	sp|Q680Z7|PPR24_ARATH	83.468	496	80	2	450	944	10	504	0	837
MSTRG.29005	-7.0774	1.49398	44.8966	7.24972e-06	0.00166095	WATERCRESS_005017	sp|Q9C8P0|ODP25_ARATH	75.26	384	63	8	1	353	83	465	1.13e-159	458
MSTRG.20889	1.12845	5.25267	44.759	7.3779e-06	0.00166095	WATERCRESS_034853	sp|Q9LIA4|RIK_ARATH	79.372	223	38	3	1	221	1	217	2.64e-117	349
MSTRG.33581	1.18485	7.74403	44.7213	7.41342e-06	0.00166095	WATERCRESS_026620	sp|Q94A08|RFS2_ARATH	94.437	773	43	0	1	773	1	773	0	1535
MSTRG.6467	1.0972	4.26363	44.7137	7.42063e-06	0.00166095	WATERCRESS_000303	sp|Q9FN04|AAP4_ARATH	95.923	466	19	0	1	466	1	466	0	920
MSTRG.36306	-8.56251	-0.625875	62.1196	7.78738e-06	0.00172899	WATERCRESS_015728	sp|Q9FEF8|FBRL1_ARATH	64.706	170	43	1	35	187	63	232	1.37e-67	211
MSTRG.19962	-2.52827	1.92748	44.2276	7.89751e-06	0.00173941	NA	NA	NA	NA	NA	NA	NA	NA	NA	NA	NA	NA
MSTRG.26282	-10.909	1.20172	83.133	8.04154e-06	0.00175708	NA	NA	NA	NA	NA	NA	NA	NA	NA	NA	NA	NA
MSTRG.33599	1.07514	4.69813	43.759	8.39046e-06	0.0018165	WATERCRESS_026641	sp|A2RVQ5|AGL16_ARATH	90	240	23	1	57	295	1	240	1.61e-157	441
MSTRG.20900	-12.208	2.4264	60.995	8.48661e-06	0.0018165	NA	NA	NA	NA	NA	NA	NA	NA	NA	NA	NA	NA
MSTRG.8912	-1.69186	7.36233	43.6488	8.51143e-06	0.0018165	WATERCRESS_015897	sp|Q43735|PER27_ARATH	87.539	321	40	0	1	321	1	321	0	591
MSTRG.29022	-10.5187	1.28213	81.493	8.721e-06	0.00184691	NA	NA	NA	NA	NA	NA	NA	NA	NA	NA	NA	NA
MSTRG.1521	5.35751	0.557913	43.1224	9.11707e-06	0.00191605	WATERCRESS_039987	NA	NA	NA	NA	NA	NA	NA	NA	NA	NA	NA
MSTRG.19308	-10.0742	0.420885	98.7893	9.37941e-06	0.00195625	NA	NA	NA	NA	NA	NA	NA	NA	NA	NA	NA	NA
MSTRG.15069	-1.18028	7.64891	42.6103	9.75371e-06	0.00200282	WATERCRESS_024790	sp|Q96266|GSTF8_ARATH	64.865	296	64	3	1	290	1	262	3.14e-128	368
MSTRG.17870	1.39509	3.86611	42.5656	9.81162e-06	0.00200282	WATERCRESS_036581	sp|Q9SUV1|BRT1_ARATH	89.03	237	26	0	1	237	155	391	1.75e-154	437
MSTRG.4696	-7.15377	0.76795	53.217	9.82095e-06	0.00200282	NA	NA	NA	NA	NA	NA	NA	NA	NA	NA	NA	NA
MSTRG.34426	-5.92227	2.78822	42.4775	9.92684e-06	0.00200953	NA	NA	NA	NA	NA	NA	NA	NA	NA	NA	NA	NA
MSTRG.34455	-6.80183	-0.632713	48.3773	1.02407e-05	0.00205793	NA	NA	NA	NA	NA	NA	NA	NA	NA	NA	NA	NA
MSTRG.11920	-5.20574	1.97419	41.9803	1.06071e-05	0.00210092	NA	NA	NA	NA	NA	NA	NA	NA	NA	NA	NA	NA
MSTRG.24653	0.73249	4.82721	41.9802	1.06073e-05	0.00210092	WATERCRESS_007097	sp|Q8VXY4|TIPRL_ARATH	91.034	290	26	0	1	290	1	290	0	548
MSTRG.6520	6.62606	0.633541	41.4591	1.13775e-05	0.00223739	WATERCRESS_000355	sp|Q08BY5|JMJD4_DANRE	38.519	270	107	7	34	278	91	326	2.31e-47	167
MSTRG.368	-1.66477	3.37646	41.3112	1.16075e-05	0.00226643	WATERCRESS_031005	sp|Q9SYD6|DTX42_ARATH	93.398	515	34	0	2	516	1	515	0	949
MSTRG.27616	0.965249	5.81062	41.1952	1.17917e-05	0.00227601	WATERCRESS_003505	sp|Q9FWW9|GSXL2_ARATH	90.323	465	44	1	455	918	1	465	0	860
MSTRG.27616	0.965249	5.81062	41.1952	1.17917e-05	0.00227601	WATERCRESS_003507	sp|A1S414|TAL_SHEAM	34.545	330	192	7	69	394	3	312	2.26e-50	175
MSTRG.20963	-5.76266	1.17133	41.1597	1.18486e-05	0.00227601	WATERCRESS_034938	NA	NA	NA	NA	NA	NA	NA	NA	NA	NA	NA
MSTRG.33098	-2.87433	1.87755	41.1237	1.19068e-05	0.00227601	WATERCRESS_009683	sp|F4JKK0|SUD1_ARATH	37.5	64	35	3	20	78	68	131	7.45e-08	55.8
MSTRG.27703	-1.36109	4.28083	41.0742	1.19873e-05	0.00227601	WATERCRESS_003604	sp|Q8W4R8|P4KG6_ARATH	79.52	542	71	5	228	738	66	598	0	826
MSTRG.27703	-1.36109	4.28083	41.0742	1.19873e-05	0.00227601	WATERCRESS_003625	sp|Q8W4R8|P4KG6_ARATH	88.78	615	59	4	239	848	13	622	0	1097
MSTRG.4390	6.09878	1.41325	40.7808	1.2477e-05	0.00234609	WATERCRESS_034460	sp|Q9SVM4|GLYC5_ARATH	58.173	416	56	6	1	298	45	460	3.01e-152	437
MSTRG.835	5.01598	1.21377	40.7517	1.25268e-05	0.00234609	NA	NA	NA	NA	NA	NA	NA	NA	NA	NA	NA	NA
MSTRG.18966	-8.87869	0.569701	46.2609	1.29055e-05	0.00240068	NA	NA	NA	NA	NA	NA	NA	NA	NA	NA	NA	NA
MSTRG.22514	-0.933943	4.23255	40.2129	1.3491e-05	0.00249276	WATERCRESS_035983	sp|Q9FFW5|PERK8_ARATH	95.573	497	21	1	170	665	185	681	0	974
MSTRG.21734	9.8054	0.985048	45.7967	1.35924e-05	0.00249475	NA	NA	NA	NA	NA	NA	NA	NA	NA	NA	NA	NA
MSTRG.35309	-6.608	1.14088	42.5712	1.37498e-05	0.00250693	WATERCRESS_014701	sp|Q9SUD4|TET7_ARATH	92.748	262	19	0	1	262	1	262	0	506
MSTRG.19430	-0.646436	5.17985	39.5437	1.48078e-05	0.00268206	WATERCRESS_019315	sp|P52901|ODPA1_ARATH	95.116	389	19	0	1	389	1	389	0	779
MSTRG.21924	-1.13417	4.46142	39.4211	1.50646e-05	0.00271074	WATERCRESS_033348	sp|Q9LJY2|GGPPA_ARATH	71.309	359	79	7	1	357	1	337	2.15e-173	489
MSTRG.1638	-6.95174	0.986738	48.4286	1.56062e-05	0.00278996	WATERCRESS_039407	sp|Q8W468|ARI8_ARATH	89.965	568	52	2	1	564	1	567	0	1040
MSTRG.9588	-0.896754	4.40223	39.0516	1.58694e-05	0.00281872	WATERCRESS_016587	sp|Q9S7D1|DGDG1_ARATH	87.9	843	67	2	1	843	1	808	0	1470
MSTRG.19305	-9.76319	0.371926	85.3884	1.60496e-05	0.00283244	NA	NA	NA	NA	NA	NA	NA	NA	NA	NA	NA	NA
MSTRG.22552	0.820929	5.19512	38.8315	1.63719e-05	0.00287092	WATERCRESS_036031	NA	NA	NA	NA	NA	NA	NA	NA	NA	NA	NA
MSTRG.36120	-0.851255	5.13205	38.3801	1.74602e-05	0.00304239	WATERCRESS_015540	sp|Q9ZWJ9|ARR2_ARATH	83.552	687	78	11	1	675	1	664	0	1099
MSTRG.10192	-3.57046	2.27299	38.134	1.8088e-05	0.00313195	WATERCRESS_017229	sp|Q9M2J5|MCC16_ARATH	33.793	145	84	7	279	418	8	145	2.02e-10	65.1
MSTRG.10059	1.04425	3.44105	38.024	1.8377e-05	0.0031621	WATERCRESS_017084	NA	NA	NA	NA	NA	NA	NA	NA	NA	NA	NA
MSTRG.21183	-0.565433	5.20378	37.6374	1.94345e-05	0.0033233	WATERCRESS_035160	sp|Q8L736|SKI11_ARATH	84.615	507	37	3	1	506	1	467	0	830
MSTRG.3249	1.09843	4.3266	37.2703	2.05029e-05	0.00345147	WATERCRESS_010752	sp|Q8VZD5|KSG5_ARATH	93.415	410	15	2	1	398	1	410	0	790
MSTRG.19459	-9.55023	0.507258	50.4188	2.05167e-05	0.00345147	NA	NA	NA	NA	NA	NA	NA	NA	NA	NA	NA	NA
MSTRG.1901	-6.59352	0.272	39.4636	2.05601e-05	0.00345147	WATERCRESS_037712	sp|Q9FHK7|Y5516_ARATH	90.476	567	49	3	1	562	1	567	0	1033
MSTRG.20884	-1.24005	3.65851	37.176	2.07882e-05	0.00346861	WATERCRESS_034850	NA	NA	NA	NA	NA	NA	NA	NA	NA	NA	NA
MSTRG.20884	-1.24005	3.65851	37.176	2.07882e-05	0.00346861	WATERCRESS_034851	sp|Q94F39|AFP3_ARATH	73.14	242	52	2	18	258	1	230	9.64e-110	318
MSTRG.9323	-1.44087	3.50152	37.1221	2.09532e-05	0.00347507	WATERCRESS_016302	sp|Q9SRT2|BH062_ARATH	71.369	482	90	6	1	460	1	456	0	650
MSTRG.23375	-2.04932	3.88722	37.0602	2.11446e-05	0.00348582	WATERCRESS_005781	sp|Q8L4D8|IQD31_ARATH	53.846	65	30	0	168	232	113	177	8.53e-15	80.1
MSTRG.22492	1.88161	5.77784	36.7998	2.19715e-05	0.00360058	WATERCRESS_035955	sp|Q9FKR0|MT878_ARATH	68.994	358	110	1	1	357	1	358	0	525
MSTRG.34461	-2.61728	1.21856	36.7595	2.21026e-05	0.00360063	WATERCRESS_027592	NA	NA	NA	NA	NA	NA	NA	NA	NA	NA	NA
MSTRG.15970	-11.6512	3.33611	55.4929	2.26248e-05	0.00366402	NA	NA	NA	NA	NA	NA	NA	NA	NA	NA	NA	NA
MSTRG.6742	2.98109	3.53451	36.459	2.31097e-05	0.00372067	WATERCRESS_000586	NA	NA	NA	NA	NA	NA	NA	NA	NA	NA	NA
MSTRG.10374	-0.908283	5.80905	36.3946	2.33323e-05	0.00373466	WATERCRESS_017421	NA	NA	NA	NA	NA	NA	NA	NA	NA	NA	NA
MSTRG.10374	-0.908283	5.80905	36.3946	2.33323e-05	0.00373466	WATERCRESS_017422	sp|Q8L7R5|CSPLG_ARATH	96.026	151	6	0	1	151	1	151	1.71e-98	282
MSTRG.10238	-0.670462	4.54818	36.2759	2.37489e-05	0.00376888	WATERCRESS_017275	sp|Q94CJ8|C3H55_ARATH	46.189	656	294	19	1	608	1	645	5.44e-154	460
MSTRG.5592	9.45931	0.048533	76.633	2.38199e-05	0.00376888	NA	NA	NA	NA	NA	NA	NA	NA	NA	NA	NA	NA
MSTRG.13219	1.37723	4.2734	36.2011	2.40155e-05	0.00377812	WATERCRESS_025895	NA	NA	NA	NA	NA	NA	NA	NA	NA	NA	NA
MSTRG.4469	-9.31304	-0.0537668	48.6225	2.42025e-05	0.0037859	WATERCRESS_034549	NA	NA	NA	NA	NA	NA	NA	NA	NA	NA	NA
MSTRG.13532	6.22348	-0.314407	35.6587	2.60554e-05	0.00403098	NA	NA	NA	NA	NA	NA	NA	NA	NA	NA	NA	NA
MSTRG.29016	-10.7984	1.26309	62.012	2.61105e-05	0.00403098	WATERCRESS_005024	NA	NA	NA	NA	NA	NA	NA	NA	NA	NA	NA
MSTRG.30622	-1.23113	4.12026	35.62	2.62085e-05	0.00403098	WATERCRESS_013438	sp|Q9FL59|FTIP1_ARATH	97.733	794	18	0	1	794	1	794	0	1624
MSTRG.33685	1.40343	1.89442	35.4149	2.70361e-05	0.00413517	WATERCRESS_026732	sp|F4IY62|UGPA3_ARATH	76.22	164	31	4	1	157	1	163	6.86e-65	216
MSTRG.33685	1.40343	1.89442	35.4149	2.70361e-05	0.00413517	WATERCRESS_026733	sp|F4IY62|UGPA3_ARATH	90.698	301	25	2	1	301	190	487	0	565
MSTRG.21942	-4.01881	2.23483	35.1533	2.81349e-05	0.00427946	NA	NA	NA	NA	NA	NA	NA	NA	NA	NA	NA	NA
MSTRG.19269	-8.13887	3.4932	34.9825	2.88795e-05	0.00436858	WATERCRESS_019165	sp|Q9ZVL3|NFYC3_ARATH	94.009	217	11	1	2	216	1	217	1.05e-139	392
MSTRG.23022	-0.790519	4.73095	34.9223	2.91477e-05	0.00437215	WATERCRESS_005473	sp|Q9CPU4|MGST3_MOUSE	40.458	131	74	2	7	135	4	132	2.32e-30	109
MSTRG.19306	-10.7436	1.3761	60.2703	2.92207e-05	0.00437215	WATERCRESS_019191	sp|C0LGQ7|Y4245_ARATH	63.17	896	302	15	1	874	1	890	0	1089
MSTRG.22736	-6.11623	1.58696	34.8662	2.93996e-05	0.00437513	WATERCRESS_005142	sp|F4JY11|CAND7_ARATH	51.481	439	206	5	1	434	4	440	3.78e-160	461
MSTRG.29484	1.14006	5.19142	34.6988	3.01669e-05	0.00446518	WATERCRESS_012194	NA	NA	NA	NA	NA	NA	NA	NA	NA	NA	NA
MSTRG.18642	0.672539	4.66144	34.6035	3.06137e-05	0.00450709	WATERCRESS_018400	sp|Q84TH5|AB25G_ARATH	86.316	665	84	3	1	661	1	662	0	1152
MSTRG.18642	0.672539	4.66144	34.6035	3.06137e-05	0.00450709	WATERCRESS_018401	sp|Q8L7I2|SBT36_ARATH	36.842	114	63	2	11	121	5	112	2.34e-14	71.6
MSTRG.9221	-2.10706	7.07465	34.5568	3.08356e-05	0.00451561	WATERCRESS_016191	sp|Q9SFF9|GL17_ARATH	95.197	229	11	0	1	229	1	229	2.08e-159	442
MSTRG.21760	-9.78783	0.265514	59.096	3.15757e-05	0.00459953	NA	NA	NA	NA	NA	NA	NA	NA	NA	NA	NA	NA
MSTRG.17671	-1.33266	7.07822	34.3505	3.18371e-05	0.00461319	WATERCRESS_036397	sp|O22190|GH33_ARATH	93.592	593	37	1	75	666	2	594	0	1145
MSTRG.2060	5.56972	1.61402	34.2643	3.22665e-05	0.00465094	WATERCRESS_037741	sp|P48483|PP13_ARATH	97.845	232	5	0	1	232	86	317	2.03e-171	478
MSTRG.13309	-0.615825	5.93472	34.1408	3.28934e-05	0.0047166	WATERCRESS_025989	sp|Q8TC07|TBC15_HUMAN	33.959	533	299	7	110	641	132	612	3.99e-90	298
MSTRG.10016	0.918729	4.10431	33.9063	3.41213e-05	0.00486733	WATERCRESS_017037	NA	NA	NA	NA	NA	NA	NA	NA	NA	NA	NA
MSTRG.10016	0.918729	4.10431	33.9063	3.41213e-05	0.00486733	WATERCRESS_017038	sp|Q54BC9|DYRK2_DICDI	33.526	346	193	9	798	1125	585	911	3.82e-44	177
MSTRG.18867	1.22751	4.78168	33.7704	3.48572e-05	0.00493229	WATERCRESS_018651	sp|Q9SX25|CXE6_ARATH	78.614	332	68	2	148	477	1	331	0	545
MSTRG.4695	9.2365	-0.262822	68.9341	3.4935e-05	0.00493229	NA	NA	NA	NA	NA	NA	NA	NA	NA	NA	NA	NA
MSTRG.10281	1.89677	3.79974	33.5061	3.634e-05	0.00510447	WATERCRESS_017320	sp|Q9LVD9|DTX40_ARATH	88.911	505	29	2	43	521	3	506	0	840
MSTRG.19307	-9.66462	0.155103	56.9252	3.65732e-05	0.00511115	WATERCRESS_019192	sp|C0LGQ7|Y4245_ARATH	64.349	906	296	15	1	887	1	898	0	1117
MSTRG.13394	-0.857593	3.74223	33.0223	3.92442e-05	0.00545673	WATERCRESS_026081	sp|Q9FGN7|SCC4_ARATH	76.671	793	115	8	1	790	1	726	0	1162
MSTRG.4149	-9.72055	-0.207144	48.6439	3.95317e-05	0.00546909	WATERCRESS_011735	sp|Q9LV60|CRR55_ARATH	88.506	261	30	0	1	261	1	261	6.15e-171	474
MSTRG.26230	-1.71345	3.01622	32.903	4e-05	0.00549202	WATERCRESS_020813	sp|Q3HRQ2|GLOX_VITPS	74.275	517	131	1	25	541	8	522	0	822
MSTRG.23931	2.17715	3.1861	32.888	4.00965e-05	0.00549202	WATERCRESS_006327	sp|Q8N5J2|MINY1_HUMAN	35.052	194	105	3	5	183	75	262	3.14e-27	118
MSTRG.17435	7.82859	0.792825	32.7379	4.10736e-05	0.00559801	WATERCRESS_028846	sp|Q8GZA4|CBSX6_ARATH	90.811	370	28	2	34	398	57	425	0	618
MSTRG.1145	4.2607	1.88191	32.6964	4.13483e-05	0.00560769	WATERCRESS_037315	sp|Q8W245|ZIP10_ARATH	84.906	371	49	2	1	371	1	364	0	635
MSTRG.30080	-1.26622	2.99422	32.5822	4.21159e-05	0.00562842	WATERCRESS_012837	NA	NA	NA	NA	NA	NA	NA	NA	NA	NA	NA
MSTRG.33580	-0.664863	6.32118	32.5717	4.21873e-05	0.00562842	WATERCRESS_026619	sp|Q6NLQ6|CDPKW_ARATH	96.262	535	19	1	1	534	1	535	0	1071
MSTRG.12476	-1.63113	3.10216	32.5606	4.2263e-05	0.00562842	WATERCRESS_025105	sp|O05413|NMO_BACSU	29.545	352	182	11	13	320	14	343	2.05e-32	126
MSTRG.11919	-1.68695	2.30973	32.5524	4.2319e-05	0.00562842	WATERCRESS_022818	sp|C0LGL4|Y2289_ARATH	60	885	336	9	1	872	1	880	0	1035
MSTRG.13961	1.99254	4.57832	32.5003	4.26767e-05	0.00564872	WATERCRESS_023600	sp|P05332|YP20_BACLI	34.706	170	95	6	20	174	7	175	2.49e-19	83.6
MSTRG.1683	6.82286	-0.429721	36.3903	4.30266e-05	0.00566778	WATERCRESS_040125	sp|Q0V7T5|Y1864_ARATH	52.123	424	171	9	68	467	11	426	1.48e-139	410
MSTRG.9007	-0.660869	4.84887	32.3201	4.39395e-05	0.00576047	WATERCRESS_015967	sp|Q42553|IDI2_ARATH	89.041	292	24	2	1	292	1	284	0	502
MSTRG.20373	-1.59772	1.97914	32.255	4.44061e-05	0.00579405	WATERCRESS_030091	sp|Q8H1F6|DGP3_ARATH	95.699	372	15	1	1	371	1	372	0	727
MSTRG.845	-9.80809	0.744531	42.3838	4.48167e-05	0.00582004	WATERCRESS_040742	sp|Q9LNW1|RAA2B_ARATH	94.444	36	2	0	36	71	70	105	3.98e-17	74.3
MSTRG.25626	1.74083	6.30783	31.9616	4.65808e-05	0.00602073	WATERCRESS_020238	sp|P32961|NRL1_ARATH	79.769	346	70	0	1	346	1	346	0	597
MSTRG.27234	1.84315	3.81383	31.9131	4.69518e-05	0.00604033	WATERCRESS_003118	sp|Q941F1|PLA15_ARATH	89.916	357	17	2	34	371	156	512	0	655
MSTRG.6440	1.12354	5.04633	31.7275	4.84028e-05	0.00618565	WATERCRESS_000277	sp|Q6NPP4|CMTA2_ARATH	87.644	1044	91	8	19	1031	13	1049	0	1789
MSTRG.4405	1.1524	7.06179	31.7114	4.85308e-05	0.00618565	WATERCRESS_034476	sp|Q9S7D8|APS4_ARATH	88.699	469	49	2	459	923	1	469	0	852
MSTRG.23074	2.75634	4.34006	31.5362	4.99522e-05	0.00632927	WATERCRESS_005532	sp|Q9FKI0|FIMB5_ARATH	94.469	687	38	0	1	687	1	687	0	1348
MSTRG.23074	2.75634	4.34006	31.5362	4.99522e-05	0.00632927	WATERCRESS_005533	sp|Q9FKI0|FIMB5_ARATH	65.641	390	68	4	991	1320	298	681	2.02e-147	473
MSTRG.17429	7.17649	2.58572	31.4916	5.03212e-05	0.00632927	WATERCRESS_028840	sp|Q8W468|ARI8_ARATH	90.141	568	51	2	1	564	1	567	0	1043
MSTRG.17833	-1.8641	3.03005	31.4885	5.03473e-05	0.00632927	WATERCRESS_036546	sp|F4IRM4|PHOX1_ARATH	85.071	777	80	6	1	773	1	745	0	1335
MSTRG.1272	8.2158	3.65525	31.4156	5.09573e-05	0.00637685	WATERCRESS_037461	sp|O23006|LYM2_ARATH	74.157	356	77	4	1	354	1	343	0	520
MSTRG.22642	-1.25959	3.83808	31.3427	5.15759e-05	0.0064093	WATERCRESS_036130	sp|P92941|CLCA_ARATH	96.268	777	26	2	1	776	1	775	0	1526
MSTRG.19752	8.69585	-0.102335	35.0433	5.16823e-05	0.0064093	NA	NA	NA	NA	NA	NA	NA	NA	NA	NA	NA	NA
MSTRG.9723	-1.60088	2.94334	31.2546	5.23359e-05	0.00646125	WATERCRESS_016724	NA	NA	NA	NA	NA	NA	NA	NA	NA	NA	NA
MSTRG.16974	1.22854	3.46951	31.0218	5.44044e-05	0.00668664	WATERCRESS_028347	sp|Q9M9H6|CK1_ARATH	85.522	297	43	0	1	297	49	345	0	538
MSTRG.14645	-1.33408	4.72657	30.8245	5.62297e-05	0.00686153	WATERCRESS_024352	sp|O22218|ACA4_ARATH	93.256	1038	62	1	1	1038	1	1030	0	1966
MSTRG.21008	-2.57753	0.171515	30.8143	5.63258e-05	0.00686153	WATERCRESS_034989	NA	NA	NA	NA	NA	NA	NA	NA	NA	NA	NA
MSTRG.24493	-1.9644	4.49333	30.6931	5.74849e-05	0.00697188	WATERCRESS_006927	sp|Q9SZ58|BRAT1_ARATH	82.289	463	70	4	1	461	5	457	0	756
MSTRG.10297	-1.90231	5.79269	30.452	5.987e-05	0.00721429	WATERCRESS_017338	sp|Q9SU35|ERLL1_ARATH	45.556	90	47	2	233	321	73	161	1.41e-20	89.7
MSTRG.1918	8.13613	-1.11602	33.9738	6.00077e-05	0.00721429	WATERCRESS_039111	sp|Q9SHD3|CCU21_ARATH	97.748	222	4	1	1	221	1	222	3.49e-161	446
MSTRG.10106	-2.88995	1.56166	30.3087	6.1341e-05	0.00734251	WATERCRESS_017130	sp|Q1LXS2|PSMG2_DANRE	29.924	264	158	6	17	275	16	257	4.42e-26	106
MSTRG.36177	-2.45328	3.28796	30.206	6.24211e-05	0.00743946	WATERCRESS_015599	sp|Q7PC82|AB42G_ARATH	87.097	1395	177	2	1	1395	1	1392	0	2508
MSTRG.17031	2.54191	6.35259	30.0148	6.44881e-05	0.00765268	WATERCRESS_028408	sp|Q8W4J8|TIF7_ARATH	76.429	280	48	6	11	285	1	267	1.01e-138	394
MSTRG.17031	2.54191	6.35259	30.0148	6.44881e-05	0.00765268	WATERCRESS_028409	sp|Q8GUJ2|PDLP5_ARATH	64.238	302	57	4	1	254	1	299	8.39e-114	331
MSTRG.23452	-1.00558	6.38062	29.8769	6.60277e-05	0.00780175	WATERCRESS_005860	sp|Q940B8|KN13A_ARATH	82.864	817	115	8	1	815	1	794	0	1354
MSTRG.26482	0.754956	5.58981	29.5579	6.97527e-05	0.00817838	WATERCRESS_021056	sp|Q94A08|RFS2_ARATH	94.179	773	45	0	1	773	1	773	0	1532
MSTRG.26482	0.754956	5.58981	29.5579	6.97527e-05	0.00817838	WATERCRESS_021057	NA	NA	NA	NA	NA	NA	NA	NA	NA	NA	NA
MSTRG.19092	-3.14573	2.9258	29.5532	6.98093e-05	0.00817838	NA	NA	NA	NA	NA	NA	NA	NA	NA	NA	NA	NA
MSTRG.13680	1.25234	7.11938	29.4555	7.09974e-05	0.00825148	WATERCRESS_023286	sp|Q9FG91|DRL32_ARATH	58.068	818	324	7	152	953	22	836	0	867
MSTRG.24928	4.32948	1.32673	29.4527	7.10327e-05	0.00825148	WATERCRESS_007361	sp|P29976|AROF_ARATH	95.652	161	7	0	1	161	365	525	3.06e-110	326
MSTRG.24928	4.32948	1.32673	29.4527	7.10327e-05	0.00825148	WATERCRESS_007362	sp|P29976|AROF_ARATH	87.708	301	12	3	9	284	63	363	0	533
MSTRG.22754	-4.17275	3.15216	29.3635	7.2139e-05	0.00833979	WATERCRESS_005159	sp|F4JZY1|CIP1_ARATH	72.331	1171	303	1	1545	2715	437	1586	0	1540
MSTRG.33327	-2.17312	3.00758	29.3428	7.23987e-05	0.00833979	WATERCRESS_026357	sp|Q9SLP1|C78A9_ARATH	90.994	533	47	1	1	532	1	533	0	908
MSTRG.36133	0.853175	4.20788	29.1301	7.51275e-05	0.00861806	WATERCRESS_015554	sp|Q920G9|GMCL1_MOUSE	26.619	278	181	10	55	319	87	354	3.24e-14	79.7
MSTRG.11757	-1.26427	4.93023	28.9617	7.73704e-05	0.00883852	WATERCRESS_022643	sp|F4IS56|ILK1_ARATH	63.286	493	125	5	1	452	1	478	0	635
MSTRG.1530	-6.85589	1.2522	37.1465	7.98141e-05	0.00908001	WATERCRESS_037636	NA	NA	NA	NA	NA	NA	NA	NA	NA	NA	NA
MSTRG.19896	-0.919742	3.36536	28.6546	8.1661e-05	0.00925188	WATERCRESS_035458	sp|P62598|ARR12_ARATH	94.624	93	5	0	1	93	1	93	3.94e-57	188
MSTRG.258	8.56173	-0.080775	31.6277	8.43358e-05	0.00951577	WATERCRESS_030878	sp|Q9FX97|FUT12_ARATH	90.411	73	7	0	1	73	327	399	6.79e-40	139
MSTRG.258	8.56173	-0.080775	31.6277	8.43358e-05	0.00951577	WATERCRESS_030879	sp|Q9FX97|FUT12_ARATH	77.358	53	12	0	35	87	429	481	2.05e-22	92.4
MSTRG.35872	-8.07221	-0.705849	36.5555	8.55274e-05	0.00961083	WATERCRESS_015283	NA	NA	NA	NA	NA	NA	NA	NA	NA	NA	NA
MSTRG.22443	-10.2184	3.88056	28.288	8.71393e-05	0.00970445	NA	NA	NA	NA	NA	NA	NA	NA	NA	NA	NA	NA
MSTRG.33160	-1.15023	4.83671	28.2809	8.72506e-05	0.00970445	WATERCRESS_009747	sp|O03982|HIP39_ARATH	83.152	184	21	2	1	181	1	177	8.06e-65	199
MSTRG.22547	0.650351	4.51658	28.2653	8.74927e-05	0.00970445	WATERCRESS_036024	sp|Q8RWD6|FB271_ARATH	81.57	586	97	3	1	585	4	579	0	966
MSTRG.10389	-1.74754	2.9628	28.2475	8.77704e-05	0.00970445	WATERCRESS_017440	NA	NA	NA	NA	NA	NA	NA	NA	NA	NA	NA
MSTRG.8661	1.85477	4.15916	28.1045	9.00381e-05	0.00991536	WATERCRESS_002471	sp|Q8GWB7|GUX6_ARATH	73.333	150	33	2	2	150	394	537	7.34e-66	211
MSTRG.9620	-0.619546	6.573	27.9305	9.28884e-05	0.0101885	WATERCRESS_016622	sp|P46313|FAD6E_ARATH	93.211	383	26	0	1	383	1	383	0	755
MSTRG.21993	2.32082	2.38772	27.8773	9.37807e-05	0.0102455	WATERCRESS_033419	sp|Q05762|DRTS1_ARATH	93.651	504	32	0	10	513	16	519	0	971
MSTRG.7686	2.6525	1.88277	27.7449	9.60428e-05	0.0103899	WATERCRESS_001496	sp|Q8LRK9|TAF1_ARATH	72.495	1836	441	14	6	1784	87	1915	0	2521
MSTRG.3409	-0.615751	5.96627	27.7288	9.63205e-05	0.0103899	WATERCRESS_010915	sp|Q9LFL3|TOL1_ARATH	91.646	407	32	2	1	405	1	407	0	724
MSTRG.26574	-1.20785	3.22177	27.7139	9.65798e-05	0.0103899	WATERCRESS_021146	sp|B9DFG5|PTI13_ARATH	92.566	417	18	1	1	417	4	407	0	773
MSTRG.5717	-2.61428	1.20834	27.7121	9.66114e-05	0.0103899	NA	NA	NA	NA	NA	NA	NA	NA	NA	NA	NA	NA
MSTRG.28157	-0.846276	4.37635	27.6491	9.77175e-05	0.0104679	WATERCRESS_004086	sp|Q9P258|RCC2_HUMAN	37.5	432	221	11	19	418	104	518	2.5e-86	279
MSTRG.12144	-11.8511	1.86753	50.9785	0.000101841	0.0108415	NA	NA	NA	NA	NA	NA	NA	NA	NA	NA	NA	NA
MSTRG.31618	-0.683785	4.56129	27.4022	0.000102189	0.0108415	WATERCRESS_008110	sp|F4HWL3|RLP4_ARATH	34.846	617	349	20	19	613	22	607	2.08e-100	322
MSTRG.17720	1.08855	3.90209	27.3916	0.000102386	0.0108415	WATERCRESS_036435	sp|A7PZL3|PGLR_VITVI	62.069	435	162	2	561	993	51	484	0	594
MSTRG.10499	-10.0064	0.481454	30.2309	0.000104203	0.0109916	WATERCRESS_017574	sp|Q9LSF1|OXI1_ARATH	81.56	423	72	2	4	424	3	421	0	688
MSTRG.22272	-2.31552	2.9687	27.2729	0.000104624	0.0109939	WATERCRESS_033710	sp|Q9SKU2|EXPB1_ARATH	86.415	265	24	1	42	294	7	271	5.55e-169	471
MSTRG.18944	-1.60333	3.70341	27.1334	0.000107326	0.0111816	WATERCRESS_018736	sp|O32107|YUID_BACSU	41.905	105	61	0	16	120	1	105	1.18e-22	91.7
MSTRG.20733	-3.6443	3.1036	27.1278	0.000107435	0.0111816	WATERCRESS_030507	sp|P46637|ARGI1_ARATH	75.676	370	21	3	16	344	1	342	0	537
MSTRG.19333	1.98946	2.27212	27.118	0.000107629	0.0111816	WATERCRESS_019216	sp|Q68FQ7|RPAP3_RAT	29.167	384	239	11	53	425	276	637	5.28e-32	132
MSTRG.1123	5.09431	0.415628	27.0319	0.00010934	0.0113167	WATERCRESS_038329	sp|Q1EBV7|BASS2_ARATH	82.766	441	41	6	1	438	1	409	0	671
MSTRG.869	5.87635	4.15921	26.9975	0.000110033	0.0113458	WATERCRESS_037092	sp|Q8W453|DIRL1_ARATH	76.471	102	23	1	1	101	1	102	4.65e-49	153
MSTRG.5102	1.12859	4.04562	26.9401	0.000111199	0.0114232	WATERCRESS_029383	sp|Q9FKT8|COX15_ARATH	93.525	417	27	0	1	417	1	417	0	788
MSTRG.26184	-8.62035	0.198702	29.6093	0.000114751	0.0117442	NA	NA	NA	NA	NA	NA	NA	NA	NA	NA	NA	NA
MSTRG.4527	-1.18406	5.63643	26.7114	0.000115991	0.0118272	WATERCRESS_034611	sp|C4B7M7|RPS4W_ARATH	45.311	1141	540	26	4	1100	14	1114	0	864
MSTRG.22634	0.988234	3.19991	26.6672	0.000116944	0.0118694	WATERCRESS_036131	sp|P82805|TO204_ARATH	51.737	259	53	4	1	259	1	187	7.17e-80	241
MSTRG.32272	0.68958	5.18459	26.6465	0.000117392	0.0118694	WATERCRESS_008788	sp|Q8VYZ5|PWP2_ARATH	90.333	900	86	1	691	1589	1	900	0	1704
MSTRG.20966	-1.08787	4.61541	26.6144	0.000118094	0.0118694	WATERCRESS_034942	sp|Q9LII8|KLCR2_ARATH	89.985	669	53	5	1	661	1	663	0	1214
MSTRG.23428	-0.93277	3.90783	26.6128	0.000118129	0.0118694	WATERCRESS_005838	sp|Q93W28|Y4554_ARATH	87.423	326	39	2	11	335	13	337	0	565
MSTRG.9490	2.62293	2.16269	26.5077	0.000120457	0.0119924	WATERCRESS_016487	sp|Q8W4L0|CML49_ARATH	74.085	328	25	9	51	360	50	335	1.08e-154	441
MSTRG.14575	5.07422	3.55139	26.5045	0.000120528	0.0119924	WATERCRESS_024272	sp|P49206|RS261_ARATH	96.46	113	4	0	1	113	1	113	1.75e-76	225
MSTRG.8957	1.08018	7.87301	26.4986	0.00012066	0.0119924	WATERCRESS_015914	sp|Q9SGA8|U83A1_ARATH	87.118	458	53	3	1	454	9	464	0	810
MSTRG.12599	-1.41641	1.65792	26.4346	0.000122106	0.0120924	WATERCRESS_025240	sp|Q9FJJ5|EB1B_ARATH	95.833	264	11	0	1	264	1	264	0	532
MSTRG.7927	-1.0347	7.96428	26.3652	0.000123697	0.012178	WATERCRESS_001752	sp|Q9LK72|LECT5_ARATH	89.855	276	28	0	1	276	1	276	0	515
MSTRG.10616	-8.51517	-1.01867	48.1872	0.000123855	0.012178	WATERCRESS_017693	sp|D8WUA4|SECA2_ARATH	71.154	52	10	1	18	69	526	572	1.94e-15	72.8
MSTRG.24492	1.02436	4.84603	26.1751	0.000128172	0.0125577	WATERCRESS_006926	sp|Q5VRH9|PUB12_ORYSJ	35.145	276	166	7	147	420	335	599	1.3e-28	122
MSTRG.33097	0.655127	4.94864	26.1299	0.000129265	0.0126198	WATERCRESS_009682	sp|O04834|SAR1A_ARATH	97.409	193	5	0	89	281	1	193	9.26e-141	396
MSTRG.22271	-7.29042	0.287224	26.0856	0.000130344	0.0126802	WATERCRESS_033716	NA	NA	NA	NA	NA	NA	NA	NA	NA	NA	NA
MSTRG.29137	-8.0201	-0.676315	47.1573	0.000133463	0.0128562	NA	NA	NA	NA	NA	NA	NA	NA	NA	NA	NA	NA
MSTRG.20786	-10.452	0.642568	36.1332	0.000133484	0.0128562	NA	NA	NA	NA	NA	NA	NA	NA	NA	NA	NA	NA
MSTRG.13279	0.648194	4.53262	25.9564	0.000133554	0.0128562	WATERCRESS_025961	sp|Q8LDQ4|TAP46_ARATH	91.542	402	34	0	1	402	4	405	0	738
MSTRG.34385	-7.69224	3.03181	30.4745	0.00013434	0.0128868	NA	NA	NA	NA	NA	NA	NA	NA	NA	NA	NA	NA
MSTRG.33908	-1.66502	3.44178	25.7986	0.000137594	0.0131489	WATERCRESS_026981	NA	NA	NA	NA	NA	NA	NA	NA	NA	NA	NA
MSTRG.19313	-9.39876	0.562287	32.6639	0.000138027	0.0131489	NA	NA	NA	NA	NA	NA	NA	NA	NA	NA	NA	NA
MSTRG.20856	-9.33199	-0.545167	46.4428	0.000140682	0.0133555	NA	NA	NA	NA	NA	NA	NA	NA	NA	NA	NA	NA
MSTRG.3799	8.4531	-0.783449	32.4893	0.000141168	0.0133557	NA	NA	NA	NA	NA	NA	NA	NA	NA	NA	NA	NA
MSTRG.21843	-1.62607	2.70944	25.5911	0.000143123	0.0134943	NA	NA	NA	NA	NA	NA	NA	NA	NA	NA	NA	NA
MSTRG.26547	0.875	5.92283	25.4991	0.000145653	0.0136447	WATERCRESS_021118	sp|Q93WV5|WRK69_ARATH	86.62	284	24	4	1	283	1	271	3.13e-163	456
MSTRG.23003	-1.08778	2.38212	25.497	0.00014571	0.0136447	WATERCRESS_005452	sp|A0JM23|NPHP3_XENTR	33.333	108	72	0	132	239	1078	1185	3.28e-10	63.9
MSTRG.23003	-1.08778	2.38212	25.497	0.00014571	0.0136447	WATERCRESS_005453	NA	NA	NA	NA	NA	NA	NA	NA	NA	NA	NA
MSTRG.1647	-6.8427	0.545397	28.0335	0.000147514	0.0137183	WATERCRESS_039413	NA	NA	NA	NA	NA	NA	NA	NA	NA	NA	NA
MSTRG.7482	0.78763	6.17509	25.4304	0.000147575	0.0137183	WATERCRESS_001286	sp|Q94CE5|GATP_ARATH	87.476	519	49	2	1	518	1	504	0	932
MSTRG.1043	-6.12863	0.856645	28.0137	0.000147991	0.0137183	WATERCRESS_036793	NA	NA	NA	NA	NA	NA	NA	NA	NA	NA	NA
MSTRG.1043	-6.12863	0.856645	28.0137	0.000147991	0.0137183	WATERCRESS_036794	sp|F4JZY1|CIP1_ARATH	61.337	344	101	4	236	576	1267	1581	5.92e-115	377
MSTRG.12168	-13.1378	3.1712	32.0506	0.000149438	0.013806	WATERCRESS_023115	NA	NA	NA	NA	NA	NA	NA	NA	NA	NA	NA
MSTRG.9477	0.523424	4.98495	25.2897	0.000151607	0.0139595	WATERCRESS_016474	sp|Q9ZSS6|THD1_ARATH	85.476	599	67	4	1	596	1	582	0	968
MSTRG.7906	0.498039	4.78433	25.1317	0.000156281	0.0143419	WATERCRESS_001730	sp|Q9LRP6|PP234_ARATH	81.148	610	108	4	1	607	1	606	0	972
MSTRG.36225	0.660184	4.06748	25.0714	0.000158109	0.0144487	WATERCRESS_015649	sp|A4QN59|DPH2_DANRE	32.998	497	280	8	7	492	33	487	7.42e-87	278
MSTRG.26399	-1.10443	3.24743	25.0587	0.000158495	0.0144487	WATERCRESS_020976	NA	NA	NA	NA	NA	NA	NA	NA	NA	NA	NA
MSTRG.34416	-8.91169	-0.785528	27.5418	0.00015987	0.014482	NA	NA	NA	NA	NA	NA	NA	NA	NA	NA	NA	NA
MSTRG.9596	-0.931145	4.38482	25.0126	0.000159911	0.014482	WATERCRESS_016595	sp|Q9SF21|RICE1_ARATH	91.542	201	16	1	1	201	1	200	2.49e-134	377
MSTRG.20968	-1.12809	3.10874	24.9258	0.00016262	0.0146753	WATERCRESS_034943	sp|Q9LII9|GDL54_ARATH	85.561	374	50	1	1	374	1	370	0	653
MSTRG.26542	-0.793945	4.03852	24.9102	0.000163112	0.0146753	WATERCRESS_021113	sp|Q84JR9|TTL4_ARATH	84.68	718	71	8	1	715	1	682	0	1163
MSTRG.897	-6.79607	-0.795126	27.3693	0.000164486	0.0147507	NA	NA	NA	NA	NA	NA	NA	NA	NA	NA	NA	NA
MSTRG.2759	-1.41793	3.8625	24.8343	0.00016553	0.0147604	WATERCRESS_010212	sp|Q9FL59|FTIP1_ARATH	96.348	794	29	0	1	794	1	794	0	1601
MSTRG.34207	0.756267	3.90557	24.8271	0.000165763	0.0147604	WATERCRESS_027304	sp|Q42539|PIMT1_ARATH	94.009	217	13	0	1	217	1	217	8.33e-148	423
MSTRG.10535	-5.72063	0.386843	24.8023	0.000166561	0.0147604	NA	NA	NA	NA	NA	NA	NA	NA	NA	NA	NA	NA
MSTRG.4378	1.21222	4.73805	24.7969	0.000166739	0.0147604	WATERCRESS_034454	sp|P82381|ICI_LINUS	43.548	62	35	0	95	156	7	68	4.44e-11	58.5
MSTRG.3883	-0.415138	7.37008	24.596	0.000173392	0.0153002	WATERCRESS_011423	sp|Q54K14|TSTF_DICDI	24.818	548	329	24	80	617	224	698	2.21e-26	122
MSTRG.866	10.6809	2.11419	26.9883	0.000175236	0.0154135	WATERCRESS_037089	sp|O50064|FIMB2_ARATH	93.119	654	43	1	1	652	1	654	0	1254
MSTRG.22905	-1.65285	6.35457	24.4961	0.000176816	0.0155029	WATERCRESS_005319	sp|Q9FKA4|PER62_ARATH	86.834	319	41	1	1	318	1	319	0	566
MSTRG.32279	-1.32615	4.46481	24.2971	0.000183862	0.0160695	WATERCRESS_008796	NA	NA	NA	NA	NA	NA	NA	NA	NA	NA	NA
MSTRG.36129	-1.1831	4.13873	24.2701	0.000184841	0.0161039	WATERCRESS_015550	sp|Q84WN3|SWT17_ARATH	81.481	243	25	3	1	225	1	241	1.13e-134	380
MSTRG.24197	1.66388	3.91792	24.2425	0.000185851	0.0161409	NA	NA	NA	NA	NA	NA	NA	NA	NA	NA	NA	NA
MSTRG.15820	4.20801	3.04838	24.2031	0.000187299	0.0162155	WATERCRESS_033767	sp|P46601|HAT2_ARATH	83.103	290	21	5	1	271	3	283	1e-165	462
MSTRG.19163	-8.39704	-1.35168	42.6488	0.000188404	0.01626	NA	NA	NA	NA	NA	NA	NA	NA	NA	NA	NA	NA
MSTRG.945	8.74787	-0.877093	42.4579	0.000191306	0.0164589	NA	NA	NA	NA	NA	NA	NA	NA	NA	NA	NA	NA
MSTRG.13750	5.00275	2.75484	24.0689	0.000192338	0.0164962	WATERCRESS_023367	NA	NA	NA	NA	NA	NA	NA	NA	NA	NA	NA
MSTRG.6027	-0.764957	3.98438	24.0308	0.000193798	0.0165365	WATERCRESS_032508	sp|Q9M015|Y5161_ARATH	25.51	98	72	1	31	128	57	153	8.49e-09	55.1
MSTRG.16508	-1.38322	2.66638	24.0095	0.000194617	0.0165365	WATERCRESS_027837	sp|Q9SIN1|TTL3_ARATH	41.71	386	189	4	152	519	219	586	1.88e-83	277
MSTRG.35058	-2.00063	4.74631	23.9946	0.000195193	0.0165365	WATERCRESS_014421	sp|Q9SZ58|BRAT1_ARATH	84.267	464	64	2	1	464	3	457	0	787
MSTRG.20731	-9.15057	4.93779	25.0358	0.000195781	0.0165365	WATERCRESS_030508	sp|Q8VZG8|MIK2_ARATH	83.824	1020	160	4	8	1023	27	1045	0	1745
MSTRG.23644	0.766222	5.34606	23.9787	0.000195811	0.0165365	WATERCRESS_006053	sp|O49506|GLO5_ARATH	97.011	368	11	0	1	368	1	368	0	733
MSTRG.27365	-2.21912	1.82628	23.9293	0.000197743	0.0165951	WATERCRESS_003249	NA	NA	NA	NA	NA	NA	NA	NA	NA	NA	NA
MSTRG.20364	-0.736607	3.0819	23.9248	0.000197918	0.0165951	WATERCRESS_030081	sp|Q9ZQX8|NET1C_ARATH	68.251	1241	221	16	1	1198	1	1111	0	1563
MSTRG.20364	-0.736607	3.0819	23.9248	0.000197918	0.0165951	WATERCRESS_030082	NA	NA	NA	NA	NA	NA	NA	NA	NA	NA	NA
MSTRG.34488	-6.30701	-1.25409	27.8666	0.000198314	0.0165951	NA	NA	NA	NA	NA	NA	NA	NA	NA	NA	NA	NA
MSTRG.2178	8.1691	-0.328089	26.1977	0.000200242	0.0167047	NA	NA	NA	NA	NA	NA	NA	NA	NA	NA	NA	NA
MSTRG.9896	-7.94384	-0.234229	41.8245	0.000201341	0.0167047	NA	NA	NA	NA	NA	NA	NA	NA	NA	NA	NA	NA
MSTRG.23206	2.7075	6.21143	23.8353	0.000201478	0.0167047	NA	NA	NA	NA	NA	NA	NA	NA	NA	NA	NA	NA
MSTRG.13036	2.13843	4.62929	23.8211	0.000202051	0.0167047	WATERCRESS_025701	sp|C0Z361|CPNB3_ARATH	95.008	601	26	1	1	601	1	597	0	1104
MSTRG.23459	-0.817188	3.74383	23.7412	0.000205301	0.0169225	WATERCRESS_005867	sp|I6YGS0|EPHA_MYCTU	33.634	333	182	9	385	702	8	316	1.28e-55	196
MSTRG.33682	0.972675	3.2994	23.6655	0.000208434	0.0171296	WATERCRESS_026731	sp|Q9LYN6|Y3565_ARATH	72.555	317	69	4	1	313	1	303	1.37e-140	409
MSTRG.23070	1.25719	3.39079	23.3927	0.000220183	0.0180412	WATERCRESS_005528	sp|Q55B06|SPXS1_DICDI	34.463	354	194	15	115	457	431	757	2.37e-39	155
MSTRG.22491	7.34537	4.01806	23.3769	0.000220886	0.0180451	NA	NA	NA	NA	NA	NA	NA	NA	NA	NA	NA	NA
MSTRG.5453	-1.69593	2.50608	23.2822	0.000225156	0.0182947	WATERCRESS_029758	sp|O81210|RBOHC_ARATH	91.128	913	68	8	1	908	1	905	0	1727
MSTRG.26594	-0.887889	6.1826	23.2797	0.00022527	0.0182947	WATERCRESS_021165	sp|Q7XZU0|SAC9_ARATH	89.969	1635	155	5	1	1632	1	1629	0	3056
MSTRG.17482	-2.25234	1.36006	23.1563	0.000230979	0.0187032	WATERCRESS_028888	NA	NA	NA	NA	NA	NA	NA	NA	NA	NA	NA
MSTRG.11411	-1.42269	2.66618	23.0929	0.000233974	0.0188711	WATERCRESS_022255	sp|Q9LD95|SIGF_ARATH	90.859	547	49	1	1	546	1	547	0	994
MSTRG.4464	-0.903503	5.28079	23.0652	0.0002353	0.0188711	WATERCRESS_034544	sp|Q9FI14|TAO1_ARATH	74.159	832	144	2	266	1026	42	873	0	1242
MSTRG.24918	-0.704628	5.97544	23.0573	0.000235678	0.0188711	WATERCRESS_007352	sp|Q940J1|ATB16_ARATH	83.612	299	41	3	1	297	1	293	0	505
MSTRG.5613	-7.31818	-0.713592	28.6972	0.000235795	0.0188711	NA	NA	NA	NA	NA	NA	NA	NA	NA	NA	NA	NA
MSTRG.9029	-0.699952	4.25993	23.0366	0.000236674	0.0188866	WATERCRESS_015989	sp|Q9M9M4|CSLD3_ARATH	95.909	1149	43	2	1	1149	1	1145	0	2296
MSTRG.28810	0.819392	7.14713	23.0072	0.000238095	0.0189451	WATERCRESS_004802	sp|Q54V77|PYRG_DICDI	59.22	564	210	6	1	546	1	562	0	676
MSTRG.7071	-3.2337	1.98248	23.9658	0.000239266	0.0189834	WATERCRESS_000875	NA	NA	NA	NA	NA	NA	NA	NA	NA	NA	NA
MSTRG.22529	-5.28992	2.2118	22.8902	0.000243857	0.019292	WATERCRESS_036004	sp|Q9DAA6|EXOS1_MOUSE	44.262	183	97	2	53	234	10	188	3.36e-40	139
MSTRG.31966	-1.23156	2.51713	22.8504	0.000245849	0.0193939	WATERCRESS_008478	NA	NA	NA	NA	NA	NA	NA	NA	NA	NA	NA
MSTRG.4585	-0.93143	5.63604	22.7527	0.000250826	0.0197299	WATERCRESS_034672	sp|P32456|GBP2_HUMAN	32.85	414	260	11	39	443	8	412	9.06e-62	224
MSTRG.4065	1.07811	3.63205	22.5527	0.000261375	0.0205012	WATERCRESS_011640	sp|O81270|PXG1_ARATH	61.864	236	74	2	8	237	11	236	1.74e-101	305
MSTRG.4526	-0.97528	5.19829	22.4985	0.000264319	0.020624	WATERCRESS_034610	sp|Q9FHE9|P2A08_ARATH	42.458	179	101	1	1	177	1	179	1.74e-40	144
MSTRG.21004	-0.7477	4.86156	22.4964	0.000264439	0.020624	WATERCRESS_034986	sp|Q96RT7|GCP6_HUMAN	34.177	158	96	2	971	1128	1602	1751	1.31e-18	95.9
MSTRG.25550	8.51852	-1.18553	30.1227	0.000271934	0.0211486	NA	NA	NA	NA	NA	NA	NA	NA	NA	NA	NA	NA
MSTRG.19270	-2.34158	1.1347	22.2695	0.000277191	0.021433	WATERCRESS_019166	sp|Q8RWL4|IDM2_ARATH	70.959	365	89	5	29	392	1	349	0	517
MSTRG.20544	-0.832588	4.7314	22.2577	0.000277872	0.021433	WATERCRESS_030285	sp|Q9SZ70|AHL26_ARATH	88.27	341	34	3	1	337	1	339	6.71e-150	427
MSTRG.35861	-1.00381	5.15491	22.2567	0.000277926	0.021433	WATERCRESS_015272	sp|F4JT78|RPP2A_ARATH	54.212	736	307	7	290	1010	579	1299	0	755
MSTRG.3808	1.60392	5.1826	22.2032	0.000281044	0.0216129	WATERCRESS_011348	sp|O82587|SWT12_ARATH	89.789	284	29	0	1	284	1	284	0	523
MSTRG.25593	-4.39605	0.921191	22.993	0.000288633	0.0220816	NA	NA	NA	NA	NA	NA	NA	NA	NA	NA	NA	NA
MSTRG.23443	0.819222	3.58072	22.0739	0.000288743	0.0220816	WATERCRESS_005851	sp|O23429|VA724_ARATH	98.649	222	3	0	1	222	1	222	1.39e-164	455
MSTRG.23466	-1.2692	4.11393	22.0405	0.000290771	0.0221751	WATERCRESS_005875	NA	NA	NA	NA	NA	NA	NA	NA	NA	NA	NA
MSTRG.7560	-2.53145	0.546254	21.9335	0.000297379	0.0225558	WATERCRESS_001359	NA	NA	NA	NA	NA	NA	NA	NA	NA	NA	NA
MSTRG.25234	1.22993	5.80097	21.9238	0.000297986	0.0225558	WATERCRESS_019820	sp|Q9ZPQ8|ACR5_ARATH	95.614	456	20	0	1	456	1	456	0	902
MSTRG.28159	-0.729406	5.68487	21.9141	0.000298592	0.0225558	WATERCRESS_004090	sp|Q43870|APS2_ARATH	76.36	478	70	8	306	746	5	476	0	706
MSTRG.117	2.77822	3.80896	21.907	0.000299039	0.0225558	NA	NA	NA	NA	NA	NA	NA	NA	NA	NA	NA	NA
MSTRG.10412	2.96672	1.94589	21.8754	0.000301032	0.022644	WATERCRESS_017464	sp|Q67YC9|Y4141_ARATH	82.313	147	26	0	1	147	41	187	1.53e-91	269
MSTRG.1275	4.08595	1.95058	21.8257	0.000304206	0.0228204	WATERCRESS_037464	sp|Q8H111|NLP1_ARATH	76.931	932	136	11	13	907	16	905	0	1375
MSTRG.14987	-1.25691	2.82275	21.7981	0.000305978	0.022891	WATERCRESS_024711	sp|P46897|ATHB7_ARATH	81.783	258	38	5	1	249	1	258	4.8e-150	421
MSTRG.10302	4.38415	2.06899	21.7258	0.000310693	0.0231807	WATERCRESS_017343	sp|Q94CE5|GATP_ARATH	75.728	412	81	3	13	405	51	462	0	633
MSTRG.5702	-0.751497	5.16323	21.6495	0.00031575	0.0234944	WATERCRESS_032155	sp|Q9T0G2|CYC2_ARATH	94.643	112	6	0	1	112	1	112	5.91e-76	222
MSTRG.11603	-1.61411	3.6587	21.6234	0.000317506	0.0235329	WATERCRESS_022456	sp|F4I9E1|NFD4_ARATH	26.087	552	345	17	560	1073	43	569	1.81e-27	122
MSTRG.24763	-1.10692	3.32816	21.6164	0.000317978	0.0235329	WATERCRESS_007203	sp|Q8VYV9|APF1_ARATH	55.399	426	183	4	34	456	38	459	1.18e-164	479
MSTRG.20790	-5.14542	1.93393	21.5632	0.000321585	0.0236833	WATERCRESS_030600	sp|Q8L751|ORP1C_ARATH	83.314	857	71	10	1	828	1	814	0	1391
MSTRG.4987	-0.784571	6.06002	21.5582	0.00032193	0.0236833	WATERCRESS_029263	sp|Q9FHH8|COL5_ARATH	75.138	181	41	3	1	177	1	181	1.21e-87	266
MSTRG.13344	-1.89764	3.16389	21.5485	0.00032259	0.0236833	WATERCRESS_026030	NA	NA	NA	NA	NA	NA	NA	NA	NA	NA	NA
MSTRG.1334	-6.36292	-1.30149	22.4068	0.000323992	0.023723	WATERCRESS_037045	NA	NA	NA	NA	NA	NA	NA	NA	NA	NA	NA
MSTRG.32440	-0.522625	5.32151	21.4828	0.000327136	0.0238896	WATERCRESS_008964	sp|Q9LPW7|AFB3_ARATH	92.028	577	46	0	1	577	1	577	0	1113
MSTRG.4465	1.01025	3.18067	21.4539	0.000329156	0.0239735	WATERCRESS_034545	sp|Q9FI12|SBT23_ARATH	84.304	841	101	3	1	817	1	834	0	1427
MSTRG.35023	0.815425	5.61737	21.4405	0.000330095	0.0239785	WATERCRESS_014380	NA	NA	NA	NA	NA	NA	NA	NA	NA	NA	NA
MSTRG.19841	-1.21783	4.97125	21.422	0.000331402	0.02401	WATERCRESS_035406	sp|Q9SL95|MOT1_ARATH	90.196	459	38	2	1	456	1	455	0	794
MSTRG.3825	-0.730534	5.39743	21.4076	0.00033242	0.0240206	WATERCRESS_011365	sp|P41129|RL132_BRANA	90.777	206	19	0	1	206	1	206	5.27e-139	389
MSTRG.1279	4.83965	0.0454523	21.3605	0.000335784	0.0241645	WATERCRESS_037470	NA	NA	NA	NA	NA	NA	NA	NA	NA	NA	NA
MSTRG.6307	0.934636	4.19166	21.3552	0.000336166	0.0241645	WATERCRESS_000132	NA	NA	NA	NA	NA	NA	NA	NA	NA	NA	NA
MSTRG.19791	-2.25292	0.857992	21.3255	0.000338308	0.0242551	WATERCRESS_035356	sp|Q39066|ECS1_ARATH	51.351	74	31	2	1	74	1	69	2.58e-09	52.8
MSTRG.10954	-0.59123	4.94373	21.2513	0.000343724	0.0245794	WATERCRESS_021759	sp|O22845|CML5_ARATH	96.835	158	5	0	12	169	58	215	2.01e-109	313
MSTRG.7093	1.25864	2.53413	21.2154	0.000346384	0.0246191	WATERCRESS_000890	sp|Q682I1|BOLA1_ARATH	56.627	83	26	2	8	80	37	119	8.19e-21	83.2
MSTRG.36024	0.641727	5.08619	21.2048	0.000347173	0.0246191	WATERCRESS_015435	sp|Q9M0M5|SCL13_ARATH	89.603	529	55	0	1	529	1	529	0	1002
MSTRG.13332	-1.34858	1.49089	21.2019	0.000347388	0.0246191	WATERCRESS_026013	sp|Q9LTJ6|RUP1_ARATH	76.797	306	33	2	1	268	46	351	5.09e-154	437
MSTRG.10299	-0.430729	5.25291	21.1957	0.000347856	0.0246191	WATERCRESS_017341	sp|Q9LIE5|FHY3_ARATH	90.212	848	71	2	1	845	1	839	0	1600
MSTRG.14609	0.920641	2.80585	21.1741	0.000349469	0.0246698	WATERCRESS_024313	sp|O80678|UBA2B_ARATH	73.778	450	70	4	1	402	1	450	0	651
MSTRG.14718	0.671884	4.1566	21.1392	0.000352106	0.0247924	WATERCRESS_024436	NA	NA	NA	NA	NA	NA	NA	NA	NA	NA	NA
MSTRG.19535	2.63612	4.58122	21.098	0.000355239	0.0249492	WATERCRESS_019441	sp|Q8RWA7|NDADA_ARATH	80.435	46	5	1	6	47	97	142	1.88e-17	75.5
MSTRG.787	8.97978	-1.07995	22.952	0.000357232	0.0250253	WATERCRESS_040837	sp|F4JRF5|RLT3_ARATH	82.597	1132	164	7	1	1100	1	1131	0	1800
MSTRG.36375	-8.85676	-0.205031	22.9059	0.000360317	0.0250586	NA	NA	NA	NA	NA	NA	NA	NA	NA	NA	NA	NA
MSTRG.27232	-0.629185	5.91374	21.0314	0.000360381	0.0250586	WATERCRESS_003115	sp|P26569|H12_ARATH	49.627	268	82	10	5	222	2	266	2.27e-47	161
MSTRG.27324	-1.59568	1.89063	21.0307	0.000360437	0.0250586	WATERCRESS_003207	sp|Q6DBP8|GAT11_ARATH	72.603	292	59	4	1	274	1	289	2.37e-147	417
MSTRG.15584	0.961367	5.77428	21.0056	0.000362393	0.0251224	WATERCRESS_031751	sp|Q9C5D6|CAAT9_ARATH	90.141	355	33	2	1	355	1	353	0	607
MSTRG.15584	0.961367	5.77428	21.0056	0.000362393	0.0251224	WATERCRESS_031752	sp|Q9M815|PCR8_ARATH	67.606	71	22	1	1	71	1	70	1.89e-27	100
MSTRG.1643	-5.41347	-0.926533	20.9955	0.00036318	0.0251224	WATERCRESS_039409	sp|O80813|YC20L_ARATH	68.293	246	27	5	1	244	1	197	1.51e-105	306
MSTRG.23772	-1.08507	3.22534	20.9327	0.000368153	0.0254025	WATERCRESS_006170	sp|F4JUU5|S2P_ARATH	69.531	512	95	4	1	453	1	510	0	677
MSTRG.25075	2.07747	4.15387	20.9065	0.000370244	0.0254557	WATERCRESS_019642	sp|Q7ZY56|HEAT6_XENLA	28.421	190	99	8	786	967	833	993	1.37e-07	59.3
MSTRG.25075	2.07747	4.15387	20.9065	0.000370244	0.0254557	WATERCRESS_019643	NA	NA	NA	NA	NA	NA	NA	NA	NA	NA	NA
MSTRG.13546	3.90475	1.04958	22.7532	0.000370773	0.0254557	NA	NA	NA	NA	NA	NA	NA	NA	NA	NA	NA	NA
MSTRG.23952	1.16554	4.79537	20.8328	0.000376208	0.0257646	WATERCRESS_006349	sp|A7PZL3|PGLR_VITVI	74.253	435	112	0	53	487	49	483	0	684
MSTRG.23460	-1.34301	3.99434	20.7818	0.000380403	0.0259873	WATERCRESS_005869	NA	NA	NA	NA	NA	NA	NA	NA	NA	NA	NA
MSTRG.19255	-10.2602	1.31177	25.3871	0.000385367	0.0262613	WATERCRESS_019150	sp|P25702|ACP3_ARATH	68.75	128	35	2	5	127	9	136	2.04e-51	162
MSTRG.18987	-0.658713	5.17573	20.6866	0.000388371	0.0263459	WATERCRESS_018781	sp|Q39265|ZFP6_ARATH	88.325	197	23	0	1	197	1	197	3.4e-112	321
MSTRG.7605	1.27913	3.06543	20.6842	0.000388569	0.0263459	WATERCRESS_001406	NA	NA	NA	NA	NA	NA	NA	NA	NA	NA	NA
MSTRG.33281	-1.08385	3.94072	20.6673	0.000390008	0.0263459	WATERCRESS_026309	sp|Q8LGG8|USPAL_ARATH	27.273	143	90	4	22	158	30	164	6.94e-12	63.2
MSTRG.24269	4.7838	0.41172	20.6623	0.000390437	0.0263459	WATERCRESS_006685	sp|P93030|RMA2_ARATH	83.163	196	30	1	1	196	1	193	6.83e-120	340
MSTRG.27241	-1.2556	1.54275	20.6504	0.000391449	0.0263496	WATERCRESS_003127	NA	NA	NA	NA	NA	NA	NA	NA	NA	NA	NA
MSTRG.21952	5.18006	0.700433	20.6292	0.000393267	0.0264074	NA	NA	NA	NA	NA	NA	NA	NA	NA	NA	NA	NA
MSTRG.25716	-1.93513	2.07739	20.5994	0.000395833	0.0264701	WATERCRESS_020330	sp|A5PHT0|Y1448_ARATH	48.837	344	165	7	1	336	6	346	1.3e-96	303
MSTRG.12541	-2.14037	3.3088	20.5852	0.000397067	0.0264701	WATERCRESS_025181	sp|Q93Z25|PLY22_ARATH	92.683	410	29	1	1	409	23	432	0	769
MSTRG.11487	2.10468	0.313393	20.585	0.000397085	0.0264701	WATERCRESS_022340	sp|W5X2N3|AP_FRAAN	46.305	203	87	7	1	191	1	193	2.96e-47	155
MSTRG.6056	0.689677	5.14376	20.5636	0.000398945	0.0265298	WATERCRESS_032542	sp|Q94K85|CATB3_ARATH	85.714	385	29	1	1	385	1	359	0	669
MSTRG.8738	-0.394954	5.42973	20.534	0.000401543	0.0266383	WATERCRESS_002552	sp|Q6NVR9|ATAD3_XENTR	38.146	561	287	11	76	600	37	573	7.79e-110	344
MSTRG.8738	-0.394954	5.42973	20.534	0.000401543	0.0266383	WATERCRESS_002553	sp|Q9M9M4|CSLD3_ARATH	95.819	1148	45	2	1	1148	1	1145	0	2289
MSTRG.8738	-0.394954	5.42973	20.534	0.000401543	0.0266383	WATERCRESS_002554	NA	NA	NA	NA	NA	NA	NA	NA	NA	NA	NA
MSTRG.13508	-0.694262	9.16838	20.4952	0.000404966	0.0268007	WATERCRESS_026194	sp|Q9LT96|Y5977_ARATH	74.126	858	208	7	939	1792	98	945	0	1214
MSTRG.21735	1.65611	5.81402	20.4383	0.000410062	0.0270559	NA	NA	NA	NA	NA	NA	NA	NA	NA	NA	NA	NA
MSTRG.5969	-0.733879	3.70025	20.4302	0.000410787	0.0270559	WATERCRESS_032451	sp|F4JI44|NDX_ARATH	77.718	745	127	4	1	711	174	913	0	1159
MSTRG.20149	-0.531421	4.5524	20.3555	0.000417594	0.0274226	WATERCRESS_035720	sp|Q9SJU0|KN7M_ARATH	82.881	479	38	5	1	439	1	475	0	733
MSTRG.7085	10.5245	1.74763	22.1101	0.000418848	0.0274226	NA	NA	NA	NA	NA	NA	NA	NA	NA	NA	NA	NA
MSTRG.5525	-1.23915	2.90067	20.3365	0.000419343	0.0274226	WATERCRESS_029834	sp|Q9FGS8|C2GR2_ARATH	83.491	1060	129	9	1	1047	1	1027	0	1792
MSTRG.25448	-0.758603	4.87124	20.2855	0.000424092	0.0276675	WATERCRESS_020049	sp|Q05153|SSRP1_ARATH	91.176	646	55	2	1	644	1	646	0	1118
MSTRG.31697	1.34081	3.02617	20.2723	0.00042533	0.0276826	WATERCRESS_008190	sp|O48682|FH4_ARATH	83.984	768	92	12	1	757	1	748	0	1146
MSTRG.22637	7.71011	-0.437336	22.0048	0.000427392	0.0277512	WATERCRESS_036134	NA	NA	NA	NA	NA	NA	NA	NA	NA	NA	NA
MSTRG.23590	-11.1995	1.92221	24.6889	0.000429989	0.0277812	WATERCRESS_005998	sp|Q9SIK1|GLGL4_ARATH	65.625	96	29	1	12	103	255	350	5.48e-35	127
MSTRG.9463	-0.97941	3.93397	20.2193	0.000430334	0.0277812	WATERCRESS_016457	sp|Q84LG4|COPZ2_ARATH	96.648	179	6	0	1	179	1	179	1.08e-125	353
MSTRG.4025	-1.98873	1.49526	20.2136	0.000430881	0.0277812	WATERCRESS_011591	NA	NA	NA	NA	NA	NA	NA	NA	NA	NA	NA
MSTRG.30987	4.54371	2.08252	20.1691	0.000435141	0.0279903	WATERCRESS_013817	sp|B6IDH3|RUS5_ARATH	89.135	451	36	3	390	828	60	509	0	760
MSTRG.11886	0.547425	4.59367	20.1389	0.000438061	0.0281125	WATERCRESS_022780	sp|Q9ST43|PH1_ARATH	94.203	138	8	0	1	138	1	138	1.58e-88	278
MSTRG.16809	1.48696	2.21895	20.0228	0.000449506	0.0287799	WATERCRESS_028165	sp|Q9C9B9|TTM1_ARATH	90.119	587	21	2	1	587	1	550	0	1070
MSTRG.28611	0.985453	4.96181	19.9842	0.000453387	0.0289465	WATERCRESS_004594	sp|Q2KHU8|IF2G_BOVIN	70.354	452	133	1	7	458	15	465	0	657
MSTRG.1775	-6.06566	0.397445	20.7487	0.000454211	0.0289465	WATERCRESS_036814	sp|Q9FKY4|PILS7_ARATH	77.848	158	3	1	1	126	1	158	3.54e-73	231
MSTRG.1955	-5.71363	-0.692835	21.6447	0.000458163	0.0291309	WATERCRESS_037752	sp|F4IHJ0|SFH8_ARATH	90.889	450	23	2	1	448	1	434	0	840
MSTRG.35881	1.01307	4.01456	19.9135	0.000460586	0.029191	WATERCRESS_015290	sp|O49675|CCD4_ARATH	90.517	580	54	1	20	599	17	595	0	1083
MSTRG.5006	0.806166	3.41386	19.9073	0.000461229	0.029191	WATERCRESS_029282	sp|Q9Y2D8|ADIP_HUMAN	26.25	320	206	9	24	330	56	358	1.16e-21	100
MSTRG.5006	0.806166	3.41386	19.9073	0.000461229	0.029191	WATERCRESS_029283	NA	NA	NA	NA	NA	NA	NA	NA	NA	NA	NA
MSTRG.20723	-1.3685	6.78223	19.8931	0.000462692	0.0292165	WATERCRESS_030497	sp|P42643|14331_ARATH	82.692	260	24	2	1	255	1	244	4.3e-155	436
MSTRG.31414	7.49694	-0.685693	24.185	0.000466023	0.0293595	NA	NA	NA	NA	NA	NA	NA	NA	NA	NA	NA	NA
MSTRG.23448	1.91687	2.48513	19.8424	0.000467961	0.0293977	WATERCRESS_005856	sp|Q6A070|TGRM1_MOUSE	27.273	209	143	2	46	250	1245	1448	4.01e-15	79
MSTRG.23434	-1.25248	6.46473	19.8348	0.000468765	0.0293977	WATERCRESS_005843	sp|Q8L8Z1|CSPLO_ARATH	78.421	190	41	0	174	363	1	190	5.41e-102	301
MSTRG.22444	-10.148	1.13201	24.1203	0.000470899	0.0294644	NA	NA	NA	NA	NA	NA	NA	NA	NA	NA	NA	NA
MSTRG.18234	-0.993424	3.35522	19.786	0.000473906	0.0295853	WATERCRESS_017955	sp|Q9CAP9|FPP1_ARATH	74.515	722	95	7	1	637	62	779	0	918
MSTRG.20826	8.76648	-1.05545	25.9408	0.000477728	0.0297564	NA	NA	NA	NA	NA	NA	NA	NA	NA	NA	NA	NA
MSTRG.28612	-2.61154	4.23554	19.7179	0.000481203	0.0299052	WATERCRESS_004600	sp|O22707|ALKR3_ARATH	78.049	41	9	0	49	89	289	329	9.58e-11	59.3
MSTRG.28612	-2.61154	4.23554	19.7179	0.000481203	0.0299052	WATERCRESS_004601	sp|C9WPN6|IF2H_RAT	69.912	452	135	1	7	458	15	465	0	658
MSTRG.1395	8.68282	0.082994	21.323	0.000487835	0.030157	WATERCRESS_040988	NA	NA	NA	NA	NA	NA	NA	NA	NA	NA	NA
MSTRG.14584	-0.826675	4.606	19.6524	0.000488339	0.030157	WATERCRESS_024287	sp|Q93WU8|WRK54_ARATH	75	340	70	7	1	329	1	336	6.87e-176	493
MSTRG.4532	0.863775	3.00105	19.6506	0.000488541	0.030157	WATERCRESS_034617	sp|F4KD68|WTR43_ARATH	87.368	380	47	1	1	380	1	379	0	681
MSTRG.26836	1.46831	5.76694	19.6052	0.000493564	0.0303989	WATERCRESS_021392	sp|Q8LGS1|MARD1_ARATH	74.699	249	46	9	1	237	20	263	3.08e-117	338
MSTRG.25438	1.46976	2.85018	19.5826	0.00049608	0.0304328	WATERCRESS_020037	sp|Q9LIR3|FB181_ARATH	28.346	381	196	12	1	323	1	362	1.96e-36	145
MSTRG.27361	0.579253	5.8292	19.5804	0.000496325	0.0304328	WATERCRESS_003242	sp|Q9SJF0|BSL2_ARATH	92.338	1031	44	7	1	1009	1	1018	0	1867
MSTRG.7196	0.713172	3.21167	19.5457	0.000500232	0.0306042	WATERCRESS_000995	NA	NA	NA	NA	NA	NA	NA	NA	NA	NA	NA
MSTRG.9712	2.86135	0.513003	19.5283	0.000502196	0.0306562	WATERCRESS_016714	sp|Q00624|ASOL_BRANA	75.797	533	122	3	24	554	25	552	0	837
MSTRG.35307	-2.17479	0.680798	19.5122	0.000504021	0.0306996	WATERCRESS_014696	sp|Q9SUC9|UGPI7_ARATH	92.308	286	19	3	263	546	19	303	0	531
MSTRG.4406	-2.82187	0.641166	19.39	0.000518169	0.0314916	WATERCRESS_034470	sp|Q5UNY4|YL728_MIMIV	28.916	415	208	12	251	629	134	497	2.74e-46	175
MSTRG.36363	-1.86818	3.16609	19.365	0.000521118	0.0316011	WATERCRESS_015781	sp|A2CIR5|NPR4_ORYSJ	22.908	502	264	16	50	519	55	465	2.86e-12	73.2
MSTRG.2499	0.854293	2.5574	19.3261	0.000525744	0.0317857	WATERCRESS_009940	NA	NA	NA	NA	NA	NA	NA	NA	NA	NA	NA
MSTRG.23247	-9.19461	-0.551437	23.4354	0.000526472	0.0317857	NA	NA	NA	NA	NA	NA	NA	NA	NA	NA	NA	NA
MSTRG.32055	4.49016	0.612467	20.9183	0.000528383	0.0318313	NA	NA	NA	NA	NA	NA	NA	NA	NA	NA	NA	NA
MSTRG.22533	-2.64534	1.31073	19.2919	0.000529843	0.0318496	NA	NA	NA	NA	NA	NA	NA	NA	NA	NA	NA	NA
MSTRG.11223	-1.00186	2.72808	19.2227	0.00053826	0.032285	WATERCRESS_022051	sp|D7LD59|CSPLL_ARALL	90.066	151	15	0	30	180	24	174	4.78e-94	273
MSTRG.13494	1.25751	2.51653	19.1595	0.00054608	0.0326829	WATERCRESS_026179	sp|Q8RWE9|NAT5_ARATH	93.333	525	35	0	5	529	3	527	0	984
MSTRG.14758	1.18432	2.8851	19.1201	0.000551018	0.0329069	WATERCRESS_024481	NA	NA	NA	NA	NA	NA	NA	NA	NA	NA	NA
MSTRG.18704	0.998524	2.67451	19.0976	0.000553872	0.0329871	WATERCRESS_018466	sp|Q8GXM7|ATHBX_ARATH	77.34	203	33	1	1	203	1	190	4.43e-108	311
MSTRG.18178	-0.981294	5.44365	19.0906	0.000554757	0.0329871	WATERCRESS_017899	sp|Q9M1S3|ARP1_ARATH	57.843	102	42	1	1	101	1	102	2.53e-34	127
MSTRG.35403	0.441915	5.52875	19.0374	0.000561562	0.0333197	WATERCRESS_014793	sp|Q8LEG3|MA652_ARATH	86.038	573	38	2	1	531	1	573	0	992
MSTRG.18412	-0.605671	3.78974	19.0054	0.000565698	0.0334908	WATERCRESS_018152	sp|Q8GUH2|Y1015_ARATH	42.244	303	138	12	36	316	40	327	3.76e-63	205
MSTRG.21161	-9.32471	-0.578083	22.9891	0.000566878	0.0334908	NA	NA	NA	NA	NA	NA	NA	NA	NA	NA	NA	NA
MSTRG.23765	-0.828144	3.98535	18.9855	0.000568291	0.0335024	WATERCRESS_006162	NA	NA	NA	NA	NA	NA	NA	NA	NA	NA	NA
MSTRG.9017	1.06002	2.98232	18.9677	0.000570616	0.0335676	WATERCRESS_015975	sp|P54968|ILR1_ARATH	86.017	472	36	1	1	472	1	442	0	793
MSTRG.24923	-1.28806	4.55151	18.9482	0.000573185	0.0336468	WATERCRESS_007357	sp|Q9SMQ4|SRK2F_ARATH	88.424	311	24	2	1	311	1	299	0	552
MSTRG.4257	0.587754	4.6769	18.922	0.000576648	0.033707	WATERCRESS_034325	NA	NA	NA	NA	NA	NA	NA	NA	NA	NA	NA
MSTRG.19862	0.619584	4.30054	18.9219	0.00057666	0.033707	WATERCRESS_035426	sp|Q9SKJ7|PT225_ARATH	96.542	347	12	0	1	347	1	347	0	684
MSTRG.17335	-9.51322	-0.333487	26.9325	0.000584561	0.0340684	NA	NA	NA	NA	NA	NA	NA	NA	NA	NA	NA	NA
MSTRG.4602	0.68053	4.45031	18.8572	0.000585316	0.0340684	WATERCRESS_034692	sp|Q9FL33|MCM3_ARATH	90.128	780	70	3	1	777	1	776	0	1441
MSTRG.28155	-0.695091	7.02581	18.8419	0.000587396	0.0341173	WATERCRESS_004085	sp|Q9FXI5|IQD32_ARATH	78.392	796	151	7	1	780	1	791	0	1199
MSTRG.1459	-8.4833	-1.20932	26.8725	0.000589078	0.034143	NA	NA	NA	NA	NA	NA	NA	NA	NA	NA	NA	NA
MSTRG.10540	-4.98527	0.424339	21.4118	0.000590628	0.0341609	NA	NA	NA	NA	NA	NA	NA	NA	NA	NA	NA	NA
MSTRG.27661	0.627042	7.733	18.7833	0.000595393	0.0343643	WATERCRESS_003564	sp|O65788|C71B2_ARATH	79.324	503	100	1	2	504	3	501	0	838
MSTRG.27661	0.627042	7.733	18.7833	0.000595393	0.0343643	WATERCRESS_003565	sp|Q96514|C71B7_ARATH	89.881	504	51	0	472	975	1	504	0	951
MSTRG.23296	-5.97769	0.0810481	22.6594	0.000599099	0.0344657	NA	NA	NA	NA	NA	NA	NA	NA	NA	NA	NA	NA
MSTRG.7421	-0.995304	4.63589	18.7525	0.000599654	0.0344657	NA	NA	NA	NA	NA	NA	NA	NA	NA	NA	NA	NA
MSTRG.13518	1.66769	1.76712	18.689	0.000608542	0.0349037	WATERCRESS_026206	sp|Q9LTA3|U91C1_ARATH	81.441	458	78	2	1	456	1	453	0	765
MSTRG.31465	-0.835639	3.93215	18.658	0.000612935	0.0350826	WATERCRESS_007948	sp|Q9SGQ0|VOZ1_ARATH	89.691	485	46	3	1	481	1	485	0	883
MSTRG.1681	6.52343	0.713064	18.6269	0.000617374	0.0351934	WATERCRESS_040123	sp|P51424|RL391_ARATH	85.294	34	5	0	21	54	2	35	5.14e-15	64.7
MSTRG.1318	-7.03779	2.19124	21.1738	0.000617428	0.0351934	WATERCRESS_037024	sp|Q9ZT92|AK10B_ARATH	39.583	192	61	5	24	163	49	237	2.23e-34	129
MSTRG.1318	-7.03779	2.19124	21.1738	0.000617428	0.0351934	WATERCRESS_037025	sp|Q9ZT92|AK10B_ARATH	52.761	326	96	9	22	305	237	546	6.31e-97	300
MSTRG.19310	-6.8026	0.159093	20.1182	0.000620595	0.0352374	NA	NA	NA	NA	NA	NA	NA	NA	NA	NA	NA	NA
MSTRG.20907	-0.574654	6.01742	18.5977	0.000621578	0.0352374	WATERCRESS_034872	sp|Q9FKA5|Y5957_ARATH	61.654	133	40	4	1	125	1	130	4.02e-40	145
MSTRG.19336	0.543488	4.99668	18.5806	0.00062406	0.0352374	WATERCRESS_019219	NA	NA	NA	NA	NA	NA	NA	NA	NA	NA	NA
MSTRG.14114	0.482206	5.36073	18.5805	0.000624067	0.0352374	WATERCRESS_023775	sp|F4IHU9|DTX15_ARATH	82.377	488	48	4	1870	2327	1	480	0	794
MSTRG.1266	-1.6753	1.58742	18.5725	0.000625229	0.0352374	WATERCRESS_039216	sp|Q9FKH6|B561P_ARATH	78.713	404	85	1	1	403	1	404	0	642
MSTRG.13381	7.72958	-1.56331	29.6876	0.00062588	0.0352374	NA	NA	NA	NA	NA	NA	NA	NA	NA	NA	NA	NA
MSTRG.4691	0.472787	7.47952	18.4951	0.000636622	0.0357491	WATERCRESS_034793	sp|Q9FIK8|CAR11_ARATH	94.578	166	9	0	1576	1741	1	166	1.76e-102	328
MSTRG.10597	-8.08771	-1.76364	29.5171	0.000637565	0.0357491	NA	NA	NA	NA	NA	NA	NA	NA	NA	NA	NA	NA
MSTRG.4633	-0.699195	3.3139	18.454	0.000642752	0.0359233	WATERCRESS_034727	sp|Q8VZS8|PYL1_ARATH	86.667	210	23	2	1	207	1	208	1.26e-119	342
MSTRG.13714	-0.575471	5.76414	18.4454	0.000644045	0.0359233	WATERCRESS_023325	sp|O78310|SODC2_ARATH	85.321	218	23	3	2	214	3	216	6.17e-126	357
MSTRG.35969	1.18104	3.51067	18.4418	0.000644587	0.0359233	WATERCRESS_015378	sp|Q9FUR2|IP5P2_ARATH	86	650	82	5	1	645	1	646	0	1109
MSTRG.34688	0.760516	4.16388	18.4256	0.000647042	0.0359873	WATERCRESS_014035	sp|Q9LHA1|C8D11_ARATH	69.231	468	138	3	531	994	35	500	0	661
MSTRG.1271	4.24122	1.66478	18.4113	0.000649197	0.0360344	WATERCRESS_037460	sp|Q9AQW1|REL2_ORYSJ	30.816	331	195	7	318	634	322	632	1.36e-34	144
MSTRG.32417	-0.43682	6.41483	18.3901	0.000652431	0.036141	WATERCRESS_008939	sp|Q9FV52|MAP1B_ARATH	92.464	345	26	0	23	367	23	367	0	669
MSTRG.9371	4.16153	-0.841844	18.3804	0.00065392	0.0361507	WATERCRESS_016355	sp|Q9SFB7|QRT2_ARATH	90.205	439	41	1	1	437	1	439	0	827
MSTRG.35310	-3.7458	0.106578	18.3612	0.000656865	0.0362408	WATERCRESS_014702	sp|Q9SUD5|WTR36_ARATH	88.858	359	40	0	1	359	1	359	0	659
MSTRG.19199	-0.664807	4.8976	18.3492	0.000658721	0.0362705	WATERCRESS_019118	sp|Q8BKC5|IPO5_MOUSE	33.983	1180	669	21	18	1177	7	1096	0	655
MSTRG.19725	-1.92977	2.5556	18.3093	0.000664912	0.0365383	WATERCRESS_019630	sp|Q8VZ49|ADHL4_ARATH	91.842	380	31	0	1	380	1	380	0	732
MSTRG.4648	-3.4156	0.541051	18.3007	0.000666257	0.0365393	WATERCRESS_034744	sp|Q9LTC0|PBL19_ARATH	82.118	425	60	4	359	782	1	410	0	690
MSTRG.34168	-0.710874	4.84926	18.2898	0.000667967	0.0365602	WATERCRESS_027260	sp|Q8RWD5|SCD2_ARATH	90.674	579	41	4	1	568	1	577	0	971
MSTRG.35039	0.536129	6.69553	18.1968	0.000682737	0.0372385	WATERCRESS_014401	sp|Q8L5Y9|PANK2_ARATH	96.231	902	28	2	1	897	1	901	0	1779
MSTRG.18117	0.768864	4.37574	18.19	0.000683821	0.0372385	WATERCRESS_017835	NA	NA	NA	NA	NA	NA	NA	NA	NA	NA	NA
MSTRG.9563	-0.421482	5.62655	18.1816	0.000685176	0.0372385	WATERCRESS_016563	sp|Q9C768|U76B1_ARATH	88.616	448	50	1	1	448	1	447	0	798
MSTRG.21082	1.57477	1.67927	18.178	0.000685769	0.0372385	WATERCRESS_035060	sp|Q7Z4G4|TRM11_HUMAN	35.981	428	208	10	3	382	10	419	1.56e-75	246
MSTRG.22142	1.12266	5.63001	18.1681	0.000687361	0.0372514	WATERCRESS_033585	sp|Q9ZV48|TPS11_ARATH	89.547	861	87	2	1	860	1	859	0	1616
MSTRG.15093	3.10052	1.85352	18.1443	0.00069124	0.0373244	WATERCRESS_024822	sp|O64864|YLS3_ARATH	29.907	107	69	3	3	108	12	113	2.18e-07	52.4
MSTRG.274	0.666962	4.80558	18.1432	0.000691419	0.0373244	WATERCRESS_030897	sp|Q9FX97|FUT12_ARATH	85.412	473	36	4	1	443	1	470	0	787
MSTRG.26378	0.85318	3.57751	18.126	0.000694231	0.0373807	WATERCRESS_020957	NA	NA	NA	NA	NA	NA	NA	NA	NA	NA	NA
MSTRG.21821	8.00464	-1.48899	28.7302	0.000695177	0.0373807	NA	NA	NA	NA	NA	NA	NA	NA	NA	NA	NA	NA
MSTRG.8999	1.01656	2.87445	18.1083	0.000697137	0.037395	WATERCRESS_015957	sp|Q0H8D7|NBS1_ARATH	86.932	528	64	2	1	526	1	525	0	904
MSTRG.8999	1.01656	2.87445	18.1083	0.000697137	0.037395	WATERCRESS_015958	sp|Q93V85|WTR16_ARATH	97.706	218	5	0	6	223	199	416	3.73e-150	426
MSTRG.36241	0.51613	5.00424	18.1005	0.000698418	0.037395	WATERCRESS_015668	sp|O23300|ECI3_ARATH	90.308	227	21	1	1	227	1	226	2.79e-148	425
MSTRG.10237	-0.608609	4.41235	18.0939	0.000699517	0.037395	WATERCRESS_017274	sp|Q56YN3|NADK1_ARATH	86.667	525	59	4	2	518	3	524	0	942
MSTRG.13105	1.90236	0.968856	18.0628	0.000704682	0.037598	WATERCRESS_025774	sp|Q9FJ62|GPDL4_ARATH	80.152	660	96	3	1	625	103	762	0	1073
MSTRG.13105	1.90236	0.968856	18.0628	0.000704682	0.037598	WATERCRESS_025775	sp|Q9FJ62|GPDL4_ARATH	76.316	76	18	0	1	76	4	79	2.83e-33	123
MSTRG.8635	-0.672057	4.53083	18.0282	0.000710477	0.0376757	WATERCRESS_002442	sp|Q9CAU7|NEK2_ARATH	89.333	600	37	2	1	573	1	600	0	1087
MSTRG.8635	-0.672057	4.53083	18.0282	0.000710477	0.0376757	WATERCRESS_002443	sp|Q9S726|RPI3_ARATH	94.203	276	16	0	1	276	1	276	0	529
MSTRG.17854	-6.73675	1.10412	18.0265	0.000710755	0.0376757	WATERCRESS_036563	NA	NA	NA	NA	NA	NA	NA	NA	NA	NA	NA
MSTRG.35115	-1.68374	1.56691	18.0191	0.000712003	0.0376757	WATERCRESS_014488	sp|Q8S3D5|BH069_ARATH	82.288	271	27	4	20	273	21	287	2.6e-156	440
MSTRG.6642	1.08782	2.39152	18.0137	0.000712914	0.0376757	WATERCRESS_000491	NA	NA	NA	NA	NA	NA	NA	NA	NA	NA	NA
MSTRG.25483	-1.39861	4.03007	18.0021	0.000714885	0.0376757	WATERCRESS_020089	sp|Q9LIB2|PHS1_ARATH	91.131	981	65	5	1	978	1	962	0	1823
MSTRG.4059	-0.515728	4.16425	18.0001	0.000715228	0.0376757	WATERCRESS_011632	sp|Q93VR3|GME_ARATH	97.347	377	10	0	1	377	1	377	0	769
MSTRG.11741	0.503151	5.12257	17.9972	0.000715717	0.0376757	WATERCRESS_022628	sp|Q9SKZ1|PUR_ARATH	87.324	284	22	2	12	295	27	296	5.21e-178	495
MSTRG.17436	9.87659	1.27742	19.4161	0.000717135	0.0376762	WATERCRESS_028847	NA	NA	NA	NA	NA	NA	NA	NA	NA	NA	NA
MSTRG.25047	9.55596	1.21576	21.5993	0.000718463	0.0376762	WATERCRESS_019641	NA	NA	NA	NA	NA	NA	NA	NA	NA	NA	NA
MSTRG.18255	-0.861116	4.45979	17.9628	0.000721584	0.037744	WATERCRESS_017978	sp|Q8H1D6|RBK1_ARATH	37.709	358	191	7	349	699	93	425	4.16e-72	246
MSTRG.34	-1.1728	4.33686	17.9574	0.000722497	0.037744	WATERCRESS_030641	sp|Q9LPF1|WTR8_ARATH	94.309	369	21	0	7	375	2	370	0	708
MSTRG.24536	-0.822256	3.73536	17.9491	0.000723922	0.0377468	WATERCRESS_006976	sp|P51568|AFC3_ARATH	80.886	429	20	2	1	398	1	398	0	701
MSTRG.28376	3.09998	1.28553	17.9394	0.000725605	0.037763	WATERCRESS_004325	sp|O49298|PME6_ARATH	83.993	556	85	2	1	554	1	554	0	952
MSTRG.21982	1.43367	5.09734	17.9267	0.000727791	0.0378053	WATERCRESS_033402	sp|Q9XIL9|PLRX3_ARATH	89.263	475	50	1	201	675	18	491	0	843
MSTRG.3231	1.13435	2.99467	17.8548	0.000740346	0.0383851	WATERCRESS_010732	sp|Q6DEY3|AB17B_XENTR	49.049	263	121	6	8	259	22	282	3.23e-79	247
MSTRG.33910	0.374695	6.3804	17.7309	0.000762575	0.0394633	WATERCRESS_026983	sp|P93026|VSR1_ARATH	94.507	619	34	0	5	623	2	620	0	1204
MSTRG.18528	0.56188	6.03064	17.7178	0.000764965	0.0395127	WATERCRESS_018284	sp|Q9FX43|M2K9_ARATH	91.29	310	27	0	1	310	1	310	0	562
MSTRG.12132	1.0621	2.49188	17.6991	0.000768397	0.0396004	WATERCRESS_023076	sp|Q8WXB1|MT21A_HUMAN	30.769	143	79	6	34	171	21	148	5.31e-09	57.8
MSTRG.24628	0.981457	4.02872	17.6929	0.00076954	0.0396004	WATERCRESS_007071	sp|Q8L983|COR28_ARATH	62.605	238	48	6	1	218	1	217	1.05e-88	263
MSTRG.18597	-1.1567	2.13167	17.6752	0.00077282	0.0396926	WATERCRESS_018354	sp|Q9LZD3|E70A1_ARATH	35.8	581	314	8	23	597	111	638	1.85e-108	342
MSTRG.14960	1.01761	2.71841	17.6676	0.000774215	0.0396926	WATERCRESS_024687	sp|Q9SKD9|WRK46_ARATH	81.757	296	45	4	1	288	1	295	3.63e-175	488
MSTRG.13339	0.60604	3.9775	17.6522	0.000777086	0.0397657	WATERCRESS_026018	sp|Q9LTK0|IPP2_ARATH	82.286	175	22	2	7	172	6	180	4.01e-74	223
MSTRG.36344	1.59167	3.4448	17.6001	0.000786871	0.0401345	WATERCRESS_015766	sp|Q93ZA0|NYC1_ARATH	91.617	501	33	4	1	497	1	496	0	929
MSTRG.18041	0.664314	6.46568	17.5919	0.000788411	0.0401345	WATERCRESS_017749	sp|P31414|AVP1_ARATH	92.468	770	52	1	1	764	1	770	0	1438
MSTRG.19456	1.27814	1.90821	17.5906	0.000788667	0.0401345	WATERCRESS_019336	sp|Q74E53|RLMN_GEOSL	47.399	346	170	6	104	447	7	342	1.05e-97	300
MSTRG.22731	10.2556	5.97106	17.5661	0.000793322	0.0402969	NA	NA	NA	NA	NA	NA	NA	NA	NA	NA	NA	NA
MSTRG.12794	0.520968	4.31237	17.5361	0.000799071	0.0405142	WATERCRESS_025442	sp|Q6NMB6|UTR5B_ARATH	88.663	344	15	2	1	320	1	344	0	608
MSTRG.33722	1.45549	2.66286	17.5269	0.000800847	0.0405297	WATERCRESS_026770	sp|Q9ZPV5|NOC2L_ARATH	38.152	422	256	3	1	418	188	608	1.79e-94	303
MSTRG.33722	1.45549	2.66286	17.5269	0.000800847	0.0405297	WATERCRESS_026771	NA	NA	NA	NA	NA	NA	NA	NA	NA	NA	NA
MSTRG.23536	-0.719797	3.7757	17.4967	0.000806692	0.0407505	WATERCRESS_005940	NA	NA	NA	NA	NA	NA	NA	NA	NA	NA	NA
MSTRG.16425	3.13021	1.08539	17.4703	0.000811849	0.0409359	WATERCRESS_027745	sp|Q9SAK0|PP132_ARATH	75.388	837	94	6	1	726	1	836	0	1260
MSTRG.20559	-0.529877	6.1703	17.4565	0.00081455	0.040997	WATERCRESS_030303	sp|P54873|HMCS_ARATH	93.263	475	18	1	1	475	1	461	0	915
MSTRG.25769	0.763665	6.86814	17.4489	0.00081604	0.0409971	WATERCRESS_020384	sp|P49078|ASNS1_ARATH	94.247	591	27	2	1	591	1	584	0	1165
MSTRG.5431	-1.35193	1.72973	17.4405	0.000817699	0.0410056	WATERCRESS_029739	sp|Q9LU47|PUB53_ARATH	78.519	824	144	9	1	796	1	819	0	1263
MSTRG.33189	-0.49975	4.43746	17.3519	0.000835422	0.0418182	WATERCRESS_009776	sp|Q9LPC6|KINUB_ARATH	95.638	894	39	0	1	894	1	894	0	1757
MSTRG.34295	-0.814946	4.56669	17.3161	0.000842701	0.042106	WATERCRESS_027395	sp|Q66GI9|ANTR4_ARATH	87.664	535	49	4	1	520	1	533	0	907
MSTRG.34295	-0.814946	4.56669	17.3161	0.000842701	0.042106	WATERCRESS_027396	sp|Q9SD76|PHS2_ARATH	96.433	841	30	0	1	841	1	841	0	1693
MSTRG.33919	1.22321	1.64329	17.3057	0.000844816	0.0421169	WATERCRESS_026990	sp|Q9LXJ1|BIC1_ARATH	82.143	140	20	4	1	135	1	140	5.83e-73	217
MSTRG.26932	0.688371	5.29431	17.3001	0.000845979	0.0421169	WATERCRESS_002788	sp|Q0WV96|NAC1_ARATH	58.294	422	125	10	857	1275	56	429	1.33e-135	424
MSTRG.19954	-1.11379	2.5539	17.2751	0.000851119	0.0422473	WATERCRESS_035513	NA	NA	NA	NA	NA	NA	NA	NA	NA	NA	NA
MSTRG.23069	-6.2997	0.291241	17.2725	0.000851666	0.0422473	WATERCRESS_005530	sp|O23095|RLA12_ARATH	70.677	133	19	1	1	133	1	113	2.19e-44	143
MSTRG.18268	-8.53894	-1.29368	18.5524	0.000860734	0.0426203	WATERCRESS_017994	sp|O49292|PPD4_ARATH	88.76	258	24	2	1	254	2	258	9.45e-165	461
MSTRG.11995	-1.75086	5.81646	17.2179	0.000863044	0.0426579	WATERCRESS_022908	sp|Q0V7X4|FIT_ARATH	90.566	318	25	2	1	313	1	318	0	579
MSTRG.12814	0.682376	4.48624	17.1997	0.000866874	0.0427704	WATERCRESS_025464	sp|Q8L7L8|TRP1_ARATH	75.465	591	107	14	1	573	1	571	0	800
MSTRG.768	3.13262	2.11673	17.1736	0.000872407	0.0427993	WATERCRESS_040713	sp|Q8RJP2|RHIE_DICD3	25.73	548	324	21	9	542	99	577	1.51e-30	132
MSTRG.20918	-0.590972	5.84507	17.1701	0.000873145	0.0427993	WATERCRESS_034888	sp|Q9MBH1|AIG2C_ARATH	79.355	155	26	1	4	152	3	157	9.01e-84	251
MSTRG.22703	2.63433	0.527969	17.1697	0.000873223	0.0427993	NA	NA	NA	NA	NA	NA	NA	NA	NA	NA	NA	NA
MSTRG.17293	-5.69441	1.39843	17.1676	0.000873676	0.0427993	WATERCRESS_028692	sp|Q9SKK2|RLP21_ARATH	59.49	1059	339	12	1	1054	5	978	0	1145
MSTRG.20514	-2.42687	2.45102	17.1271	0.000882348	0.0430733	WATERCRESS_030250	NA	NA	NA	NA	NA	NA	NA	NA	NA	NA	NA
MSTRG.21947	-0.556288	3.80876	17.1238	0.000883056	0.0430733	WATERCRESS_033370	sp|Q9SHU7|TIC21_ARATH	89.796	294	28	1	1	292	1	294	0	515
MSTRG.33618	-1.01771	5.13897	17.1196	0.000883963	0.0430733	WATERCRESS_026662	sp|Q9M591|CRD1_ARATH	95.844	409	17	0	551	959	1	409	0	768
MSTRG.24911	-0.839343	4.51218	17.0659	0.000895638	0.043565	WATERCRESS_007341	sp|Q9FFN2|GLYT3_ARATH	36.676	349	205	8	106	444	172	514	3.98e-75	246
MSTRG.26167	-1.02249	5.01553	17.0462	0.000899972	0.0436986	WATERCRESS_020756	sp|Q949U7|PRX2E_ARATH	92.34	235	14	3	1	232	1	234	5.48e-151	422
MSTRG.12666	0.85356	3.74277	17.0389	0.000901574	0.0436994	WATERCRESS_025315	sp|Q9FKG1|EF104_ARATH	74.79	238	48	4	1	235	1	229	1.09e-106	320
MSTRG.25312	-1.55036	8.4181	17.0018	0.000909802	0.0439982	WATERCRESS_019898	sp|Q41963|TIP12_ARATH	89.328	253	26	1	1	252	1	253	9.45e-160	446
MSTRG.1215	-5.66288	1.17952	16.9967	0.000910936	0.0439982	WATERCRESS_038084	sp|Q8W474|DRL7_ARATH	70	910	253	8	1	898	1	902	0	1241
MSTRG.19312	0.532432	5.9621	16.9802	0.000914632	0.0440994	WATERCRESS_019194	sp|Q9ZQ47|GRDP1_ARATH	27.338	278	185	5	22	283	13	289	5.69e-27	120
MSTRG.11653	-0.732378	3.41159	16.9241	0.000927324	0.0446331	WATERCRESS_022524	NA	NA	NA	NA	NA	NA	NA	NA	NA	NA	NA
MSTRG.20908	4.3014	2.5027	16.902	0.000932369	0.0447976	WATERCRESS_034876	sp|Q9LTM2|C71BL_ARATH	88.174	482	45	1	18	487	18	499	0	857
MSTRG.35752	-1.3385	3.13633	16.8809	0.000937221	0.0449355	WATERCRESS_015161	sp|Q6GQE1|T184C_XENLA	32.143	280	176	7	48	321	48	319	3.29e-36	138
MSTRG.30931	-0.579837	7.02159	16.8754	0.000938503	0.0449355	WATERCRESS_013765	sp|Q09893|YAI5_SCHPO	29.183	257	139	9	9	256	1	223	1.76e-21	93.2
MSTRG.17816	-7.84051	1.12321	16.8561	0.000942968	0.0450709	WATERCRESS_036528	sp|Q9SEZ6|RNH2A_ARATH	93.243	296	18	1	1	294	1	296	0	570
MSTRG.20711	-0.699834	5.17627	16.803	0.00095538	0.0455395	WATERCRESS_030481	sp|Q9NUJ3|T11L1_HUMAN	25.989	177	118	4	624	795	98	266	5.29e-10	66.6
MSTRG.31873	-1.30368	2.83183	16.8001	0.000956079	0.0455395	WATERCRESS_008386	sp|P87055|YDJ7_SCHPO	45.6	250	116	9	100	339	72	311	1.37e-61	202
MSTRG.20327	0.651954	4.74726	16.776	0.000961775	0.0457316	WATERCRESS_030029	sp|Q8LDU5|PP298_ARATH	86.266	466	55	2	16	481	1	457	0	829
MSTRG.20327	0.651954	4.74726	16.776	0.000961775	0.0457316	WATERCRESS_030030	sp|Q8L838|COG4_ARATH	93.909	394	24	0	1	394	345	738	0	759
MSTRG.13288	1.91039	0.985443	16.7405	0.000970251	0.0460486	WATERCRESS_025970	NA	NA	NA	NA	NA	NA	NA	NA	NA	NA	NA
MSTRG.18168	0.596594	4.55303	16.7341	0.000971787	0.0460486	WATERCRESS_017889	sp|Q93YV5|DA2_ARATH	95.96	99	4	0	1	99	1	99	5.66e-66	206
MSTRG.7911	-2.23426	2.8098	16.7255	0.000973854	0.0460673	WATERCRESS_001734	NA	NA	NA	NA	NA	NA	NA	NA	NA	NA	NA
MSTRG.21595	-1.3527	4.29543	16.6988	0.000980329	0.0462422	WATERCRESS_032982	sp|O80765|PANK1_ARATH	75.536	233	13	1	1	189	125	357	7.32e-104	313
MSTRG.2176	4.27737	0.714915	16.6964	0.000980911	0.0462422	WATERCRESS_039613	NA	NA	NA	NA	NA	NA	NA	NA	NA	NA	NA
MSTRG.5000	-0.47078	5.0019	16.6424	0.000994111	0.0467844	WATERCRESS_029276	sp|Q9FKM2|VDAC4_ARATH	87.591	274	34	0	1	274	1	274	1.86e-177	492
MSTRG.1204	1.37072	2.16588	16.6201	0.000999648	0.0469647	WATERCRESS_040404	sp|Q9FIJ7|KAD2_ARATH	86.283	226	27	2	1	225	1	223	1.89e-133	379
MSTRG.7545	-0.952641	2.4935	16.6104	0.00100206	0.0469978	WATERCRESS_001344	sp|Q9LU39|GLUBP_ARATH	91.64	311	24	2	1	310	1	310	0	584
MSTRG.8638	-0.717706	3.22216	16.562	0.00101417	0.0474847	WATERCRESS_002450	sp|Q02357|ANK1_MOUSE	36.574	216	134	3	238	451	437	651	4.17e-26	118
MSTRG.2090	5.66463	-0.503318	16.5518	0.00101676	0.0475252	WATERCRESS_040039	sp|Q9CA73|PP119_ARATH	78.924	446	60	5	1	419	1	439	0	700
MSTRG.595	-1.04932	2.3446	16.5285	0.00102267	0.0477207	WATERCRESS_031227	sp|Q9C889|PR1F2_ARATH	90.957	188	17	0	1	188	1	188	1.05e-123	353
MSTRG.29227	-1.32352	1.50533	16.5063	0.00102834	0.0478075	WATERCRESS_011879	NA	NA	NA	NA	NA	NA	NA	NA	NA	NA	NA
MSTRG.29227	-1.32352	1.50533	16.5063	0.00102834	0.0478075	WATERCRESS_011880	NA	NA	NA	NA	NA	NA	NA	NA	NA	NA	NA
MSTRG.25733	0.424951	6.905	16.5039	0.00102897	0.0478075	WATERCRESS_020347	sp|Q9STE8|TC753_ARATH	92.778	817	51	2	1	810	1	816	0	1491
MSTRG.4283	-4.52445	1.78124	16.497	0.00103073	0.0478075	NA	NA	NA	NA	NA	NA	NA	NA	NA	NA	NA	NA
MSTRG.22435	1.53423	5.36757	16.4941	0.00103148	0.0478075	NA	NA	NA	NA	NA	NA	NA	NA	NA	NA	NA	NA
MSTRG.34825	0.741495	4.23391	16.4824	0.00103449	0.0478193	WATERCRESS_014174	NA	NA	NA	NA	NA	NA	NA	NA	NA	NA	NA
MSTRG.18184	-0.690073	4.70148	16.4796	0.00103521	0.0478193	WATERCRESS_017906	sp|Q9C9R6|PUM7_ARATH	76.324	680	95	15	280	923	1	650	0	929
MSTRG.33617	0.716942	5.14304	16.4718	0.00103722	0.0478322	WATERCRESS_026661	sp|Q9M1K3|SIP21_ARATH	89.451	237	25	0	1	237	1	237	2.71e-157	438
MSTRG.35252	-0.94774	3.48836	16.4447	0.00104426	0.0480762	WATERCRESS_014627	sp|Q6IDB0|SPER3_ARATH	83.59	195	24	3	1	189	1	193	7.59e-91	266
MSTRG.3792	-0.778294	3.84397	16.4113	0.00105303	0.0483991	WATERCRESS_011330	sp|Q8LDF9|HMGB7_ARATH	70.661	242	54	4	1	226	1	241	1.02e-92	274
MSTRG.9579	-0.627275	3.52302	16.4008	0.00105579	0.0484447	WATERCRESS_016580	sp|Q8RYD3|Y3158_ARATH	87.546	273	24	3	1	269	1	267	4.91e-164	457
MSTRG.34288	2.7115	2.66853	16.3579	0.0010672	0.0487266	WATERCRESS_027388	NA	NA	NA	NA	NA	NA	NA	NA	NA	NA	NA
MSTRG.21014	-7.55361	-0.730529	19.4094	0.00106745	0.0487266	NA	NA	NA	NA	NA	NA	NA	NA	NA	NA	NA	NA
MSTRG.27514	-0.4998	4.9731	16.3529	0.00106854	0.0487266	WATERCRESS_003398	sp|Q9SGY2|ACLA1_ARATH	96.69	423	14	0	48	470	1	423	0	844
MSTRG.22393	-0.75352	4.49122	16.3511	0.00106901	0.0487266	WATERCRESS_035840	sp|Q55B06|SPXS1_DICDI	35.207	338	194	13	108	431	431	757	1.68e-41	161
MSTRG.10418	0.867362	4.56533	16.3295	0.00107481	0.0489102	WATERCRESS_017472	NA	NA	NA	NA	NA	NA	NA	NA	NA	NA	NA
MSTRG.2778	0.736599	4.95684	16.3074	0.00108079	0.0490796	WATERCRESS_010230	sp|Q9C5T3|WRK26_ARATH	76.656	317	61	1	1	317	1	304	9.06e-171	487
MSTRG.15763	1.00083	5.78302	16.3024	0.00108215	0.0490796	WATERCRESS_031948	sp|Q8VZK9|CSLE1_ARATH	83.629	733	113	4	1	730	1	729	0	1222
MSTRG.19623	-1.10334	3.33404	16.2914	0.00108516	0.0490796	WATERCRESS_019529	sp|Q9LQ02|NRPD1_ARATH	80.34	1470	264	7	1	1463	1	1452	0	2453
MSTRG.11585	1.06112	2.56946	16.2895	0.00108567	0.0490796	WATERCRESS_022439	NA	NA	NA	NA	NA	NA	NA	NA	NA	NA	NA
MSTRG.511	4.11162	3.67442	16.2735	0.00109003	0.0490842	WATERCRESS_031150	sp|Q9MAG3|AB24G_ARATH	85.959	876	98	6	16	866	233	1108	0	1495
MSTRG.23406	-1.65729	1.3174	16.2708	0.00109079	0.0490842	WATERCRESS_005814	NA	NA	NA	NA	NA	NA	NA	NA	NA	NA	NA
MSTRG.17433	8.66218	0.3764	17.4666	0.00109112	0.0490842	WATERCRESS_028842	sp|O80813|YC20L_ARATH	67.886	246	28	5	1	244	1	197	4.86e-104	302
MSTRG.8898	5.9798	1.48493	16.261	0.00109348	0.0491102	WATERCRESS_015847	sp|B3EMI6|RL13_CHLPB	48.413	126	57	1	30	155	20	137	3.05e-36	125
MSTRG.7801	-2.91222	0.341273	16.2262	0.0011031	0.0494321	WATERCRESS_001614	sp|Q9LRP2|PT317_ARATH	97.594	374	9	0	1	374	1	374	0	744
MSTRG.23113	8.24778	-1.38507	24.7936	0.00110533	0.0494321	NA	NA	NA	NA	NA	NA	NA	NA	NA	NA	NA	NA
MSTRG.10318	0.579056	7.1921	16.2156	0.00110603	0.0494321	WATERCRESS_017363	sp|Q9LUV4|FRL4A_ARATH	93.985	532	32	0	1	532	1	532	0	982
MSTRG.10318	0.579056	7.1921	16.2156	0.00110603	0.0494321	WATERCRESS_017364	NA	NA	NA	NA	NA	NA	NA	NA	NA	NA	NA
MSTRG.35321	0.841247	3.66393	16.2019	0.00110986	0.0494511	WATERCRESS_014710	sp|Q9SUE7|ATX4_ARATH	80.488	1066	140	15	1	1051	1	1013	0	1725
MSTRG.33304	0.545847	4.32943	16.2012	0.00111005	0.0494511	WATERCRESS_026336	sp|Q9M1R1|LCYD1_ARATH	91.63	454	38	0	1	454	1	454	0	877
MSTRG.35272	0.58928	5.11875	16.1897	0.00111327	0.0495143	WATERCRESS_014648	sp|Q66GN3|NPGR2_ARATH	91.204	739	63	1	1	737	1	739	0	1320

## Sheet: R P+ 102vsWXVITA
genes	logFC	logCPM	F	PValue	FDR	WX_geneID	Uniprot_ID	pident	length	mismatch	gapopen	qstart	qend	sstart	send	evalue	bitscore
MSTRG.12774	-3.11333	4.28624	250.082	9.7627e-11	2.68777e-06	WATERCRESS_025422	sp|P59259|H4_ARATH	100	103	0	0	1	103	1	103	2.57e-67	199
MSTRG.5547	-3.08497	3.67874	199.73	4.7401e-10	4.42144e-06	WATERCRESS_029856	sp|F4JWM0|DSC2_ARATH	28.652	712	413	21	140	800	345	1012	1.66e-56	215
MSTRG.33167	-9.01753	2.03748	199.265	4.81795e-10	4.42144e-06	WATERCRESS_009757	sp|Q9LQ95|Y1164_ARATH	86.634	202	27	0	3	204	6	207	3.35e-130	367
MSTRG.3367	-3.18965	4.04417	182.406	8.91255e-10	5.34445e-06	WATERCRESS_010876	NA	NA	NA	NA	NA	NA	NA	NA	NA	NA	NA
MSTRG.17481	-6.02797	3.3568	180.175	9.70625e-10	5.34445e-06	NA	NA	NA	NA	NA	NA	NA	NA	NA	NA	NA	NA
MSTRG.26141	-6.61853	5.55178	162.076	2.01587e-09	9.24982e-06	WATERCRESS_020726	sp|P49636|RL40_NICSY	98.734	79	1	0	224	302	50	128	1.76e-51	168
MSTRG.34332	-10.8124	2.06277	240.609	2.82879e-09	9.88939e-06	WATERCRESS_027439	NA	NA	NA	NA	NA	NA	NA	NA	NA	NA	NA
MSTRG.10501	-2.087	5.79644	153.915	2.87367e-09	9.88939e-06	WATERCRESS_017573	sp|Q38931|FKB62_ARATH	92.74	551	40	0	542	1092	1	551	0	1011
MSTRG.747	5.613	6.01066	149.176	3.55883e-09	1.08864e-05	WATERCRESS_039774	sp|Q38931|FKB62_ARATH	90.731	561	42	1	504	1064	1	551	0	1005
MSTRG.7368	-11.7608	2.92389	168.864	8.44227e-09	2.27825e-05	WATERCRESS_001169	sp|Q9LK36|SAHH2_ARATH	96.495	485	17	0	1	485	1	485	0	980
MSTRG.11422	1.79395	6.56831	129.9	9.10272e-09	2.27825e-05	WATERCRESS_022266	sp|Q9SJM0|CALSA_ARATH	88.796	1919	154	10	1	1873	1	1904	0	3442
MSTRG.35318	-5.16832	2.88196	121.278	1.44422e-08	3.31341e-05	WATERCRESS_014707	sp|P35132|UBC9_ARATH	98.649	148	2	0	1	148	1	148	4.29e-108	306
MSTRG.1771	-1.47843	4.22736	116.918	1.84479e-08	3.90684e-05	WATERCRESS_036811	sp|Q7Z392|TPC11_HUMAN	23.642	1197	731	36	85	1241	79	1132	2.94e-53	207
MSTRG.21954	-9.11674	2.40757	112.519	2.38145e-08	4.68312e-05	NA	NA	NA	NA	NA	NA	NA	NA	NA	NA	NA	NA
MSTRG.9588	-1.52644	4.40223	109.275	2.89164e-08	5.30731e-05	WATERCRESS_016587	sp|Q9S7D1|DGDG1_ARATH	87.9	843	67	2	1	843	1	808	0	1470
MSTRG.12484	3.00174	3.77056	99.2568	5.4475e-08	7.68021e-05	WATERCRESS_025114	NA	NA	NA	NA	NA	NA	NA	NA	NA	NA	NA
MSTRG.5541	-10.4538	2.08192	123.211	5.54318e-08	7.68021e-05	WATERCRESS_029850	sp|Q93W20|NIFU2_ARATH	82.553	235	30	3	2	225	1	235	1.71e-123	352
MSTRG.4688	1.92134	4.48888	98.6444	5.67274e-08	7.68021e-05	WATERCRESS_034789	sp|Q84W66|NFYB6_ARATH	88.462	234	24	1	766	996	1	234	3.23e-138	416
MSTRG.20424	-2.35107	4.05648	98.3711	5.77667e-08	7.68021e-05	WATERCRESS_030152	sp|Q9SEU8|TRXM2_ARATH	82.258	186	29	3	1	183	1	185	4.78e-105	301
MSTRG.20125	-2.95781	2.02271	97.8328	5.98774e-08	7.68021e-05	WATERCRESS_035688	sp|Q9SJ02|STEP2_ARATH	85.437	206	17	5	1	197	1	202	1.1e-114	327
MSTRG.20636	-3.55931	5.06792	97.6287	6.07001e-08	7.68021e-05	WATERCRESS_030394	sp|Q0WVW7|RQL5_ARATH	85.526	76	11	0	1	76	395	470	3.06e-29	112
MSTRG.9772	1.27815	5.74922	97.4643	6.13725e-08	7.68021e-05	WATERCRESS_016775	sp|Q9LVJ1|SBT14_ARATH	91.475	739	46	1	650	1371	39	777	0	1362
MSTRG.18250	-12.867	3.25011	160.902	6.95509e-08	7.91866e-05	NA	NA	NA	NA	NA	NA	NA	NA	NA	NA	NA	NA
MSTRG.13554	3.83025	4.7652	95.4131	7.05109e-08	7.91866e-05	WATERCRESS_023158	sp|O48781|SPX2_ARATH	90.94	298	15	2	1	297	1	287	0	514
MSTRG.35313	-5.41026	1.71298	95.1265	7.19068e-08	7.91866e-05	WATERCRESS_014700	sp|Q9SUD3|CX6B3_ARATH	98.718	78	1	0	1	78	1	78	5.42e-54	164
MSTRG.2628	5.05976	3.44398	93.3346	8.13777e-08	8.61696e-05	WATERCRESS_010082	NA	NA	NA	NA	NA	NA	NA	NA	NA	NA	NA
MSTRG.4690	1.00653	5.43951	90.4495	9.97575e-08	0.000101719	WATERCRESS_034792	sp|O14214|TRM10_SCHPO	41.704	223	115	4	90	297	51	273	6.05e-49	169
MSTRG.5563	-9.60722	0.949458	126.421	1.04548e-07	0.000102797	NA	NA	NA	NA	NA	NA	NA	NA	NA	NA	NA	NA
MSTRG.10573	-7.98456	2.93937	89.2838	1.08486e-07	0.000102991	NA	NA	NA	NA	NA	NA	NA	NA	NA	NA	NA	NA
MSTRG.4755	-1.08072	5.2207	86.563	1.32444e-07	0.000118382	WATERCRESS_029002	sp|Q9FPS4|UBP23_ARATH	74.424	911	178	8	1	908	1	859	0	1313
MSTRG.17468	11.1272	2.31271	106.062	1.33298e-07	0.000118382	NA	NA	NA	NA	NA	NA	NA	NA	NA	NA	NA	NA
MSTRG.9517	-0.920191	4.97694	85.8255	1.39935e-07	0.000120131	WATERCRESS_016518	sp|Q38870|CDPK2_ARATH	89.724	652	44	4	335	972	4	646	0	1201
MSTRG.23732	-3.18532	5.6726	85.4236	1.44219e-07	0.000120131	WATERCRESS_006129	sp|F4JT82|RPP2C_ARATH	61.934	993	304	16	1	946	1	966	0	1107
MSTRG.18092	-2.23581	3.7351	85.0479	1.48359e-07	0.000120131	WATERCRESS_017804	sp|Q9C9U5|SIS8_ARATH	38.127	299	167	7	961	1256	737	1020	6.04e-50	196
MSTRG.26111	-0.827693	5.84524	82.5755	1.79215e-07	0.00014097	WATERCRESS_020700	sp|Q9ZRT1|GR1_ARATH	74.959	611	128	8	1	609	1	588	0	868
MSTRG.12797	2.04179	5.00574	80.356	2.13234e-07	0.000160204	WATERCRESS_025447	sp|P59259|H4_ARATH	100	103	0	0	1	103	1	103	2.57e-67	199
MSTRG.9782	1.35363	4.27249	80.2341	2.15305e-07	0.000160204	WATERCRESS_016782	sp|Q9LJH5|GLO4_ARATH	90.083	363	36	0	372	734	1	363	0	671
MSTRG.7804	-2.21941	7.21691	79.2917	2.32104e-07	0.00016816	WATERCRESS_001616	sp|Q9LUT0|CARK1_ARATH	95.763	354	15	0	10	363	11	364	0	677
MSTRG.9249	-7.63672	2.59521	78.9555	2.38455e-07	0.000168331	NA	NA	NA	NA	NA	NA	NA	NA	NA	NA	NA	NA
MSTRG.21876	1.52833	4.08733	77.4655	2.69073e-07	0.000185196	NA	NA	NA	NA	NA	NA	NA	NA	NA	NA	NA	NA
MSTRG.7421	-2.08225	4.63589	76.4893	2.91549e-07	0.000191547	NA	NA	NA	NA	NA	NA	NA	NA	NA	NA	NA	NA
MSTRG.34508	-1.9359	4.29826	76.4616	2.92216e-07	0.000191547	WATERCRESS_013853	sp|Q9SVE7|DTX45_ARATH	87.211	563	54	5	1	548	1	560	0	952
MSTRG.21957	-0.981	6.23489	75.5536	3.15109e-07	0.00020076	WATERCRESS_033377	sp|Q9ZQG4|U73B5_ARATH	87.19	484	61	1	1	483	1	484	0	879
MSTRG.13574	-5.07669	2.06939	75.1905	3.24827e-07	0.00020076	NA	NA	NA	NA	NA	NA	NA	NA	NA	NA	NA	NA
MSTRG.7071	-8.95841	1.98248	81.8992	3.28146e-07	0.00020076	WATERCRESS_000875	NA	NA	NA	NA	NA	NA	NA	NA	NA	NA	NA
MSTRG.23066	-9.24787	4.82083	73.9312	3.61267e-07	0.000216219	NA	NA	NA	NA	NA	NA	NA	NA	NA	NA	NA	NA
MSTRG.115	-11.1443	1.66642	229.285	3.87108e-07	0.000226754	WATERCRESS_030721	sp|Q9SAJ5|PP133_ARATH	77.792	779	156	3	1	763	1	778	0	1191
MSTRG.23724	-2.58357	4.18082	69.8815	5.13974e-07	0.000294796	WATERCRESS_006123	sp|F4JT80|RPP2B_ARATH	55.927	1198	466	14	11	1166	16	1193	0	1229
MSTRG.4147	-6.75315	1.98513	69.3794	5.37579e-07	0.000297227	WATERCRESS_011732	sp|Q9FJL4|BH078_ARATH	82.625	518	60	13	1	508	1	498	0	710
MSTRG.1321	-3.54891	2.21759	69.3333	5.39804e-07	0.000297227	WATERCRESS_037028	sp|F4IN58|PIEZO_ARATH	90.577	2547	140	11	1	2532	1	2462	0	4513
MSTRG.895	-9.05544	1.78406	82.4357	5.65387e-07	0.000300643	WATERCRESS_037435	sp|Q8GYN5|RIN4_ARATH	34.673	199	112	10	4	192	3	193	2.02e-09	58.5
MSTRG.9374	-1.74807	3.10306	68.7708	5.67849e-07	0.000300643	WATERCRESS_016357	sp|Q9SFB5|SCP27_ARATH	84.507	426	57	3	20	439	37	459	0	735
MSTRG.24809	7.59407	0.828663	82.0795	5.79385e-07	0.000300792	WATERCRESS_007243	sp|Q9FKK2|AGL62_ARATH	47.222	180	87	4	1	177	1	175	6.8e-43	147
MSTRG.10077	-1.57715	3.01992	68.3487	5.89982e-07	0.000300792	WATERCRESS_017099	sp|Q8GXJ1|HDA15_ARATH	79.242	554	79	3	1	549	1	523	0	822
MSTRG.20683	-1.19302	4.48168	67.9091	6.14077e-07	0.000303896	WATERCRESS_030455	sp|Q56X76|RH39_ARATH	91.172	623	49	3	1	619	1	621	0	1097
MSTRG.24758	-7.03299	2.03374	67.8368	6.18146e-07	0.000303896	WATERCRESS_007189	sp|P27450|CST_ARATH	83.562	365	56	1	282	646	1	361	0	624
MSTRG.6821	4.7224	3.93675	66.7617	6.82412e-07	0.000329605	WATERCRESS_000669	sp|Q6H236|PEG3_BOVIN	27.577	359	247	4	189	538	1232	1586	2.85e-09	64.3
MSTRG.27703	-1.7439	4.28083	65.7854	7.47393e-07	0.000354767	WATERCRESS_003604	sp|Q8W4R8|P4KG6_ARATH	79.52	542	71	5	228	738	66	598	0	826
MSTRG.27703	-1.7439	4.28083	65.7854	7.47393e-07	0.000354767	WATERCRESS_003625	sp|Q8W4R8|P4KG6_ARATH	88.78	615	59	4	239	848	13	622	0	1097
MSTRG.6911	3.85237	4.12554	65.3004	7.82272e-07	0.000365029	WATERCRESS_000757	sp|Q9SIW2|CHR35_ARATH	75.682	917	180	8	9	921	11	888	0	1375
MSTRG.24917	-11.005	1.53675	189.33	8.07218e-07	0.000370392	WATERCRESS_007349	sp|Q8L936|CAP16_ARATH	83.88	366	58	1	1	366	1	365	0	630
MSTRG.24347	5.06919	5.45552	64.5734	8.38062e-07	0.000378241	WATERCRESS_006775	NA	NA	NA	NA	NA	NA	NA	NA	NA	NA	NA
MSTRG.10286	-3.3476	3.14582	64.1534	8.72339e-07	0.000384164	WATERCRESS_017327	sp|Q9LSY8|U71B2_ARATH	81.687	486	88	1	1	486	1	485	0	814
MSTRG.807	-10.4076	0.917475	185.154	8.79095e-07	0.000384164	NA	NA	NA	NA	NA	NA	NA	NA	NA	NA	NA	NA
MSTRG.34496	-1.04461	3.72198	63.7407	9.07576e-07	0.000390414	NA	NA	NA	NA	NA	NA	NA	NA	NA	NA	NA	NA
MSTRG.7819	-1.20651	4.82441	63.2262	9.53798e-07	0.000403985	WATERCRESS_001634	sp|Q0V7V2|P2C42_ARATH	91.146	384	27	1	1	377	1	384	0	716
MSTRG.14891	-1.08207	6.68079	62.6801	1.0058e-06	0.000419555	WATERCRESS_024622	sp|F4IG73|BCHC2_ARATH	90.353	2695	195	6	1	2640	303	2987	0	4648
MSTRG.7834	1.53575	3.33938	62.2251	1.05159e-06	0.000431005	WATERCRESS_001651	sp|Q93Y39|RH13_ARATH	45.872	109	20	2	1	75	1	104	2.09e-16	77.4
MSTRG.7834	1.53575	3.33938	62.2251	1.05159e-06	0.000431005	WATERCRESS_001652	sp|Q93Y39|RH13_ARATH	84.211	152	24	0	2	153	392	543	2.69e-73	242
MSTRG.1126	10.9317	1.71799	73.6398	1.06456e-06	0.000431005	WATERCRESS_038334	NA	NA	NA	NA	NA	NA	NA	NA	NA	NA	NA
MSTRG.10374	-1.18363	5.80905	61.0723	1.17857e-06	0.00047025	WATERCRESS_017421	NA	NA	NA	NA	NA	NA	NA	NA	NA	NA	NA
MSTRG.10374	-1.18363	5.80905	61.0723	1.17857e-06	0.00047025	WATERCRESS_017422	sp|Q8L7R5|CSPLG_ARATH	96.026	151	6	0	1	151	1	151	1.71e-98	282
MSTRG.10414	-7.23956	2.57253	72.0786	1.1992e-06	0.000471645	WATERCRESS_017467	sp|Q9LK36|SAHH2_ARATH	96.701	485	16	0	54	538	1	485	0	980
MSTRG.1333	-6.92899	0.454314	59.116	1.43599e-06	0.000556819	WATERCRESS_037044	sp|O82251|TI202_ARATH	88.506	174	19	1	1	173	1	174	3.4e-105	310
MSTRG.20906	-1.81704	3.50025	58.9107	1.46652e-06	0.000559569	WATERCRESS_034871	sp|Q9LVQ0|PME31_ARATH	96.215	317	12	0	1	317	1	317	0	649
MSTRG.6552	2.24256	2.98539	58.7971	1.48373e-06	0.000559569	WATERCRESS_000388	sp|Q94F08|HIPL2_ARATH	89.865	444	39	3	1	438	1	444	0	762
MSTRG.6552	2.24256	2.98539	58.7971	1.48373e-06	0.000559569	WATERCRESS_000389	sp|Q94F08|HIPL2_ARATH	92.063	189	15	0	1	189	489	677	1.31e-122	365
MSTRG.1532	4.68984	0.960973	58.2046	1.57729e-06	0.000586817	NA	NA	NA	NA	NA	NA	NA	NA	NA	NA	NA	NA
MSTRG.748	6.86363	1.77278	57.176	1.75606e-06	0.000644616	WATERCRESS_039775	sp|Q9LSF1|OXI1_ARATH	82.033	423	70	2	4	424	3	421	0	690
MSTRG.17870	1.61915	3.86611	56.8507	1.8173e-06	0.000654675	WATERCRESS_036581	sp|Q9SUV1|BRT1_ARATH	89.03	237	26	0	1	237	155	391	1.75e-154	437
MSTRG.25442	-11.5297	1.71669	74.069	1.83103e-06	0.000654675	WATERCRESS_020042	sp|Q54S83|NDUF7_DICDI	31.776	107	46	2	1	80	142	248	1.6e-12	64.3
MSTRG.24346	3.63874	7.79532	56.348	1.91676e-06	0.000669149	WATERCRESS_006773	sp|Q94K18|Y4966_ARATH	96.667	90	3	0	1	90	1	90	1.08e-60	191
MSTRG.24346	3.63874	7.79532	56.348	1.91676e-06	0.000669149	WATERCRESS_006774	sp|Q8LCT3|TRL22_ARATH	83.085	201	25	4	858	1051	4	202	1.06e-96	309
MSTRG.24346	3.63874	7.79532	56.348	1.91676e-06	0.000669149	WATERCRESS_006776	sp|A1A4K5|ENPP2_BOVIN	41.379	58	26	2	9	59	471	527	2.95e-07	48.9
MSTRG.14851	-1.84138	4.61093	56.3316	1.92012e-06	0.000669149	WATERCRESS_024581	sp|Q9C641|EFGM1_ARATH	92.308	780	33	3	1	779	1	754	0	1477
MSTRG.31410	-1.0953	7.5422	55.7577	2.04152e-06	0.000702565	WATERCRESS_007891	sp|C0LGE0|Y1765_ARATH	44.778	967	375	16	7	823	6	963	0	734
MSTRG.23391	-1.27235	3.5693	54.4037	2.3641e-06	0.000800483	WATERCRESS_005798	sp|F4IXE7|IDM1_ARATH	37.701	435	262	4	565	996	619	1047	4.63e-97	338
MSTRG.9630	-1.91533	3.17762	54.3026	2.39041e-06	0.000800483	WATERCRESS_016633	sp|Q0WVD6|ANM3_ARATH	82.343	606	89	4	1	593	1	601	0	1001
MSTRG.5660	-9.21874	0.0941582	70.2251	2.41328e-06	0.000800483	NA	NA	NA	NA	NA	NA	NA	NA	NA	NA	NA	NA
MSTRG.1427	4.35538	2.3289	53.644	2.57023e-06	0.000842391	WATERCRESS_037148	sp|Q9M5K2|DLDH2_ARATH	98.225	507	9	0	299	805	1	507	0	1011
MSTRG.1637	-6.23771	3.52683	53.4478	2.6267e-06	0.000850774	WATERCRESS_039406	sp|A8MS85|SPT61_ARATH	78.595	897	46	3	118	868	567	1463	0	1367
MSTRG.34548	-3.14038	1.62337	52.889	2.7955e-06	0.000894918	WATERCRESS_013884	sp|Q9T0J6|DUS3L_ARATH	58.025	324	53	7	1	245	1	320	8.23e-102	317
MSTRG.17709	3.92791	1.81615	52.446	2.93807e-06	0.000929748	NA	NA	NA	NA	NA	NA	NA	NA	NA	NA	NA	NA
MSTRG.34567	1.40156	6.99665	51.6775	3.2054e-06	0.00100282	WATERCRESS_013907	sp|F4JVA6|SFH6_ARATH	94.859	603	31	0	621	1223	1	603	0	1178
MSTRG.5503	-7.2601	5.02362	51.4057	3.30648e-06	0.00102282	WATERCRESS_029811	sp|O81862|CHIC_ARATH	69.452	347	105	1	1	346	23	369	8.95e-176	495
MSTRG.17485	1.37774	3.43846	50.9113	3.49976e-06	0.00106677	WATERCRESS_028889	sp|Q9LQM1|FBD39_ARATH	62.411	423	153	5	1	419	1	421	7.41e-177	503
MSTRG.17485	1.37774	3.43846	50.9113	3.49976e-06	0.00106677	WATERCRESS_028890	NA	NA	NA	NA	NA	NA	NA	NA	NA	NA	NA
MSTRG.9723	-2.08002	2.94334	50.8464	3.52607e-06	0.00106677	WATERCRESS_016724	NA	NA	NA	NA	NA	NA	NA	NA	NA	NA	NA
MSTRG.808	-10.7953	1.33009	100.706	3.65844e-06	0.00109479	WATERCRESS_038358	NA	NA	NA	NA	NA	NA	NA	NA	NA	NA	NA
MSTRG.121	-3.09892	3.03809	50.1294	3.83218e-06	0.00113445	WATERCRESS_030725	sp|O23712|PSA1B_ARATH	87.365	277	28	1	1	270	1	277	8.04e-176	488
MSTRG.121	-3.09892	3.03809	50.1294	3.83218e-06	0.00113445	WATERCRESS_030726	NA	NA	NA	NA	NA	NA	NA	NA	NA	NA	NA
MSTRG.5469	-6.53817	0.74683	53.5466	3.90382e-06	0.00114336	WATERCRESS_029773	sp|Q9SA34|IMDH2_ARATH	50.459	218	46	4	4	159	75	292	3.17e-56	186
MSTRG.5469	-6.53817	0.74683	53.5466	3.90382e-06	0.00114336	WATERCRESS_029774	sp|Q9SA34|IMDH2_ARATH	88.136	59	4	1	19	74	334	392	8.29e-25	99
MSTRG.20672	-3.1081	1.85173	49.7543	4.00424e-06	0.00116043	WATERCRESS_030436	sp|Q9LDS6|CRK32_ARATH	59.356	652	219	7	688	1328	1	617	0	759
MSTRG.22602	-5.32054	3.76341	49.5996	4.07777e-06	0.0011693	NA	NA	NA	NA	NA	NA	NA	NA	NA	NA	NA	NA
MSTRG.23074	3.54656	4.34006	49.5125	4.1198e-06	0.0011693	WATERCRESS_005532	sp|Q9FKI0|FIMB5_ARATH	94.469	687	38	0	1	687	1	687	0	1348
MSTRG.23074	3.54656	4.34006	49.5125	4.1198e-06	0.0011693	WATERCRESS_005533	sp|Q9FKI0|FIMB5_ARATH	65.641	390	68	4	991	1320	298	681	2.02e-147	473
MSTRG.33047	0.899976	6.16124	49.3825	4.18353e-06	0.00117527	WATERCRESS_009632	sp|Q9ZVT9|C2GR1_ARATH	89.844	1024	97	1	479	1502	1	1017	0	1900
MSTRG.15472	-0.739482	4.62123	49.2391	4.25505e-06	0.00118329	WATERCRESS_031623	sp|Q9XJ35|CLPR1_ARATH	90.571	403	22	4	1	403	1	387	0	719
MSTRG.6742	3.52589	3.53451	49.1108	4.32026e-06	0.00118941	WATERCRESS_000586	NA	NA	NA	NA	NA	NA	NA	NA	NA	NA	NA
MSTRG.20023	-0.757596	4.96196	48.0058	4.93128e-06	0.00134419	WATERCRESS_035588	sp|Q8RY67|WAKLO_ARATH	80.057	702	124	5	1	695	16	708	0	1097
MSTRG.5496	-6.91071	1.9352	47.7236	5.10265e-06	0.00137727	WATERCRESS_029798	NA	NA	NA	NA	NA	NA	NA	NA	NA	NA	NA
MSTRG.6641	2.00719	2.91608	47.3891	5.31467e-06	0.00141634	WATERCRESS_000489	sp|C9ZN16|FAZ1_TRYB9	28.736	957	682	0	30	986	687	1643	3.7e-35	149
MSTRG.6641	2.00719	2.91608	47.3891	5.31467e-06	0.00141634	WATERCRESS_000490	sp|Q8GXC2|PHL4_ARATH	66	300	85	8	17	309	48	337	1.37e-115	343
MSTRG.10402	1.20787	7.79264	47.2641	5.39641e-06	0.00141634	WATERCRESS_017452	sp|Q9F234|AGL2_BACTQ	38.197	610	317	13	156	717	149	746	4.71e-127	408
MSTRG.10402	1.20787	7.79264	47.2641	5.39641e-06	0.00141634	WATERCRESS_017454	sp|Q9F234|AGL2_BACTQ	35.835	653	324	14	64	663	136	746	1.47e-119	387
MSTRG.7803	-2.21415	3.33744	47.256	5.40177e-06	0.00141634	WATERCRESS_001615	sp|Q9LRP3|Y3174_ARATH	90.812	468	41	2	1	467	1	467	0	861
MSTRG.13687	-1.20353	6.50708	47.1022	5.50441e-06	0.00142141	WATERCRESS_023293	sp|P51407|RLA21_ARATH	93.043	115	8	0	1	115	1	115	8.81e-38	126
MSTRG.22736	-8.43622	1.58696	47.0727	5.52434e-06	0.00142141	WATERCRESS_005142	sp|F4JY11|CAND7_ARATH	51.481	439	206	5	1	434	4	440	3.78e-160	461
MSTRG.17430	8.73923	5.23918	46.7286	5.76318e-06	0.00146913	WATERCRESS_028839	sp|A8MS85|SPT61_ARATH	80.825	897	48	3	118	890	567	1463	0	1420
MSTRG.15345	-6.99649	3.98751	46.5715	5.87609e-06	0.00148417	WATERCRESS_031476	sp|Q28FY5|TM147_XENTR	37.356	174	98	5	1	173	1	164	4.03e-28	109
MSTRG.803	-7.30324	0.329535	74.7651	6.17108e-06	0.00154451	WATERCRESS_038350	sp|Q9LSF1|OXI1_ARATH	71.186	118	27	2	9	119	6	123	2.22e-46	157
MSTRG.7672	1.07071	3.3499	45.8349	6.44012e-06	0.00159732	WATERCRESS_001480	sp|Q9LJK3|LAG12_ARATH	89.262	298	28	2	1	297	1	295	0	548
MSTRG.10493	4.93347	2.63242	45.6727	6.57242e-06	0.001604	WATERCRESS_017562	sp|Q8GYN5|RIN4_ARATH	82.775	209	28	4	10	210	3	211	9.37e-120	341
MSTRG.24653	0.763972	4.82721	45.6592	6.58357e-06	0.001604	WATERCRESS_007097	sp|Q8VXY4|TIPRL_ARATH	91.034	290	26	0	1	290	1	290	0	548
MSTRG.23471	0.841683	4.33375	45.3413	6.85245e-06	0.00165487	WATERCRESS_005883	sp|Q9LSN7|BH147_ARATH	60.256	234	75	5	1	220	1	230	2.33e-66	207
MSTRG.20117	-1.3646	5.6872	45.1213	7.04576e-06	0.00168675	NA	NA	NA	NA	NA	NA	NA	NA	NA	NA	NA	NA
MSTRG.21847	-0.680085	6.76541	44.9116	7.23584e-06	0.00171733	WATERCRESS_033265	sp|Q54TB8|TSTB_DICDI	30.519	154	98	6	261	409	140	289	1.93e-07	59.3
MSTRG.10611	-2.57712	3.46825	44.778	7.36001e-06	0.00171963	NA	NA	NA	NA	NA	NA	NA	NA	NA	NA	NA	NA
MSTRG.7702	-0.731156	6.58604	44.5892	7.53962e-06	0.00171963	WATERCRESS_001510	sp|Q9LS94|RAG3F_ARATH	97.297	148	4	0	12	159	59	206	4.6e-105	301
MSTRG.25593	-8.35295	0.921191	47.5548	7.54504e-06	0.00171963	NA	NA	NA	NA	NA	NA	NA	NA	NA	NA	NA	NA
MSTRG.7676	-6.11508	0.361153	47.4815	7.60914e-06	0.00171963	WATERCRESS_001484	sp|Q93YN0|SCO2_ARATH	67.895	190	51	4	1	183	1	187	1.25e-82	245
MSTRG.26282	-10.909	1.20172	84.1405	7.65618e-06	0.00171963	NA	NA	NA	NA	NA	NA	NA	NA	NA	NA	NA	NA
MSTRG.1638	-8.21293	0.986738	55.9218	7.67523e-06	0.00171963	WATERCRESS_039407	sp|Q8W468|ARI8_ARATH	89.965	568	52	2	1	564	1	567	0	1040
MSTRG.5556	-8.35928	-0.755237	55.9108	7.68277e-06	0.00171963	NA	NA	NA	NA	NA	NA	NA	NA	NA	NA	NA	NA
MSTRG.21924	-1.19943	4.46142	43.9739	8.16022e-06	0.00181177	WATERCRESS_033348	sp|Q9LJY2|GGPPA_ARATH	71.309	359	79	7	1	357	1	337	2.15e-173	489
MSTRG.29022	-10.5187	1.28213	82.5561	8.27289e-06	0.00182209	NA	NA	NA	NA	NA	NA	NA	NA	NA	NA	NA	NA
MSTRG.15069	-1.1921	7.64891	43.4489	8.73594e-06	0.0019088	WATERCRESS_024790	sp|Q96266|GSTF8_ARATH	64.865	296	64	3	1	290	1	262	3.14e-128	368
MSTRG.32678	-1.84709	2.80597	43.3351	8.8667e-06	0.00191785	WATERCRESS_009230	sp|Q680Z7|PPR24_ARATH	83.468	496	80	2	450	944	10	504	0	837
MSTRG.19308	-10.0742	0.420885	100.059	8.94583e-06	0.00191785	NA	NA	NA	NA	NA	NA	NA	NA	NA	NA	NA	NA
MSTRG.34682	0.761106	5.11897	43.2326	8.98635e-06	0.00191785	WATERCRESS_014027	NA	NA	NA	NA	NA	NA	NA	NA	NA	NA	NA
MSTRG.4696	-7.18342	0.76795	53.6081	9.471e-06	0.00200574	NA	NA	NA	NA	NA	NA	NA	NA	NA	NA	NA	NA
MSTRG.5969	-1.06572	3.70025	42.4736	9.93205e-06	0.00208732	WATERCRESS_032451	sp|F4JI44|NDX_ARATH	77.718	745	127	4	1	711	174	913	0	1159
MSTRG.25428	1.88896	2.38653	42.1601	1.03551e-05	0.00215975	WATERCRESS_020028	sp|Q8LFL4|CLE25_ARATH	82.927	82	13	1	1	82	1	81	1.15e-40	130
MSTRG.25428	1.88896	2.38653	42.1601	1.03551e-05	0.00215975	WATERCRESS_020029	sp|O34331|YLBH_BACSU	27.807	187	125	3	123	306	1	180	2.15e-15	76.3
MSTRG.12476	-1.85237	3.10216	41.3455	1.15537e-05	0.00239161	WATERCRESS_025105	sp|O05413|NMO_BACSU	29.545	352	182	11	13	320	14	343	2.05e-32	126
MSTRG.24928	5.23009	1.32673	40.9124	1.22546e-05	0.00251777	WATERCRESS_007361	sp|P29976|AROF_ARATH	95.652	161	7	0	1	161	365	525	3.06e-110	326
MSTRG.24928	5.23009	1.32673	40.9124	1.22546e-05	0.00251777	WATERCRESS_007362	sp|P29976|AROF_ARATH	87.708	301	12	3	9	284	63	363	0	533
MSTRG.25440	-9.3258	0.247067	46.3512	1.27765e-05	0.00259652	WATERCRESS_020040	sp|Q9C699|RLP7_ARATH	51.745	659	193	10	31	566	315	971	0	566
MSTRG.25440	-9.3258	0.247067	46.3512	1.27765e-05	0.00259652	WATERCRESS_020041	sp|Q9C637|RLP6_ARATH	66.667	171	56	1	1	170	8	178	4.28e-68	226
MSTRG.6520	6.54875	0.633541	40.5793	1.28265e-05	0.00259652	WATERCRESS_000355	sp|Q08BY5|JMJD4_DANRE	38.519	270	107	7	34	278	91	326	2.31e-47	167
MSTRG.23022	-0.850009	4.73095	40.3034	1.33232e-05	0.00267738	WATERCRESS_005473	sp|Q9CPU4|MGST3_MOUSE	40.458	131	74	2	7	135	4	132	2.32e-30	109
MSTRG.35309	-6.55074	1.14088	42.5695	1.37526e-05	0.00273864	WATERCRESS_014701	sp|Q9SUD4|TET7_ARATH	92.748	262	19	0	1	262	1	262	0	506
MSTRG.920	-9.6735	1.06155	49.5755	1.39212e-05	0.00273864	NA	NA	NA	NA	NA	NA	NA	NA	NA	NA	NA	NA
MSTRG.14402	-8.1148	4.51673	39.9837	1.39265e-05	0.00273864	WATERCRESS_024090	sp|Q9M015|Y5161_ARATH	81.176	170	32	0	1	170	1	170	7.33e-101	290
MSTRG.7660	-3.28813	4.85506	39.6795	1.45291e-05	0.00283689	WATERCRESS_001462	sp|P48523|CADH4_ARATH	94.521	365	20	0	1	365	1	365	0	651
MSTRG.6596	1.00655	6.26085	39.4826	1.49351e-05	0.00289072	WATERCRESS_000437	sp|Q9FIT8|AGD1_ARATH	81.477	853	89	6	609	1417	1	828	0	1372
MSTRG.17833	-2.10682	3.03005	39.4447	1.50148e-05	0.00289072	WATERCRESS_036546	sp|F4IRM4|PHOX1_ARATH	85.071	777	80	6	1	773	1	745	0	1335
MSTRG.10238	-0.698712	4.54818	39.3826	1.51462e-05	0.00289577	WATERCRESS_017275	sp|Q94CJ8|C3H55_ARATH	46.189	656	294	19	1	608	1	645	5.44e-154	460
MSTRG.19305	-9.76319	0.371926	86.54	1.52801e-05	0.00290123	NA	NA	NA	NA	NA	NA	NA	NA	NA	NA	NA	NA
MSTRG.5404	-0.549467	5.28081	38.8631	1.62988e-05	0.00307344	WATERCRESS_029709	sp|Q9SE33|RAR1_ARATH	87.054	224	26	3	1	222	1	223	1.99e-142	399
MSTRG.5404	-0.549467	5.28081	38.8631	1.62988e-05	0.00307344	WATERCRESS_029710	sp|Q8GYY0|1A112_ARATH	92.57	498	34	1	1	498	1	495	0	947
MSTRG.29005	-6.01165	1.49398	38.6906	1.67033e-05	0.00312829	WATERCRESS_005017	sp|Q9C8P0|ODP25_ARATH	75.26	384	63	8	1	353	83	465	1.13e-159	458
MSTRG.25592	-7.5576	-0.52501	47.5519	1.70562e-05	0.0031728	NA	NA	NA	NA	NA	NA	NA	NA	NA	NA	NA	NA
MSTRG.25464	-5.08702	0.456259	38.4645	1.72506e-05	0.00318743	NA	NA	NA	NA	NA	NA	NA	NA	NA	NA	NA	NA
MSTRG.34288	-6.75854	2.66853	38.3604	1.75096e-05	0.0031974	WATERCRESS_027388	NA	NA	NA	NA	NA	NA	NA	NA	NA	NA	NA
MSTRG.10016	0.977543	4.10431	38.3496	1.75369e-05	0.0031974	WATERCRESS_017037	NA	NA	NA	NA	NA	NA	NA	NA	NA	NA	NA
MSTRG.10016	0.977543	4.10431	38.3496	1.75369e-05	0.0031974	WATERCRESS_017038	sp|Q54BC9|DYRK2_DICDI	33.526	346	193	9	798	1125	585	911	3.82e-44	177
MSTRG.418	0.923294	4.89927	38.0312	1.83578e-05	0.00332505	WATERCRESS_031056	sp|Q9ZU11|ATB15_ARATH	94.026	837	22	2	1	810	1	836	0	1621
MSTRG.25471	-5.89397	1.49176	37.8648	1.88044e-05	0.00338368	WATERCRESS_020074	sp|Q9LVQ0|PME31_ARATH	88.82	322	31	1	1	322	1	317	0	602
MSTRG.15970	-13.5633	3.33611	57.6692	1.91847e-05	0.0034297	NA	NA	NA	NA	NA	NA	NA	NA	NA	NA	NA	NA
MSTRG.33160	-1.3285	4.83671	37.3813	2.0173e-05	0.00358311	WATERCRESS_009747	sp|O03982|HIP39_ARATH	83.152	184	21	2	1	181	1	177	8.06e-65	199
MSTRG.3476	-2.10395	2.49322	37.2616	2.05292e-05	0.00362301	WATERCRESS_010990	sp|F4JWM0|DSC2_ARATH	51.573	572	243	6	213	755	339	905	6.07e-177	547
MSTRG.21595	-2.06507	4.29543	37.0481	2.11822e-05	0.00371285	WATERCRESS_032982	sp|O80765|PANK1_ARATH	75.536	233	13	1	1	189	125	357	7.32e-104	313
MSTRG.1530	-11.0149	1.2522	50.0025	2.1308e-05	0.00371285	WATERCRESS_037636	NA	NA	NA	NA	NA	NA	NA	NA	NA	NA	NA
MSTRG.4065	1.37689	3.63205	36.4458	2.31551e-05	0.00400933	WATERCRESS_011640	sp|O81270|PXG1_ARATH	61.864	236	74	2	8	237	11	236	1.74e-101	305
MSTRG.21734	9.33408	0.985048	41.1415	2.3431e-05	0.00403175	NA	NA	NA	NA	NA	NA	NA	NA	NA	NA	NA	NA
MSTRG.29016	-10.7984	1.26309	62.7824	2.48647e-05	0.00425186	WATERCRESS_005024	NA	NA	NA	NA	NA	NA	NA	NA	NA	NA	NA
MSTRG.9007	-0.696937	4.84887	35.9191	2.50525e-05	0.00425753	WATERCRESS_015967	sp|Q42553|IDI2_ARATH	89.041	292	24	2	1	292	1	284	0	502
MSTRG.14549	-0.919246	4.3345	35.7468	2.57111e-05	0.00434266	WATERCRESS_024248	sp|Q700D9|MYBF_ARATH	66.176	68	23	0	75	142	13	80	3.65e-24	103
MSTRG.20009	-0.98562	5.66211	35.6052	2.62672e-05	0.00440952	WATERCRESS_035571	sp|Q94KL5|BLH4_ARATH	84.591	636	74	11	1	630	10	627	0	864
MSTRG.17482	-2.87614	1.36006	35.4797	2.67712e-05	0.0044669	WATERCRESS_028888	NA	NA	NA	NA	NA	NA	NA	NA	NA	NA	NA
MSTRG.19306	-10.7436	1.3761	61.0356	2.78011e-05	0.00460956	WATERCRESS_019191	sp|C0LGQ7|Y4245_ARATH	63.17	896	302	15	1	874	1	890	0	1089
MSTRG.10106	-3.15627	1.56166	35.1939	2.79611e-05	0.00460956	WATERCRESS_017130	sp|Q1LXS2|PSMG2_DANRE	29.924	264	158	6	17	275	16	257	4.42e-26	106
MSTRG.23149	-1.72571	3.89244	35.0712	2.84899e-05	0.00466879	WATERCRESS_005595	NA	NA	NA	NA	NA	NA	NA	NA	NA	NA	NA
MSTRG.23149	-1.72571	3.89244	35.0712	2.84899e-05	0.00466879	WATERCRESS_005596	sp|Q94AA9|XGD1_ARATH	86.31	504	61	4	1	502	1	498	0	858
MSTRG.13680	1.36485	7.11938	34.8092	2.96584e-05	0.00482026	WATERCRESS_023286	sp|Q9FG91|DRL32_ARATH	58.068	818	324	7	152	953	22	836	0	867
MSTRG.10059	0.997944	3.44105	34.786	2.97644e-05	0.00482026	WATERCRESS_017084	NA	NA	NA	NA	NA	NA	NA	NA	NA	NA	NA
MSTRG.21760	-9.78783	0.265514	59.8813	2.99761e-05	0.00482615	NA	NA	NA	NA	NA	NA	NA	NA	NA	NA	NA	NA
MSTRG.35798	-4.53175	2.62974	34.6076	3.05945e-05	0.00489708	NA	NA	NA	NA	NA	NA	NA	NA	NA	NA	NA	NA
MSTRG.35009	1.23567	6.03363	34.5536	3.08507e-05	0.00490954	WATERCRESS_014367	NA	NA	NA	NA	NA	NA	NA	NA	NA	NA	NA
MSTRG.35009	1.23567	6.03363	34.5536	3.08507e-05	0.00490954	WATERCRESS_014368	sp|P92960|KAT3_ARATH	87.652	575	59	4	3	565	88	662	0	1011
MSTRG.3412	-1.37891	2.49714	34.4733	3.12364e-05	0.00493305	WATERCRESS_010919	sp|Q6PAX2|ATD3B_XENLA	38.968	562	302	6	77	631	37	564	1.46e-119	373
MSTRG.3412	-1.37891	2.49714	34.4733	3.12364e-05	0.00493305	WATERCRESS_010921	NA	NA	NA	NA	NA	NA	NA	NA	NA	NA	NA
MSTRG.5554	-4.7071	1.25382	36.3918	3.13568e-05	0.00493305	NA	NA	NA	NA	NA	NA	NA	NA	NA	NA	NA	NA
MSTRG.4602	0.920129	4.45031	34.3245	3.1966e-05	0.00500032	WATERCRESS_034692	sp|Q9FL33|MCM3_ARATH	90.128	780	70	3	1	777	1	776	0	1441
MSTRG.21947	-0.787595	3.80876	34.0572	3.33253e-05	0.0051835	WATERCRESS_033370	sp|Q9SHU7|TIC21_ARATH	89.796	294	28	1	1	292	1	294	0	515
MSTRG.22272	-2.61924	2.9687	33.9769	3.37464e-05	0.00521951	WATERCRESS_033710	sp|Q9SKU2|EXPB1_ARATH	86.415	265	24	1	42	294	7	271	5.55e-169	471
MSTRG.19307	-9.66462	0.155103	57.6895	3.47101e-05	0.00533857	WATERCRESS_019192	sp|C0LGQ7|Y4245_ARATH	64.349	906	296	15	1	887	1	898	0	1117
MSTRG.10192	-3.30386	2.27299	33.7204	3.51324e-05	0.00536967	WATERCRESS_017229	sp|Q9M2J5|MCC16_ARATH	33.793	145	84	7	279	418	8	145	2.02e-10	65.1
MSTRG.10535	-8.0004	0.386843	33.6897	3.53024e-05	0.00536967	NA	NA	NA	NA	NA	NA	NA	NA	NA	NA	NA	NA
MSTRG.7402	0.756203	5.59673	33.3768	3.70914e-05	0.00561078	WATERCRESS_001206	sp|Q8H118|PMT1_ARATH	92.17	613	40	4	1	607	1	611	0	1158
MSTRG.12199	-6.37277	0.603969	33.3272	3.73844e-05	0.00562421	NA	NA	NA	NA	NA	NA	NA	NA	NA	NA	NA	NA
MSTRG.17720	1.19971	3.90209	33.1789	3.8276e-05	0.00572275	WATERCRESS_036435	sp|A7PZL3|PGLR_VITVI	62.069	435	162	2	561	993	51	484	0	594
MSTRG.21942	-3.86752	2.23483	33.1496	3.84551e-05	0.00572275	NA	NA	NA	NA	NA	NA	NA	NA	NA	NA	NA	NA
MSTRG.3688	0.850701	7.61469	33.0345	3.91674e-05	0.00579741	WATERCRESS_011217	sp|Q9FPJ5|LRR1_ARATH	92.202	218	17	0	1	218	1	218	1.96e-146	409
MSTRG.10281	1.86797	3.79974	32.5564	4.22915e-05	0.00621141	WATERCRESS_017320	sp|Q9LVD9|DTX40_ARATH	88.911	505	29	2	43	521	3	506	0	840
MSTRG.3231	1.54169	2.99467	32.5383	4.24156e-05	0.00621141	WATERCRESS_010732	sp|Q6DEY3|AB17B_XENTR	49.049	263	121	6	8	259	22	282	3.23e-79	247
MSTRG.17429	7.28466	2.58572	32.348	4.37415e-05	0.00635418	WATERCRESS_028840	sp|Q8W468|ARI8_ARATH	90.141	568	51	2	1	564	1	567	0	1043
MSTRG.5530	-5.91151	0.46404	34.081	4.38522e-05	0.00635418	WATERCRESS_029839	sp|Q9SUA9|DOF44_ARATH	42.857	189	77	7	279	440	6	190	4.69e-31	121
MSTRG.15791	-1.07592	6.20852	32.1173	4.5412e-05	0.00654575	WATERCRESS_031981	sp|Q9FI78|HST_ARATH	95.612	433	19	0	34	466	1	433	0	862
MSTRG.14645	-1.36137	4.72657	32.0689	4.57722e-05	0.00656178	WATERCRESS_024352	sp|O22218|ACA4_ARATH	93.256	1038	62	1	1	1038	1	1030	0	1966
MSTRG.3568	-2.37751	1.84373	32.0341	4.60329e-05	0.00656178	WATERCRESS_011075	sp|P55229|GLGL1_ARATH	94.444	522	28	1	22	542	1	522	0	1023
MSTRG.7093	1.55333	2.53413	32.0068	4.62383e-05	0.00656178	WATERCRESS_000890	sp|Q682I1|BOLA1_ARATH	56.627	83	26	2	8	80	37	119	8.19e-21	83.2
MSTRG.1043	-7.9952	0.856645	35.8102	4.65312e-05	0.00656949	WATERCRESS_036793	NA	NA	NA	NA	NA	NA	NA	NA	NA	NA	NA
MSTRG.1043	-7.9952	0.856645	35.8102	4.65312e-05	0.00656949	WATERCRESS_036794	sp|F4JZY1|CIP1_ARATH	61.337	344	101	4	236	576	1267	1581	5.92e-115	377
MSTRG.15695	-0.815109	3.97434	31.9113	4.69656e-05	0.00658942	WATERCRESS_031872	sp|Q9SYG2|ASIL1_ARATH	62.73	381	64	8	1	304	1	380	2.15e-126	369
MSTRG.3039	-0.852831	3.99391	31.8754	4.72425e-05	0.00658942	WATERCRESS_010518	sp|H1ZZA4|AUAG_STIAU	27.239	268	151	6	127	359	109	367	2.85e-18	88.6
MSTRG.14609	1.13185	2.80585	31.8563	4.73904e-05	0.00658942	WATERCRESS_024313	sp|O80678|UBA2B_ARATH	73.778	450	70	4	1	402	1	450	0	651
MSTRG.25003	-1.58361	2.75002	31.5921	4.94938e-05	0.00684731	WATERCRESS_007439	sp|Q9T0J1|CRK26_ARATH	39.306	346	111	11	1	275	29	346	3.59e-52	188
MSTRG.15763	1.3999	5.78302	31.4243	5.08841e-05	0.00700445	WATERCRESS_031948	sp|Q8VZK9|CSLE1_ARATH	83.629	733	113	4	1	730	1	729	0	1222
MSTRG.34385	-12.5273	3.03181	37.6897	5.14055e-05	0.00704102	NA	NA	NA	NA	NA	NA	NA	NA	NA	NA	NA	NA
MSTRG.32440	-0.631641	5.32151	31.2968	5.19703e-05	0.00708314	WATERCRESS_008964	sp|Q9LPW7|AFB3_ARATH	92.028	577	46	0	1	577	1	577	0	1113
MSTRG.20800	-8.31113	-0.450679	37.4615	5.28715e-05	0.00717046	NA	NA	NA	NA	NA	NA	NA	NA	NA	NA	NA	NA
MSTRG.5508	-4.23061	0.340914	31.1176	5.35416e-05	0.00722575	WATERCRESS_029813	sp|Q9FK30|OFT36_ARATH	84.629	566	71	4	146	695	1	566	0	952
MSTRG.5555	-7.63006	-0.71729	37.028	5.57923e-05	0.00748108	NA	NA	NA	NA	NA	NA	NA	NA	NA	NA	NA	NA
MSTRG.33189	-0.667947	4.43746	30.8514	5.5977e-05	0.00748108	WATERCRESS_009776	sp|Q9LPC6|KINUB_ARATH	95.638	894	39	0	1	894	1	894	0	1757
MSTRG.5625	10.0238	0.134672	50.6707	5.75065e-05	0.00764837	NA	NA	NA	NA	NA	NA	NA	NA	NA	NA	NA	NA
MSTRG.3862	-0.834809	4.59768	30.2313	6.21532e-05	0.00822664	WATERCRESS_011401	sp|Q9FIN7|MIP2_ARATH	87.432	2379	284	4	1	2367	1	2376	0	4184
MSTRG.22491	8.48681	4.01806	30.0915	6.365e-05	0.00835424	NA	NA	NA	NA	NA	NA	NA	NA	NA	NA	NA	NA
MSTRG.17660	1.00743	5.81674	30.0847	6.37242e-05	0.00835424	WATERCRESS_036385	sp|Q8RUW5|SCP8_ARATH	82.65	317	53	1	1	317	1	315	0	551
MSTRG.30047	-0.787695	5.30127	29.9793	6.48805e-05	0.00839531	WATERCRESS_012801	sp|Q9FFE6|AAE5_ARATH	93.297	552	36	1	1	551	1	552	0	1063
MSTRG.32345	-4.58905	1.23309	29.9772	6.4904e-05	0.00839531	NA	NA	NA	NA	NA	NA	NA	NA	NA	NA	NA	NA
MSTRG.20511	1.51789	1.87158	29.9671	6.5016e-05	0.00839531	WATERCRESS_030246	NA	NA	NA	NA	NA	NA	NA	NA	NA	NA	NA
MSTRG.34961	-0.854244	3.96041	29.9287	6.54451e-05	0.00839531	WATERCRESS_014318	sp|Q93Z32|SIPL1_ARATH	94.624	372	20	0	1	372	1	372	0	721
MSTRG.20701	0.677421	4.53721	29.9182	6.55622e-05	0.00839531	WATERCRESS_030473	sp|Q38851|MYB6_ARATH	88.608	237	24	2	1	235	1	236	1.5e-151	423
MSTRG.10540	-9.15069	0.424339	35.4529	6.81196e-05	0.00868241	NA	NA	NA	NA	NA	NA	NA	NA	NA	NA	NA	NA
MSTRG.897	-8.71649	-0.795126	32.9854	6.91076e-05	0.0087354	NA	NA	NA	NA	NA	NA	NA	NA	NA	NA	NA	NA
MSTRG.34697	2.7604	1.44024	29.6065	6.91699e-05	0.0087354	WATERCRESS_014043	sp|O23193|CBSX1_ARATH	94.22	173	10	0	1	173	64	236	3.51e-118	336
MSTRG.21843	-1.74939	2.70944	29.3886	7.18258e-05	0.00902938	NA	NA	NA	NA	NA	NA	NA	NA	NA	NA	NA	NA
MSTRG.20178	1.77764	2.29673	29.3388	7.24489e-05	0.00906633	WATERCRESS_035749	NA	NA	NA	NA	NA	NA	NA	NA	NA	NA	NA
MSTRG.20178	1.77764	2.29673	29.3388	7.24489e-05	0.00906633	WATERCRESS_035751	sp|Q54CU7|TPC2L_DICDI	48.936	141	65	3	32	168	2	139	4.83e-43	142
MSTRG.19913	6.9613	-0.074531	47.6555	7.27954e-05	0.00906846	WATERCRESS_035474	sp|Q9SK33|WRK60_ARATH	50.167	299	76	4	1	263	1	262	8.56e-90	270
MSTRG.20722	-4.43036	2.19545	29.2318	7.3808e-05	0.00911227	WATERCRESS_030496	sp|P82281|TL29_ARATH	85.714	350	29	3	1	330	1	349	0	613
MSTRG.17435	7.37741	0.792825	29.2317	7.3809e-05	0.00911227	WATERCRESS_028846	sp|Q8GZA4|CBSX6_ARATH	90.811	370	28	2	34	398	57	425	0	618
MSTRG.7876	1.33088	3.99097	29.1808	7.44659e-05	0.00915232	WATERCRESS_001694	sp|Q8GXG1|ASPGB_ARATH	96	325	13	0	1	325	1	325	0	642
MSTRG.6984	-5.90525	2.79392	29.1266	7.51727e-05	0.00919813	WATERCRESS_000812	NA	NA	NA	NA	NA	NA	NA	NA	NA	NA	NA
MSTRG.22754	-4.1466	3.15216	29.0952	7.55859e-05	0.00920776	WATERCRESS_005159	sp|F4JZY1|CIP1_ARATH	72.331	1171	303	1	1545	2715	437	1586	0	1540
MSTRG.35456	-0.650356	7.02693	28.8633	7.8717e-05	0.00954696	WATERCRESS_014847	sp|Q9SZH2|PER43_ARATH	88.636	88	9	1	1	88	240	326	4.53e-48	157
MSTRG.35456	-0.650356	7.02693	28.8633	7.8717e-05	0.00954696	WATERCRESS_014848	sp|A4GNA8|PSD3_ARATH	94.192	637	35	2	1	637	1	635	0	1239
MSTRG.835	4.11137	1.21377	28.6151	8.22319e-05	0.0099295	NA	NA	NA	NA	NA	NA	NA	NA	NA	NA	NA	NA
MSTRG.22271	-8.14148	0.287224	28.5587	8.30545e-05	0.00998504	WATERCRESS_033716	NA	NA	NA	NA	NA	NA	NA	NA	NA	NA	NA
MSTRG.3336	-2.52101	1.47626	28.3317	8.64653e-05	0.010328	WATERCRESS_010836	sp|Q39057|CONS_ARATH	82.368	380	57	5	378	754	1	373	0	619
MSTRG.7694	-2.36237	1.71652	28.3192	8.66572e-05	0.010328	WATERCRESS_001503	NA	NA	NA	NA	NA	NA	NA	NA	NA	NA	NA
MSTRG.24918	-0.781406	5.97544	28.2946	8.70377e-05	0.0103286	WATERCRESS_007352	sp|Q940J1|ATB16_ARATH	83.612	299	41	3	1	297	1	293	0	505
MSTRG.30080	-1.17393	2.99422	28.1831	8.87833e-05	0.0104725	WATERCRESS_012837	NA	NA	NA	NA	NA	NA	NA	NA	NA	NA	NA
MSTRG.19312	0.686624	5.9621	28.1687	8.90114e-05	0.0104725	WATERCRESS_019194	sp|Q9ZQ47|GRDP1_ARATH	27.338	278	185	5	22	283	13	289	5.69e-27	120
MSTRG.869	6.02057	4.15921	28.1077	8.99867e-05	0.0105164	WATERCRESS_037092	sp|Q8W453|DIRL1_ARATH	76.471	102	23	1	1	101	1	102	4.65e-49	153
MSTRG.22637	9.10709	-0.437336	31.1826	9.01481e-05	0.0105164	WATERCRESS_036134	NA	NA	NA	NA	NA	NA	NA	NA	NA	NA	NA
MSTRG.27232	-0.727898	5.91374	28.0728	9.05506e-05	0.0105188	WATERCRESS_003115	sp|P26569|H12_ARATH	49.627	268	82	10	5	222	2	266	2.27e-47	161
MSTRG.1123	5.19967	0.415628	28.029	9.12626e-05	0.0105569	WATERCRESS_038329	sp|Q1EBV7|BASS2_ARATH	82.766	441	41	6	1	438	1	409	0	671
MSTRG.4149	-7.05662	-0.207144	39.641	9.19798e-05	0.0105639	WATERCRESS_011735	sp|Q9LV60|CRR55_ARATH	88.506	261	30	0	1	261	1	261	6.15e-171	474
MSTRG.12541	-2.53779	3.3088	27.9645	9.23235e-05	0.0105639	WATERCRESS_025181	sp|Q93Z25|PLY22_ARATH	92.683	410	29	1	1	409	23	432	0	769
MSTRG.3883	-0.442667	7.37008	27.9555	9.24735e-05	0.0105639	WATERCRESS_011423	sp|Q54K14|TSTF_DICDI	24.818	548	329	24	80	617	224	698	2.21e-26	122
MSTRG.14578	-7.14134	0.0150326	29.1227	9.56384e-05	0.0107645	WATERCRESS_024275	sp|O22882|PCP15_ARATH	73.585	106	23	3	1	102	1	105	2.25e-40	132
MSTRG.2358	-1.42052	3.97751	27.7362	9.61927e-05	0.0107645	WATERCRESS_009805	sp|Q9LZV6|WRK62_ARATH	80.682	264	48	3	1	263	1	262	4.82e-151	424
MSTRG.14987	-1.42332	2.82275	27.6883	9.70275e-05	0.0107645	WATERCRESS_024711	sp|P46897|ATHB7_ARATH	81.783	258	38	5	1	249	1	258	4.8e-150	421
MSTRG.31162	-2.93851	4.54848	27.6801	9.71724e-05	0.0107645	NA	NA	NA	NA	NA	NA	NA	NA	NA	NA	NA	NA
MSTRG.16508	-1.48938	2.66638	27.6784	9.72019e-05	0.0107645	WATERCRESS_027837	sp|Q9SIN1|TTL3_ARATH	41.71	386	189	4	152	519	219	586	1.88e-83	277
MSTRG.34891	0.549338	7.2145	27.6758	9.72468e-05	0.0107645	WATERCRESS_014241	sp|Q0WW26|COPG_ARATH	96.163	886	34	0	1	886	1	886	0	1749
MSTRG.5455	-0.813146	5.77184	27.6461	9.77699e-05	0.0107645	WATERCRESS_029757	sp|P42762|CLPD_ARATH	94.229	953	47	4	1	953	1	945	0	1749
MSTRG.1795	8.05663	-1.32722	30.6398	9.7875e-05	0.0107645	WATERCRESS_039263	sp|Q9SX97|DOF16_ARATH	76.211	227	34	5	1	225	1	209	1.31e-84	253
MSTRG.12144	-11.8511	1.86753	51.5521	9.7942e-05	0.0107645	NA	NA	NA	NA	NA	NA	NA	NA	NA	NA	NA	NA
MSTRG.3219	-0.680648	5.28203	27.6126	9.83641e-05	0.0107645	WATERCRESS_010717	sp|Q8LFN2|Y3037_ARATH	39.247	744	411	13	41	772	43	757	3.62e-161	490
MSTRG.3219	-0.680648	5.28203	27.6126	9.83641e-05	0.0107645	WATERCRESS_010718	sp|Q8S9J1|PPOCM_ARATH	85.448	536	49	3	1	536	1	507	0	922
MSTRG.20163	-0.800454	4.40648	27.6033	9.85308e-05	0.0107645	WATERCRESS_035732	NA	NA	NA	NA	NA	NA	NA	NA	NA	NA	NA
MSTRG.20163	-0.800454	4.40648	27.6033	9.85308e-05	0.0107645	WATERCRESS_035733	sp|O44017|ERD2_ENTHI	32.547	212	129	4	81	290	4	203	5.73e-29	112
MSTRG.17460	1.40227	3.7593	27.512	0.000100173	0.0109007	WATERCRESS_028869	sp|P34881|DNMT1_ARATH	76.36	1544	351	8	1	1540	1	1534	0	2360
MSTRG.10301	1.65553	2.93005	27.4232	0.000101801	0.0109866	WATERCRESS_017345	sp|P51419|RL273_ARATH	95.745	47	2	0	1	47	81	127	2.66e-24	90.5
MSTRG.1901	-4.98373	0.272	28.7327	0.000102086	0.0109866	WATERCRESS_037712	sp|Q9FHK7|Y5516_ARATH	90.476	567	49	3	1	562	1	567	0	1033
MSTRG.19914	1.05911	2.48727	27.4038	0.00010216	0.0109866	WATERCRESS_035475	sp|Q9BRS2|RIOK1_HUMAN	44.934	454	176	9	101	480	113	566	1.4e-113	349
MSTRG.17031	2.41211	6.35259	27.284	0.000104413	0.0111851	WATERCRESS_028408	sp|Q8W4J8|TIF7_ARATH	76.429	280	48	6	11	285	1	267	1.01e-138	394
MSTRG.17031	2.41211	6.35259	27.284	0.000104413	0.0111851	WATERCRESS_028409	sp|Q8GUJ2|PDLP5_ARATH	64.238	302	57	4	1	254	1	299	8.39e-114	331
MSTRG.5213	1.07586	3.67436	27.2125	0.000105784	0.0112569	WATERCRESS_029495	sp|Q9FIU6|ORRM2_ARATH	91.026	156	13	1	1	155	1	156	1.73e-101	290
MSTRG.24628	1.22111	4.02872	27.2065	0.000105901	0.0112569	WATERCRESS_007071	sp|Q8L983|COR28_ARATH	62.605	238	48	6	1	218	1	217	1.05e-88	263
MSTRG.7889	0.77905	4.31948	27.1599	0.000106806	0.0113095	WATERCRESS_001710	sp|Q9LSC2|Y3589_ARATH	79.75	400	39	2	1	399	1	359	0	643
MSTRG.22535	-2.32756	3.53409	27.1208	0.000107574	0.0113472	WATERCRESS_036008	sp|Q9FID8|Y5900_ARATH	67.381	886	239	9	1	849	1	873	0	1176
MSTRG.14617	-1.70893	2.21366	26.9771	0.000110446	0.0116057	WATERCRESS_024323	sp|O80668|AVT1A_ARATH	85.872	545	54	5	1	532	1	535	0	904
MSTRG.31491	0.941393	2.84688	26.9561	0.000110874	0.0116063	WATERCRESS_007975	sp|Q38813|DNAJ1_ARATH	75.355	422	48	3	9	402	7	400	0	637
MSTRG.20790	-6.13091	1.93393	26.9273	0.000111463	0.0116238	WATERCRESS_030600	sp|Q8L751|ORP1C_ARATH	83.314	857	71	10	1	828	1	814	0	1391
MSTRG.22123	-3.13367	8.49237	26.6868	0.00011652	0.0121053	NA	NA	NA	NA	NA	NA	NA	NA	NA	NA	NA	NA
MSTRG.10616	-8.51517	-1.01867	48.9328	0.000117435	0.0121545	WATERCRESS_017693	sp|D8WUA4|SECA2_ARATH	71.154	52	10	1	18	69	526	572	1.94e-15	72.8
MSTRG.7061	2.73989	1.60284	26.5682	0.000119109	0.0122816	WATERCRESS_000871	sp|Q3B724|CALS5_ARATH	96.308	1923	71	0	5	1927	1	1923	0	3876
MSTRG.4648	-4.353	0.541051	26.4997	0.000120635	0.0123925	WATERCRESS_034744	sp|Q9LTC0|PBL19_ARATH	82.118	425	60	4	359	782	1	410	0	690
MSTRG.26891	-0.842172	4.63148	26.302	0.000125165	0.0128101	WATERCRESS_002743	sp|Q84JH9|TBL25_ARATH	80.174	459	74	5	1	447	1	454	0	758
MSTRG.29137	-8.0201	-0.676315	47.9664	0.00012584	0.0128315	NA	NA	NA	NA	NA	NA	NA	NA	NA	NA	NA	NA
MSTRG.20383	-0.656034	6.09686	26.2486	0.000126421	0.0128431	WATERCRESS_030101	sp|Q9ZT92|AK10B_ARATH	83.737	578	77	6	1	570	1	569	0	929
MSTRG.15344	-7.63715	1.43662	27.4454	0.000127185	0.0128733	WATERCRESS_031472	sp|P0C7R2|LI2P2_ARATH	87.363	182	22	1	1	181	98	279	8.38e-116	332
MSTRG.15344	-7.63715	1.43662	27.4454	0.000127185	0.0128733	WATERCRESS_031473	sp|P0C7R1|PPR74_ARATH	71.429	259	50	4	1	255	1	239	1.32e-124	356
MSTRG.13219	1.16683	4.2734	26.1911	0.00012779	0.0128871	WATERCRESS_025895	NA	NA	NA	NA	NA	NA	NA	NA	NA	NA	NA
MSTRG.25111	-0.707779	5.09732	26.1618	0.000128493	0.0129107	WATERCRESS_019687	sp|Q5BN22|RGA2_BRACM	80.944	593	73	7	1	567	1	579	0	954
MSTRG.20731	-10.9448	4.93779	27.3265	0.00012984	0.0129986	WATERCRESS_030508	sp|Q8VZG8|MIK2_ARATH	83.824	1020	160	4	8	1023	27	1045	0	1745
MSTRG.1683	6.03283	-0.429721	28.7757	0.000130897	0.0130127	WATERCRESS_040125	sp|Q0V7T5|Y1864_ARATH	52.123	424	171	9	68	467	11	426	1.48e-139	410
MSTRG.21993	2.23887	2.38772	26.0619	0.000130925	0.0130127	WATERCRESS_033419	sp|Q05762|DRTS1_ARATH	93.651	504	32	0	10	513	16	519	0	971
MSTRG.20856	-9.33199	-0.545167	47.0747	0.000134274	0.0132975	NA	NA	NA	NA	NA	NA	NA	NA	NA	NA	NA	NA
MSTRG.21183	-0.467814	5.20378	25.8445	0.000136404	0.0134242	WATERCRESS_035160	sp|Q8L736|SKI11_ARATH	84.615	507	37	3	1	506	1	467	0	830
MSTRG.25418	-0.908768	4.95084	25.8219	0.000136989	0.0134242	WATERCRESS_020015	sp|Q94JU2|WTR18_ARATH	83.06	366	24	1	1	328	1	366	0	596
MSTRG.24197	1.71894	3.91792	25.8209	0.000137016	0.0134242	NA	NA	NA	NA	NA	NA	NA	NA	NA	NA	NA	NA
MSTRG.25075	2.31856	4.15387	25.711	0.000139898	0.0136579	WATERCRESS_019642	sp|Q7ZY56|HEAT6_XENLA	28.421	190	99	8	786	967	833	993	1.37e-07	59.3
MSTRG.25075	2.31856	4.15387	25.711	0.000139898	0.0136579	WATERCRESS_019643	NA	NA	NA	NA	NA	NA	NA	NA	NA	NA	NA
MSTRG.19752	7.86864	-0.102335	28.2996	0.00014129	0.0137451	NA	NA	NA	NA	NA	NA	NA	NA	NA	NA	NA	NA
MSTRG.14552	0.940798	4.9655	25.5893	0.000143171	0.013879	WATERCRESS_024250	sp|Q9SIZ3|PMTN_ARATH	90.444	586	46	5	4	579	3	588	0	1064
MSTRG.23296	-9.55205	0.0810481	32.3307	0.000144093	0.0139193	NA	NA	NA	NA	NA	NA	NA	NA	NA	NA	NA	NA
MSTRG.10299	-0.472508	5.25291	25.4932	0.000145816	0.0140366	WATERCRESS_017341	sp|Q9LIE5|FHY3_ARATH	90.212	848	71	2	1	845	1	839	0	1600
MSTRG.12993	-1.03939	4.16363	25.3981	0.000148491	0.0142443	WATERCRESS_025663	sp|F4K956|A70_ARATH	82.105	380	60	4	1	373	1	379	0	566
MSTRG.5180	-1.98137	4.43436	25.2749	0.000152037	0.0145338	WATERCRESS_029466	sp|P41568|SUI11_ARATH	73.333	105	27	1	1	104	1	105	8.42e-53	164
MSTRG.5180	-1.98137	4.43436	25.2749	0.000152037	0.0145338	WATERCRESS_029467	NA	NA	NA	NA	NA	NA	NA	NA	NA	NA	NA
MSTRG.20832	-0.732763	6.77871	25.2055	0.000154076	0.0146777	WATERCRESS_030633	sp|Q6IMT0|KIP_ARATH	82.749	2226	362	10	1	2219	1	2211	0	3719
MSTRG.5640	2.0769	7.12982	25.0975	0.000157315	0.0148884	WATERCRESS_032090	sp|O80998|JAL20_ARATH	71.397	451	121	3	1	445	1	449	0	639
MSTRG.3691	1.44625	1.87446	25.0927	0.000157458	0.0148884	WATERCRESS_011216	sp|Q10MI0|SRL2_ORYSJ	30.355	1041	593	27	1	966	1	984	3.91e-120	393
MSTRG.14817	-5.36423	2.49491	25.0779	0.00015791	0.0148884	WATERCRESS_024544	sp|Q08A72|EML4_ARATH	83.294	425	64	2	1	420	1	423	0	684
MSTRG.20950	0.841294	5.71099	25.0033	0.000160201	0.0150529	WATERCRESS_034924	sp|Q8W4P9|TT9_ARATH	86	800	91	2	26	804	19	818	0	1386
MSTRG.1266	-1.96321	1.58742	24.9498	0.000161868	0.0151578	WATERCRESS_039216	sp|Q9FKH6|B561P_ARATH	78.713	404	85	1	1	403	1	404	0	642
MSTRG.18932	0.736606	5.30401	24.8812	0.000164031	0.0153083	WATERCRESS_018725	sp|Q9FXD8|PLY5_ARATH	94.118	408	24	0	1	408	1	408	0	755
MSTRG.6467	0.813955	4.26363	24.7857	0.0001671	0.015503	WATERCRESS_000303	sp|Q9FN04|AAP4_ARATH	95.923	466	19	0	1	466	1	466	0	920
MSTRG.866	10.7273	2.11419	27.2634	0.000167394	0.015503	WATERCRESS_037089	sp|O50064|FIMB2_ARATH	93.119	654	43	1	1	652	1	654	0	1254
MSTRG.8912	-1.25854	7.36233	24.7541	0.00016813	0.015503	WATERCRESS_015897	sp|Q43735|PER27_ARATH	87.539	321	40	0	1	321	1	321	0	591
MSTRG.35021	-5.11583	-0.475584	25.8612	0.00016837	0.015503	NA	NA	NA	NA	NA	NA	NA	NA	NA	NA	NA	NA
MSTRG.20260	-0.958277	4.03082	24.7095	0.000169597	0.0155639	WATERCRESS_029962	sp|Q9SSE9|JMJ25_ARATH	47.588	311	148	5	15	316	434	738	1.9e-82	284
MSTRG.20260	-0.958277	4.03082	24.7095	0.000169597	0.0155639	WATERCRESS_029963	sp|Q9SSE9|JMJ25_ARATH	32.474	194	108	6	1	182	103	285	3.29e-16	79
MSTRG.5564	-5.31933	-0.030666	24.6326	0.00017216	0.0157466	NA	NA	NA	NA	NA	NA	NA	NA	NA	NA	NA	NA
MSTRG.2178	8.29384	-0.328089	27.0689	0.000172894	0.0157614	NA	NA	NA	NA	NA	NA	NA	NA	NA	NA	NA	NA
MSTRG.34488	-6.40799	-1.25409	28.7045	0.000174494	0.0158548	NA	NA	NA	NA	NA	NA	NA	NA	NA	NA	NA	NA
MSTRG.5548	-4.24467	1.254	24.5245	0.000175834	0.015891	WATERCRESS_029857	sp|F4I902|CHS1_ARATH	52.033	123	59	0	211	333	282	404	2.2e-30	122
MSTRG.25275	-0.916145	5.28064	24.5183	0.000176047	0.015891	WATERCRESS_019858	sp|Q5RKH1|PRP4B_RAT	55.491	346	147	4	591	932	664	1006	6.68e-129	416
MSTRG.6071	0.906881	3.79381	24.4927	0.000176934	0.0159189	WATERCRESS_032561	NA	NA	NA	NA	NA	NA	NA	NA	NA	NA	NA
MSTRG.258	7.93956	-0.080775	26.8936	0.000178032	0.0159654	WATERCRESS_030878	sp|Q9FX97|FUT12_ARATH	90.411	73	7	0	1	73	327	399	6.79e-40	139
MSTRG.258	7.93956	-0.080775	26.8936	0.000178032	0.0159654	WATERCRESS_030879	sp|Q9FX97|FUT12_ARATH	77.358	53	12	0	35	87	429	481	2.05e-22	92.4
MSTRG.19163	-8.39704	-1.35168	43.3173	0.000178669	0.0159705	NA	NA	NA	NA	NA	NA	NA	NA	NA	NA	NA	NA
MSTRG.31414	8.37235	-0.685693	30.6544	0.000179852	0.0160243	NA	NA	NA	NA	NA	NA	NA	NA	NA	NA	NA	NA
MSTRG.15777	-0.65463	5.33194	24.3533	0.00018184	0.0161492	WATERCRESS_031959	sp|Q84TE6|NAC22_ARATH	88.923	325	35	1	1	325	1	324	0	601
MSTRG.13750	5.03418	2.75484	24.331	0.000182638	0.0161678	WATERCRESS_023367	NA	NA	NA	NA	NA	NA	NA	NA	NA	NA	NA
MSTRG.13036	2.15965	4.62929	24.2734	0.000184722	0.0163	WATERCRESS_025701	sp|C0Z361|CPNB3_ARATH	95.008	601	26	1	1	601	1	597	0	1104
MSTRG.19623	-1.35466	3.33404	24.225	0.000186491	0.0164035	WATERCRESS_019529	sp|Q9LQ02|NRPD1_ARATH	80.34	1470	264	7	1	1463	1	1452	0	2453
MSTRG.5519	0.973881	3.35848	24.1734	0.000188402	0.0165188	WATERCRESS_029827	sp|Q8GWW8|GFA2_ARATH	87.376	404	40	2	61	460	60	456	0	724
MSTRG.9896	-7.94384	-0.234229	42.5644	0.00018968	0.016578	NA	NA	NA	NA	NA	NA	NA	NA	NA	NA	NA	NA
MSTRG.33131	-0.729262	4.36889	24.0582	0.000192747	0.0167928	WATERCRESS_009718	sp|Q9MAM3|KCS1_ARATH	94.231	520	30	0	1	520	9	528	0	1030
MSTRG.20733	-3.37223	3.1036	24.0086	0.000194653	0.0169053	WATERCRESS_030507	sp|P46637|ARGI1_ARATH	75.676	370	21	3	16	344	1	342	0	537
MSTRG.23070	1.27253	3.39079	23.9732	0.000196026	0.016971	WATERCRESS_005528	sp|Q55B06|SPXS1_DICDI	34.463	354	194	15	115	457	431	757	2.37e-39	155
MSTRG.5102	1.06295	4.04562	23.956	0.000196695	0.0169756	WATERCRESS_029383	sp|Q9FKT8|COX15_ARATH	93.525	417	27	0	1	417	1	417	0	788
MSTRG.27324	-1.70687	1.89063	23.9122	0.000198415	0.0170337	WATERCRESS_003207	sp|Q6DBP8|GAT11_ARATH	72.603	292	59	4	1	274	1	289	2.37e-147	417
MSTRG.14967	-0.399572	5.81596	23.9074	0.000198605	0.0170337	WATERCRESS_024693	sp|Q9ZPY9|P4KG4_ARATH	89.005	573	50	3	1	567	1	566	0	1041
MSTRG.18255	-0.995125	4.45979	23.863	0.00020037	0.0171317	WATERCRESS_017978	sp|Q8H1D6|RBK1_ARATH	37.709	358	191	7	349	699	93	425	4.16e-72	246
MSTRG.13344	-2.00215	3.16389	23.8368	0.000201418	0.0171679	WATERCRESS_026030	NA	NA	NA	NA	NA	NA	NA	NA	NA	NA	NA
MSTRG.13532	5.01174	-0.314407	23.8128	0.000202385	0.0171971	NA	NA	NA	NA	NA	NA	NA	NA	NA	NA	NA	NA
MSTRG.25626	1.4913	6.30783	23.7728	0.000204006	0.0172815	WATERCRESS_020238	sp|P32961|NRL1_ARATH	79.769	346	70	0	1	346	1	346	0	597
MSTRG.27407	-0.605816	7.42944	23.6265	0.000210068	0.0177404	WATERCRESS_003292	sp|O04023|SRC2_ARATH	82.155	297	29	5	1	292	1	278	1.58e-157	446
MSTRG.1617	-0.762061	4.30444	23.5019	0.000215394	0.0181346	WATERCRESS_036979	sp|F4JFJ3|Y3206_ARATH	93.419	775	47	3	1	771	1	775	0	1461
MSTRG.1617	-0.762061	4.30444	23.5019	0.000215394	0.0181346	WATERCRESS_036980	sp|Q9LD18|POT4_ARATH	83.494	830	95	2	3	832	2	789	0	1368
MSTRG.17511	-2.65382	1.08679	23.3844	0.000220551	0.0184963	WATERCRESS_028909	NA	NA	NA	NA	NA	NA	NA	NA	NA	NA	NA
MSTRG.13454	1.53782	2.05	23.3736	0.000221033	0.0184963	WATERCRESS_026142	sp|Q9FK33|PP427_ARATH	85.955	712	87	3	1	712	1	699	0	1234
MSTRG.22616	2.62863	2.13466	23.3508	0.000222052	0.0185252	WATERCRESS_036110	sp|Q8N5M1|ATPF2_HUMAN	29.775	178	118	3	1	176	106	278	1.84e-18	83.2
MSTRG.22616	2.62863	2.13466	23.3508	0.000222052	0.0185252	WATERCRESS_036111	NA	NA	NA	NA	NA	NA	NA	NA	NA	NA	NA
MSTRG.28199	0.789853	3.37722	23.3091	0.000223935	0.0185973	WATERCRESS_004129	sp|Q9LM93|DPM1_ARATH	95.122	246	12	0	1	246	1	246	1.67e-174	482
MSTRG.3593	0.394237	6.86723	23.3017	0.000224268	0.0185973	WATERCRESS_011106	NA	NA	NA	NA	NA	NA	NA	NA	NA	NA	NA
MSTRG.3593	0.394237	6.86723	23.3017	0.000224268	0.0185973	WATERCRESS_011107	sp|P46645|AAT2_ARATH	91.484	411	29	1	290	700	1	405	0	787
MSTRG.18889	-1.16095	4.18172	23.1419	0.000231656	0.0191523	WATERCRESS_018677	sp|P30182|TOP2_ARATH	77.982	1467	255	16	1	1407	1	1459	0	2188
MSTRG.33327	-1.90481	3.00758	23.1111	0.00023311	0.0191766	WATERCRESS_026357	sp|Q9SLP1|C78A9_ARATH	90.994	533	47	1	1	532	1	533	0	908
MSTRG.13508	-0.7376	9.16838	23.1062	0.000233343	0.0191766	WATERCRESS_026194	sp|Q9LT96|Y5977_ARATH	74.126	858	208	7	939	1792	98	945	0	1214
MSTRG.31121	-1.44895	4.328	23.0445	0.000236293	0.0193002	WATERCRESS_007580	sp|Q9S9Z8|14311_ARATH	90.837	251	22	1	1	251	1	250	1.54e-168	468
MSTRG.19310	-9.49824	0.159093	25.2251	0.000236877	0.0193002	NA	NA	NA	NA	NA	NA	NA	NA	NA	NA	NA	NA
MSTRG.6654	-1.05718	3.51315	23.0309	0.000236949	0.0193002	WATERCRESS_000499	sp|Q9SK66|NDUA9_ARATH	90.909	33	3	0	91	123	35	67	1.3e-10	66.2
MSTRG.3490	-1.09675	3.3742	22.9644	0.000240186	0.0195061	WATERCRESS_010999	NA	NA	NA	NA	NA	NA	NA	NA	NA	NA	NA
MSTRG.20786	-7.79228	0.642568	31.0526	0.000241904	0.0195878	NA	NA	NA	NA	NA	NA	NA	NA	NA	NA	NA	NA
MSTRG.29503	-0.784516	4.91073	22.8705	0.000244841	0.0197675	WATERCRESS_012216	sp|Q93Z79|C14A1_ARATH	91.729	532	43	1	1	531	1	532	0	1024
MSTRG.10297	-1.63179	5.79269	22.8343	0.000246662	0.0198563	WATERCRESS_017338	sp|Q9SU35|ERLL1_ARATH	45.556	90	47	2	233	321	73	161	1.41e-20	89.7
MSTRG.23459	-0.79859	3.74383	22.7102	0.000253026	0.0202506	WATERCRESS_005867	sp|I6YGS0|EPHA_MYCTU	33.634	333	182	9	385	702	8	316	1.28e-55	196
MSTRG.4054	-1.67461	2.12369	22.7101	0.000253032	0.0202506	WATERCRESS_011625	sp|O42877|FCF2_SCHPO	40.678	118	65	3	64	178	104	219	2.88e-22	92.8
MSTRG.35046	-0.615646	5.49358	22.6901	0.000254075	0.0202752	WATERCRESS_014409	sp|Q9SZ45|MICU_ARATH	87.726	497	60	1	1	496	1	497	0	867
MSTRG.12496	-0.61447	4.20177	22.6493	0.00025622	0.0203872	WATERCRESS_025129	sp|P57681|PCYOX_ARATH	78.413	315	56	4	9	313	41	353	6.39e-175	496
MSTRG.12496	-0.61447	4.20177	22.6493	0.00025622	0.0203872	WATERCRESS_025130	sp|P57681|PCYOX_ARATH	83.453	139	18	1	1	134	361	499	3.71e-71	224
MSTRG.26320	-0.853462	4.7156	22.6085	0.000258386	0.0204019	WATERCRESS_020909	sp|A7WM73|HEXO1_ARATH	87.339	545	57	2	1	537	1	541	0	968
MSTRG.1330	-5.32029	0.646547	22.5939	0.000259164	0.0204019	WATERCRESS_037037	sp|O82261|DEGP2_ARATH	83.437	646	51	9	1	631	1	605	0	1049
MSTRG.3512	-1.22309	3.39034	22.5915	0.00025929	0.0204019	WATERCRESS_011023	NA	NA	NA	NA	NA	NA	NA	NA	NA	NA	NA
MSTRG.21952	5.45253	0.700433	22.5901	0.000259369	0.0204019	NA	NA	NA	NA	NA	NA	NA	NA	NA	NA	NA	NA
MSTRG.11112	1.37505	1.97056	22.5519	0.000261422	0.0205048	WATERCRESS_021935	sp|O22199|P4KG1_ARATH	87.567	563	61	3	1	563	1	554	0	1013
MSTRG.11112	1.37505	1.97056	22.5519	0.000261422	0.0205048	WATERCRESS_021936	sp|Q8RXD9|DPE2_ARATH	82.036	167	19	1	4	170	800	955	1.27e-90	286
MSTRG.11112	1.37505	1.97056	22.5519	0.000261422	0.0205048	WATERCRESS_021937	sp|Q8RXD9|DPE2_ARATH	82.609	230	15	1	1	205	538	767	5.25e-127	384
MSTRG.11112	1.37505	1.97056	22.5519	0.000261422	0.0205048	WATERCRESS_021938	sp|Q8RXD9|DPE2_ARATH	86.505	289	28	1	1	289	258	535	1.37e-177	517
MSTRG.11112	1.37505	1.97056	22.5519	0.000261422	0.0205048	WATERCRESS_021939	sp|Q8RXD9|DPE2_ARATH	85.039	254	35	1	1	254	1	251	9.91e-141	421
MSTRG.14575	4.61232	3.55139	22.5046	0.000263986	0.0206471	WATERCRESS_024272	sp|P49206|RS261_ARATH	96.46	113	4	0	1	113	1	113	1.75e-76	225
MSTRG.25133	0.740707	5.43469	22.3903	0.000270316	0.0210402	WATERCRESS_019710	sp|Q8LDS2|XTH27_ARATH	90.991	333	30	0	5	337	1	333	0	639
MSTRG.13606	0.859124	4.95258	22.3863	0.00027054	0.0210402	WATERCRESS_023208	sp|Q2V452|CIPK3_ARATH	97.011	435	13	0	1	435	1	435	0	883
MSTRG.27234	1.53169	3.81383	22.3556	0.000272266	0.0211148	WATERCRESS_003118	sp|Q941F1|PLA15_ARATH	89.916	357	17	2	34	371	156	512	0	655
MSTRG.1681	7.20736	0.713064	22.3365	0.000273352	0.0211395	WATERCRESS_040123	sp|P51424|RL391_ARATH	85.294	34	5	0	21	54	2	35	5.14e-15	64.7
MSTRG.22670	-1.19585	4.08119	22.2572	0.000277898	0.0214309	WATERCRESS_036163	sp|Q38861|XPB1_ARATH	90.85	765	24	2	406	1124	3	767	0	1368
MSTRG.1215	-7.15924	1.17952	22.2308	0.000279433	0.021489	WATERCRESS_038084	sp|Q8W474|DRL7_ARATH	70	910	253	8	1	898	1	902	0	1241
MSTRG.3072	-0.484558	5.69764	22.198	0.000281351	0.0215762	WATERCRESS_010560	sp|O42929|DENR_SCHPO	38.919	185	101	3	294	477	12	185	9.26e-33	126
MSTRG.3249	0.844379	4.3266	22.1745	0.000282731	0.0216219	WATERCRESS_010752	sp|Q8VZD5|KSG5_ARATH	93.415	410	15	2	1	398	1	410	0	790
MSTRG.2286	2.31644	0.323078	22.0064	0.000292861	0.0223307	WATERCRESS_040828	sp|Q9LIK9|APS1_ARATH	93.939	462	26	2	1	461	1	461	0	884
MSTRG.2596	1.32748	3.94315	21.9854	0.000294155	0.0223307	WATERCRESS_010047	sp|Q8LK56|DME_ARATH	73.062	2012	419	24	1	1960	47	1987	0	2813
MSTRG.1647	-5.84809	0.545397	24.0034	0.000294434	0.0223307	WATERCRESS_039413	NA	NA	NA	NA	NA	NA	NA	NA	NA	NA	NA
MSTRG.1272	6.7676	3.65525	21.9573	0.000295893	0.0223798	WATERCRESS_037461	sp|O23006|LYM2_ARATH	74.157	356	77	4	1	354	1	343	0	520
MSTRG.17293	-7.24885	1.39843	21.9196	0.000298248	0.0224961	WATERCRESS_028692	sp|Q9SKK2|RLP21_ARATH	59.49	1059	339	12	1	1054	5	978	0	1145
MSTRG.20251	-0.843352	5.78695	21.8547	0.000302353	0.0227434	WATERCRESS_029952	sp|Q9FHK4|EDR4_ARATH	43.137	51	29	0	287	337	488	538	3.98e-08	60.1
MSTRG.14366	1.32819	4.59043	21.6598	0.00031506	0.0235949	WATERCRESS_024050	sp|Q54MZ4|MCFB_DICDI	42.662	293	154	7	44	332	142	424	1.57e-68	223
MSTRG.14366	1.32819	4.59043	21.6598	0.00031506	0.0235949	WATERCRESS_024051	sp|P0CI03|PTR28_ARATH	83.507	576	66	3	35	582	1	575	0	999
MSTRG.10518	0.745593	3.695	21.6549	0.000315387	0.0235949	WATERCRESS_017595	NA	NA	NA	NA	NA	NA	NA	NA	NA	NA	NA
MSTRG.10518	0.745593	3.695	21.6549	0.000315387	0.0235949	WATERCRESS_017596	sp|Q9SJD4|LACS8_ARATH	88.472	720	77	1	1	714	1	720	0	1291
MSTRG.13494	1.33668	2.51653	21.6154	0.000318041	0.0236871	WATERCRESS_026179	sp|Q8RWE9|NAT5_ARATH	93.333	525	35	0	5	529	3	527	0	984
MSTRG.5006	0.839857	3.41386	21.611	0.000318341	0.0236871	WATERCRESS_029282	sp|Q9Y2D8|ADIP_HUMAN	26.25	320	206	9	24	330	56	358	1.16e-21	100
MSTRG.5006	0.839857	3.41386	21.611	0.000318341	0.0236871	WATERCRESS_029283	NA	NA	NA	NA	NA	NA	NA	NA	NA	NA	NA
MSTRG.19535	2.66935	4.58122	21.5924	0.000319601	0.0237168	WATERCRESS_019441	sp|Q8RWA7|NDADA_ARATH	80.435	46	5	1	6	47	97	142	1.88e-17	75.5
MSTRG.23772	-1.10068	3.22534	21.5483	0.000322604	0.0238753	WATERCRESS_006170	sp|F4JUU5|S2P_ARATH	69.531	512	95	4	1	453	1	510	0	677
MSTRG.33405	0.735125	4.44321	21.5107	0.000325199	0.023958	WATERCRESS_026438	sp|Q5XF59|HIBC4_ARATH	90.299	402	38	1	1	402	1	401	0	728
MSTRG.33405	0.735125	4.44321	21.5107	0.000325199	0.023958	WATERCRESS_026439	NA	NA	NA	NA	NA	NA	NA	NA	NA	NA	NA
MSTRG.34514	-0.800393	4.10637	21.5069	0.000325462	0.023958	WATERCRESS_013848	sp|Q0WQD2|GAUT3_ARATH	82.077	597	69	5	40	601	53	646	0	988
MSTRG.34514	-0.800393	4.10637	21.5069	0.000325462	0.023958	WATERCRESS_013849	NA	NA	NA	NA	NA	NA	NA	NA	NA	NA	NA
MSTRG.22986	-1.05504	7.38661	21.4263	0.000331098	0.0243079	WATERCRESS_005429	sp|Q9FHP6|CAR1_ARATH	86.905	168	22	0	1	168	1	168	9.6e-109	310
MSTRG.10954	-0.592378	4.94373	21.3468	0.000336766	0.0246583	WATERCRESS_021759	sp|O22845|CML5_ARATH	96.835	158	5	0	12	169	58	215	2.01e-109	313
MSTRG.20720	-0.72876	4.08549	21.3272	0.000338183	0.0246963	WATERCRESS_030492	sp|Q5BPL5|EI24_ARATH	82.154	325	47	3	1	320	1	319	0	514
MSTRG.19899	-1.36482	4.12058	21.3054	0.000339762	0.024746	WATERCRESS_035460	sp|Q8VYJ7|CLPB4_ARATH	88.718	975	96	9	1	972	1	964	0	1706
MSTRG.20003	-1.17678	2.57778	21.2581	0.000343224	0.0248829	WATERCRESS_035563	sp|Q1LUI2|HDDC2_DANRE	55.828	163	68	3	77	237	3	163	2.52e-59	189
MSTRG.10499	-6.52884	0.481454	23.1634	0.00034345	0.0248829	WATERCRESS_017574	sp|Q9LSF1|OXI1_ARATH	81.56	423	72	2	4	424	3	421	0	688
MSTRG.7022	4.82606	0.0651806	21.1404	0.000352011	0.0254353	NA	NA	NA	NA	NA	NA	NA	NA	NA	NA	NA	NA
MSTRG.10412	2.91007	1.94589	21.1284	0.000352921	0.0254353	WATERCRESS_017464	sp|Q67YC9|Y4141_ARATH	82.313	147	26	0	1	147	41	187	1.53e-91	269
MSTRG.32417	-0.467747	6.41483	21.0782	0.000356763	0.0256152	WATERCRESS_008939	sp|Q9FV52|MAP1B_ARATH	92.464	345	26	0	23	367	23	367	0	669
MSTRG.25220	4.776	1.22373	21.0511	0.000358854	0.0256152	WATERCRESS_019804	sp|Q9ZQ80|NDRP1_ARATH	73.936	188	22	6	1	162	1	187	3.83e-71	215
MSTRG.5661	-3.33157	4.70317	21.0509	0.000358868	0.0256152	WATERCRESS_032111	NA	NA	NA	NA	NA	NA	NA	NA	NA	NA	NA
MSTRG.20888	-9.27801	-0.530405	27.9524	0.00036139	0.0256152	NA	NA	NA	NA	NA	NA	NA	NA	NA	NA	NA	NA
MSTRG.10027	0.539717	5.76438	21.0139	0.000361746	0.0256152	WATERCRESS_017050	sp|Q9LVI4|TIF6B_ARATH	87.784	352	43	0	1	352	1	352	0	628
MSTRG.117	2.71487	3.80896	21.0122	0.000361874	0.0256152	NA	NA	NA	NA	NA	NA	NA	NA	NA	NA	NA	NA
MSTRG.5543	-0.666193	5.14171	21.0115	0.000361931	0.0256152	WATERCRESS_029851	sp|Q8CCP0|NEMF_MOUSE	38.163	1132	569	28	2	1070	1	1064	0	651
MSTRG.24394	-0.75652	5.77826	20.9978	0.000363006	0.0256254	WATERCRESS_006823	sp|Q6DCD1|FGGY_XENLA	44.227	563	254	9	15	541	11	549	4.33e-165	483
MSTRG.20648	-0.872542	2.87924	20.9609	0.000365911	0.0257644	WATERCRESS_030409	NA	NA	NA	NA	NA	NA	NA	NA	NA	NA	NA
MSTRG.20577	-1.10481	2.80484	20.8678	0.000373362	0.026222	WATERCRESS_030329	sp|Q94AG6|SAMC1_ARATH	30.796	289	164	7	332	618	60	314	1.88e-29	122
MSTRG.24092	-0.697529	7.40068	20.8342	0.000376097	0.0263469	WATERCRESS_006500	NA	NA	NA	NA	NA	NA	NA	NA	NA	NA	NA
MSTRG.5738	-1.63015	2.18995	20.7542	0.000382691	0.0267075	WATERCRESS_032197	sp|B1LLJ9|RHMA_ECOSM	34.252	254	162	1	80	333	9	257	5.61e-43	152
MSTRG.14753	-0.659971	4.5308	20.7483	0.000383185	0.0267075	WATERCRESS_024475	sp|Q8GY97|CSTR2_ARATH	88.333	420	20	2	23	440	1	393	0	743
MSTRG.24354	1.27408	1.73872	20.7334	0.000384431	0.0267267	WATERCRESS_006783	sp|Q8H133|PLP8_ARATH	93.384	529	22	4	34	553	1	525	0	974
MSTRG.20267	-1.47009	2.3221	20.6963	0.000387552	0.0268758	WATERCRESS_029971	sp|Q9ZUZ3|SAU32_ARATH	56.41	117	39	3	1	116	1	106	1.55e-37	127
MSTRG.20267	-1.47009	2.3221	20.6963	0.000387552	0.0268758	WATERCRESS_029972	sp|O23090|BH014_ARATH	74.463	419	87	8	19	433	19	421	0	566
MSTRG.34345	-0.426256	5.28681	20.6486	0.000391605	0.0270886	WATERCRESS_027453	sp|Q9LZU5|KN5D_ARATH	94.802	1058	50	2	1	1053	1	1058	0	2032
MSTRG.1775	-6.16469	0.397445	21.348	0.000401226	0.0276846	WATERCRESS_036814	sp|Q9FKY4|PILS7_ARATH	77.848	158	3	1	1	126	1	158	3.54e-73	231
MSTRG.30634	-4.0825	-0.372277	20.4849	0.000405886	0.0279051	NA	NA	NA	NA	NA	NA	NA	NA	NA	NA	NA	NA
MSTRG.15820	3.82581	3.04838	20.4595	0.000408155	0.0279051	WATERCRESS_033767	sp|P46601|HAT2_ARATH	83.103	290	21	5	1	271	3	283	1e-165	462
MSTRG.7085	10.5503	1.74763	22.2347	0.000408994	0.0279051	NA	NA	NA	NA	NA	NA	NA	NA	NA	NA	NA	NA
MSTRG.19456	1.37978	1.90821	20.4468	0.00040929	0.0279051	WATERCRESS_019336	sp|Q74E53|RLMN_GEOSL	47.399	346	170	6	104	447	7	342	1.05e-97	300
MSTRG.28181	-0.457234	7.75639	20.4426	0.000409672	0.0279051	WATERCRESS_004116	sp|Q8W4E2|VATB3_ARATH	94.902	510	2	3	1	509	1	487	0	973
MSTRG.23952	1.15386	4.79537	20.4334	0.000410503	0.0279051	WATERCRESS_006349	sp|A7PZL3|PGLR_VITVI	74.253	435	112	0	53	487	49	483	0	684
MSTRG.83	-0.516928	5.11648	20.389	0.000414526	0.0281091	WATERCRESS_030682	sp|Q9MA75|VIP1_ARATH	75.224	335	48	11	4	308	10	339	3.27e-161	455
MSTRG.25611	-4.48944	-0.885584	21.1327	0.000419401	0.0283698	WATERCRESS_020227	sp|Q9LXQ6|FB193_ARATH	56.41	390	138	11	7	381	1	373	5.61e-120	357
MSTRG.3383	-2.38876	1.96937	20.3088	0.000421914	0.0284699	WATERCRESS_010889	sp|Q9FFD0|PIN5_ARATH	93.921	329	19	1	1	329	1	328	0	632
MSTRG.3368	0.521056	5.96292	20.2737	0.000425197	0.0286213	WATERCRESS_010872	sp|Q9FFF4|ILVH1_ARATH	88.197	466	39	3	1	466	1	450	0	829
MSTRG.3368	0.521056	5.96292	20.2737	0.000425197	0.0286213	WATERCRESS_010873	sp|Q9Z160|COG1_MOUSE	22.754	1002	630	30	26	974	16	926	3.5e-49	193
MSTRG.25047	10.16	1.21576	24.7078	0.000428701	0.0287868	WATERCRESS_019641	NA	NA	NA	NA	NA	NA	NA	NA	NA	NA	NA
MSTRG.1275	3.90714	1.95058	20.1857	0.000433551	0.0288685	WATERCRESS_037464	sp|Q8H111|NLP1_ARATH	76.931	932	136	11	13	907	16	905	0	1375
MSTRG.31966	-1.15434	2.51713	20.1852	0.000433598	0.0288685	WATERCRESS_008478	NA	NA	NA	NA	NA	NA	NA	NA	NA	NA	NA
MSTRG.14376	1.11743	3.86301	20.1815	0.00043395	0.0288685	WATERCRESS_024061	sp|Q9Y2M2|SSUH2_HUMAN	26.984	315	212	6	93	406	52	349	3.49e-23	102
MSTRG.9712	2.91161	0.513003	20.1798	0.000434113	0.0288685	WATERCRESS_016714	sp|Q00624|ASOL_BRANA	75.797	533	122	3	24	554	25	552	0	837
MSTRG.12168	-7.36743	3.1712	24.5208	0.000441629	0.0292624	WATERCRESS_023115	NA	NA	NA	NA	NA	NA	NA	NA	NA	NA	NA
MSTRG.34578	1.01127	6.69479	20.0969	0.000442161	0.0292624	WATERCRESS_013919	sp|O48947|CESA2_ARATH	95.334	1093	29	3	1	1080	1	1084	0	2029
MSTRG.6585	-5.06552	-0.367731	20.025	0.000449285	0.0296	NA	NA	NA	NA	NA	NA	NA	NA	NA	NA	NA	NA
MSTRG.10226	1.31567	3.13755	20.0237	0.000449414	0.0296	WATERCRESS_017262	sp|Q9LT35|NEK6_ARATH	94.699	415	22	0	12	426	1	415	0	815
MSTRG.9490	2.25508	2.16269	20.0064	0.000451149	0.0296434	WATERCRESS_016487	sp|Q8W4L0|CML49_ARATH	74.085	328	25	9	51	360	50	335	1.08e-154	441
MSTRG.33050	1.03403	4.13985	19.9754	0.000454276	0.0297778	WATERCRESS_009635	sp|Q1H595|LSM2_ARATH	97.849	93	2	0	1	93	1	93	1.69e-62	187
MSTRG.25267	0.585502	5.00378	19.9528	0.000456569	0.0298419	WATERCRESS_019853	sp|Q9LS06|RAVL4_ARATH	77.746	346	53	8	4	340	3	333	0	518
MSTRG.7279	-1.19618	1.89703	19.9342	0.000458464	0.0298419	WATERCRESS_001077	sp|Q8RXE8|BASS3_ARATH	89.07	430	44	3	1	429	1	428	0	722
MSTRG.14343	0.535331	4.97193	19.9338	0.000458506	0.0298419	WATERCRESS_024025	sp|O80925|AGD7_ARATH	91.247	457	35	4	1	454	1	455	0	771
MSTRG.2087	6.53529	1.58949	19.9129	0.000460645	0.0299104	WATERCRESS_040033	sp|O13737|MPO1_SCHPO	32.812	192	102	4	11	201	4	169	1.38e-21	91.7
MSTRG.15429	-4.0741	4.67316	19.8601	0.000466116	0.0301358	NA	NA	NA	NA	NA	NA	NA	NA	NA	NA	NA	NA
MSTRG.20366	-0.597483	5.00687	19.8495	0.000467225	0.0301358	WATERCRESS_030083	NA	NA	NA	NA	NA	NA	NA	NA	NA	NA	NA
MSTRG.20366	-0.597483	5.00687	19.8495	0.000467225	0.0301358	WATERCRESS_030084	NA	NA	NA	NA	NA	NA	NA	NA	NA	NA	NA
MSTRG.20366	-0.597483	5.00687	19.8495	0.000467225	0.0301358	WATERCRESS_030085	NA	NA	NA	NA	NA	NA	NA	NA	NA	NA	NA
MSTRG.6027	-0.693995	3.98438	19.8478	0.0004674	0.0301358	WATERCRESS_032508	sp|Q9M015|Y5161_ARATH	25.51	98	72	1	31	128	57	153	8.49e-09	55.1
MSTRG.23448	1.91379	2.48513	19.7896	0.000473532	0.0304357	WATERCRESS_005856	sp|Q6A070|TGRM1_MOUSE	27.273	209	143	2	46	250	1245	1448	4.01e-15	79
MSTRG.25441	-5.70658	-0.723486	20.5425	0.000474262	0.0304357	NA	NA	NA	NA	NA	NA	NA	NA	NA	NA	NA	NA
MSTRG.1395	8.7005	0.082994	21.4236	0.000478326	0.0306251	WATERCRESS_040988	NA	NA	NA	NA	NA	NA	NA	NA	NA	NA	NA
MSTRG.23393	0.838635	3.10635	19.7172	0.000481282	0.0307429	WATERCRESS_005800	sp|Q2HIW2|MAPR4_ARATH	91.02	245	22	0	1	245	1	245	3.38e-168	466
MSTRG.28198	-0.524763	7.65611	19.6995	0.000483196	0.0307937	WATERCRESS_004127	sp|Q84P25|4CLL2_ARATH	88.673	565	61	1	1745	2306	1	565	0	1033
MSTRG.28198	-0.524763	7.65611	19.6995	0.000483196	0.0307937	WATERCRESS_004128	sp|F4HSU3|OFUT6_ARATH	90.317	568	49	3	587	1152	1	564	0	1063
MSTRG.32055	4.53955	0.612467	21.3334	0.000486846	0.0308214	NA	NA	NA	NA	NA	NA	NA	NA	NA	NA	NA	NA
MSTRG.1334	-5.65974	-1.30149	20.417	0.000486967	0.0308214	WATERCRESS_037045	NA	NA	NA	NA	NA	NA	NA	NA	NA	NA	NA
MSTRG.12498	0.736002	3.53793	19.6647	0.00048699	0.0308214	WATERCRESS_025133	sp|P24226|HISX_BRAOC	92.258	465	32	1	1	461	1	465	0	867
MSTRG.3508	-1.17571	3.50839	19.6056	0.000493513	0.0311626	WATERCRESS_011019	NA	NA	NA	NA	NA	NA	NA	NA	NA	NA	NA
MSTRG.6808	-9.13141	-0.444847	22.2173	0.000509502	0.0320404	WATERCRESS_000656	sp|Q9FYB5|DNJ11_ARATH	66.46	161	50	3	1	157	1	161	4.11e-65	198
MSTRG.34966	0.524735	6.00914	19.4623	0.000509742	0.0320404	WATERCRESS_014323	sp|Q9SZA7|DRL29_ARATH	79.975	804	154	3	54	857	11	807	0	1316
MSTRG.34966	0.524735	6.00914	19.4623	0.000509742	0.0320404	WATERCRESS_014324	sp|Q9SZA4|CDC21_ARATH	94.9	451	23	0	143	593	7	457	0	897
MSTRG.15760	0.816427	4.22959	19.3438	0.000523625	0.0327695	WATERCRESS_031945	sp|A4FVR1|GIP1L_ARATH	64.771	633	156	7	2	628	4	575	0	717
MSTRG.8999	1.05069	2.87445	19.3393	0.000524169	0.0327695	WATERCRESS_015957	sp|Q0H8D7|NBS1_ARATH	86.932	528	64	2	1	526	1	525	0	904
MSTRG.8999	1.05069	2.87445	19.3393	0.000524169	0.0327695	WATERCRESS_015958	sp|Q93V85|WTR16_ARATH	97.706	218	5	0	6	223	199	416	3.73e-150	426
MSTRG.7434	-0.580348	6.55152	19.333	0.000524912	0.0327695	WATERCRESS_001236	NA	NA	NA	NA	NA	NA	NA	NA	NA	NA	NA
MSTRG.14866	6.36647	2.35203	19.3068	0.000528052	0.0328909	WATERCRESS_024598	sp|Q9SLN5|MAP1A_ARATH	84.527	433	31	4	1	432	1	398	0	737
MSTRG.30092	-1.47612	3.4605	19.2852	0.000530652	0.0329487	WATERCRESS_012850	sp|Q4V398|RRT1_ARATH	94.685	508	27	0	1	508	1	508	0	1009
MSTRG.5882	-4.68999	0.612446	19.2762	0.000531737	0.0329487	WATERCRESS_032357	NA	NA	NA	NA	NA	NA	NA	NA	NA	NA	NA
MSTRG.18226	1.04658	5.72619	19.2638	0.000533244	0.0329487	WATERCRESS_017946	sp|Q9CA25|LAX3_ARATH	97.234	470	12	1	1	469	1	470	0	945
MSTRG.31143	-0.518268	6.07838	19.2595	0.000533767	0.0329487	WATERCRESS_007605	sp|Q9XIC5|NAC17_ARATH	78.735	569	91	8	488	1043	1	552	0	900
MSTRG.23686	-0.979443	3.40541	19.1167	0.000551447	0.033964	WATERCRESS_006088	sp|O49404|BEH3_ARATH	95.07	284	14	0	1	284	1	284	4.83e-178	494
MSTRG.19597	-1.69085	2.2502	19.0808	0.000556006	0.0341166	NA	NA	NA	NA	NA	NA	NA	NA	NA	NA	NA	NA
MSTRG.17335	-9.51322	-0.333487	27.2903	0.000558481	0.0341166	NA	NA	NA	NA	NA	NA	NA	NA	NA	NA	NA	NA
MSTRG.1459	-8.4833	-1.20932	27.2885	0.00055861	0.0341166	NA	NA	NA	NA	NA	NA	NA	NA	NA	NA	NA	NA
MSTRG.31114	1.50255	2.7238	19.0582	0.000558882	0.0341166	WATERCRESS_007569	sp|C8VK14|HXNY_EMENI	33.75	320	191	7	29	343	26	329	8.82e-48	167
MSTRG.9468	0.753335	3.32703	19.035	0.000561863	0.0341913	WATERCRESS_016462	NA	NA	NA	NA	NA	NA	NA	NA	NA	NA	NA
MSTRG.13961	1.50619	4.57832	19.0294	0.000562589	0.0341913	WATERCRESS_023600	sp|P05332|YP20_BACLI	34.706	170	95	6	20	174	7	175	2.49e-19	83.6
MSTRG.15790	-6.66236	-0.902855	19.7007	0.000567394	0.0344073	WATERCRESS_031979	sp|Q6NLC1|AB2D_ARATH	71.046	746	107	10	266	963	2	686	0	964
MSTRG.15278	-0.598097	5.47262	18.9406	0.000574183	0.0347425	WATERCRESS_031411	NA	NA	NA	NA	NA	NA	NA	NA	NA	NA	NA
MSTRG.21900	-1.94214	1.93582	18.9105	0.000578174	0.0349073	WATERCRESS_033326	sp|Q9SI38|ANR1_ARATH	86.087	230	31	1	1	229	1	230	1.2e-136	385
MSTRG.3354	1.49392	2.47621	18.8953	0.000580207	0.0349533	WATERCRESS_010862	sp|Q9LR87|CSLAA_ARATH	80.632	506	98	0	2	507	47	552	0	885
MSTRG.23443	0.757006	3.58072	18.8806	0.000582167	0.0349948	WATERCRESS_005851	sp|O23429|VA724_ARATH	98.649	222	3	0	1	222	1	222	1.39e-164	455
MSTRG.15714	0.741262	5.63555	18.8355	0.000588259	0.0351734	WATERCRESS_031892	sp|Q94JV4|SUI12_ARATH	99.115	113	1	0	82	194	1	113	5.86e-79	233
MSTRG.20030	-1.05668	3.48749	18.8327	0.000588635	0.0351734	WATERCRESS_035593	sp|P93831|CLF_ARATH	86.526	898	112	3	12	907	12	902	0	1538
MSTRG.23460	-1.27545	3.99434	18.8303	0.000588971	0.0351734	WATERCRESS_005869	NA	NA	NA	NA	NA	NA	NA	NA	NA	NA	NA
MSTRG.28157	-0.695272	4.37635	18.7891	0.000594606	0.0354331	WATERCRESS_004086	sp|Q9P258|RCC2_HUMAN	37.5	432	221	11	19	418	104	518	2.5e-86	279
MSTRG.20512	-2.69832	7.28121	18.7797	0.000595895	0.0354332	WATERCRESS_030247	NA	NA	NA	NA	NA	NA	NA	NA	NA	NA	NA
MSTRG.25205	1.21913	2.11733	18.7522	0.000599695	0.0355823	WATERCRESS_019790	sp|P38935|SMBP2_HUMAN	45.988	648	331	9	7	642	2	642	0	543
MSTRG.10597	-8.08771	-1.76364	30.0025	0.000605001	0.0357885	NA	NA	NA	NA	NA	NA	NA	NA	NA	NA	NA	NA
MSTRG.20799	-3.70695	0.0031135	18.7087	0.000605769	0.0357885	NA	NA	NA	NA	NA	NA	NA	NA	NA	NA	NA	NA
MSTRG.25465	-4.03732	0.0700084	19.3792	0.000608361	0.0358647	NA	NA	NA	NA	NA	NA	NA	NA	NA	NA	NA	NA
MSTRG.29	-3.21049	0.876329	18.6342	0.000616331	0.0360084	WATERCRESS_038426	sp|Q9FK27|FB342_ARATH	82.738	336	48	4	1	326	1	336	0	551
MSTRG.23931	1.61647	3.1861	18.6313	0.000616741	0.0360084	WATERCRESS_006327	sp|Q8N5J2|MINY1_HUMAN	35.052	194	105	3	5	183	75	262	3.14e-27	118
MSTRG.2079	9.29898	-0.221922	26.5137	0.000617009	0.0360084	WATERCRESS_040578	sp|Q67YC9|Y4141_ARATH	86.893	206	27	0	1	206	1	206	4.12e-137	384
MSTRG.3295	-0.657344	4.33016	18.628	0.000617214	0.0360084	WATERCRESS_010795	sp|P0C8Q9|Y5902_ARATH	48.039	102	49	3	70	171	152	249	5.36e-20	86.7
MSTRG.15686	-0.750372	5.41737	18.6272	0.000617339	0.0360084	WATERCRESS_031862	sp|Q43867|PME1_ARATH	87.716	578	64	1	585	1155	9	586	0	996
MSTRG.12215	1.62488	2.23655	18.5965	0.000621757	0.0361216	WATERCRESS_024836	sp|Q8RWR2|LRP1B_ARATH	64.988	417	112	10	1002	1388	39	451	4.8e-159	489
MSTRG.6839	-0.880811	5.00454	18.578	0.000624432	0.0361216	WATERCRESS_000688	sp|Q9SHL8|PILS5_ARATH	92.172	396	31	0	1	396	1	396	0	748
MSTRG.23496	0.592585	4.4294	18.5751	0.000624864	0.0361216	WATERCRESS_005903	sp|O23487|BH003_ARATH	94.647	467	25	0	1	467	1	467	0	930
MSTRG.11920	-3.0184	1.97419	18.5718	0.000625339	0.0361216	NA	NA	NA	NA	NA	NA	NA	NA	NA	NA	NA	NA
MSTRG.12042	0.797197	6.68764	18.5647	0.000626373	0.0361216	WATERCRESS_022960	sp|Q9ZQG8|FER3_ARATH	87.097	155	19	1	1	154	1	155	8.66e-98	281
MSTRG.4494	5.91591	0.0117494	20.0666	0.000627153	0.0361216	WATERCRESS_034579	sp|Q9FLA2|FDL34_ARATH	62.416	149	53	2	1	149	292	437	2.09e-48	164
MSTRG.1552	3.0263	3.72124	18.5447	0.000629295	0.0361693	WATERCRESS_037267	sp|P35132|UBC9_ARATH	98.649	148	2	0	1	148	1	148	4.29e-108	306
MSTRG.1236	-6.1491	-0.814676	18.5278	0.000631777	0.0362364	WATERCRESS_037666	sp|F4I594|RLM1A_ARATH	78.107	169	37	0	13	181	11	179	2.91e-89	283
MSTRG.32578	1.92925	1.10272	18.4925	0.000637006	0.0364603	WATERCRESS_009130	sp|Q8RWN0|ULP1C_ARATH	58.282	489	86	11	14	416	114	570	1.84e-171	494
MSTRG.31159	1.51583	5.10362	18.3492	0.00065872	0.0376249	WATERCRESS_007622	sp|O80948|JAL23_ARATH	48.963	241	106	5	3	226	61	301	9.89e-64	207
MSTRG.1918	6.3716	-1.11602	19.778	0.000665352	0.0378615	WATERCRESS_039111	sp|Q9SHD3|CCU21_ARATH	97.748	222	4	1	1	221	1	222	3.49e-161	446
MSTRG.24228	-0.705847	6.51862	18.2978	0.000666701	0.0378615	WATERCRESS_006640	sp|Q6N075|MFSD5_HUMAN	37.813	439	244	10	1	428	1	421	1.55e-74	243
MSTRG.5382	-2.9452	0.957752	18.296	0.000666987	0.0378615	WATERCRESS_029691	sp|Q9LT91|PER66_ARATH	91.304	322	27	1	1	321	1	322	0	613
MSTRG.20322	-0.568966	7.14468	18.2828	0.000669055	0.0379008	WATERCRESS_030023	sp|O82597|IPYR5_ARATH	91.781	219	14	2	1	218	1	216	5.29e-146	408
MSTRG.10985	3.12521	3.88117	18.2602	0.000672627	0.0380248	WATERCRESS_021793	sp|Q9S728|PDF1_ARATH	71.495	214	31	5	1	191	1	207	2.97e-61	195
MSTRG.10985	3.12521	3.88117	18.2602	0.000672627	0.0380248	WATERCRESS_021794	sp|Q9S728|PDF1_ARATH	96	75	3	0	1	75	232	306	7.5e-46	150
MSTRG.23206	2.32733	6.21143	18.1075	0.000697275	0.0393374	NA	NA	NA	NA	NA	NA	NA	NA	NA	NA	NA	NA
MSTRG.9715	-4.36263	-1.18718	18.0705	0.000703397	0.0396017	NA	NA	NA	NA	NA	NA	NA	NA	NA	NA	NA	NA
MSTRG.13676	-11.2463	1.83295	20.4448	0.000708811	0.039825	WATERCRESS_023279	sp|Q9LXE5|DRM1L_ARATH	67.47	83	22	2	3	80	434	516	2.42e-29	111
MSTRG.13676	-11.2463	1.83295	20.4448	0.000708811	0.039825	WATERCRESS_023280	sp|Q9M548|DRM2_ARATH	89.189	37	4	0	19	55	583	619	6.78e-16	73.6
MSTRG.22186	-0.95561	5.22669	18.0267	0.000710731	0.0398516	WATERCRESS_033630	sp|Q54ED4|GRWD1_DICDI	45.035	433	217	6	200	632	68	479	2.12e-120	369
MSTRG.27512	1.18165	4.13892	18.0024	0.000714837	0.0400003	WATERCRESS_003397	NA	NA	NA	NA	NA	NA	NA	NA	NA	NA	NA
MSTRG.23428	-0.762852	3.90783	17.951	0.000723598	0.0404084	WATERCRESS_005838	sp|Q93W28|Y4554_ARATH	87.423	326	39	2	11	335	13	337	0	565
MSTRG.14313	2.05359	2.71469	17.9396	0.000725565	0.0404363	WATERCRESS_023993	sp|P30302|PIP23_ARATH	94.306	281	16	0	49	329	4	284	0	536
MSTRG.9226	-0.616599	5.75506	17.9218	0.000728638	0.0405255	WATERCRESS_016197	sp|Q9ZQR3|Y2451_ARATH	31.412	503	302	20	5	482	6	490	4.08e-53	195
MSTRG.21964	-0.692408	3.90162	17.8957	0.000733184	0.0406634	WATERCRESS_033382	sp|Q852U6|RHY1A_ARATH	32.374	139	73	3	76	193	110	248	2.63e-12	66.6
MSTRG.22629	-0.446893	7.9582	17.8906	0.000734071	0.0406634	WATERCRESS_036122	sp|Q9FKS8|LHT1_ARATH	94.619	446	22	2	1	444	1	446	0	868
MSTRG.14551	-0.616217	6.28029	17.8216	0.000746234	0.0412542	WATERCRESS_024249	sp|Q9SIZ4|Y2027_ARATH	75.202	496	92	8	1	473	2	489	0	722
MSTRG.2176	4.42788	0.714915	17.7639	0.00075658	0.0415531	WATERCRESS_039613	NA	NA	NA	NA	NA	NA	NA	NA	NA	NA	NA
MSTRG.10307	2.45288	0.613708	17.7628	0.000756788	0.0415531	WATERCRESS_017347	sp|Q94C26|PCC1_ARATH	65.385	52	13	2	1	48	1	51	1.66e-13	64.7
MSTRG.22731	10.3147	5.97106	17.7536	0.000758443	0.0415531	NA	NA	NA	NA	NA	NA	NA	NA	NA	NA	NA	NA
MSTRG.23021	-8.3714	-0.967545	20.0908	0.000758856	0.0415531	NA	NA	NA	NA	NA	NA	NA	NA	NA	NA	NA	NA
MSTRG.22671	-1.30048	3.65406	17.7495	0.000759189	0.0415531	WATERCRESS_036167	sp|Q38897|BEL1_ARATH	83.468	617	76	7	1	597	1	611	0	936
MSTRG.17436	9.80937	1.27742	19.1303	0.000761335	0.0415879	WATERCRESS_028847	NA	NA	NA	NA	NA	NA	NA	NA	NA	NA	NA
MSTRG.20373	-1.16765	1.97914	17.7266	0.000763357	0.0416158	WATERCRESS_030091	sp|Q8H1F6|DGP3_ARATH	95.699	372	15	1	1	371	1	372	0	727
MSTRG.20345	-1.0634	7.1987	17.7033	0.000767621	0.0417656	WATERCRESS_030054	sp|Q93WF6|SAG21_ARATH	88.66	97	11	0	1	97	1	97	1.28e-51	159
MSTRG.5538	-0.805961	3.44494	17.6727	0.00077328	0.0419905	WATERCRESS_029848	sp|Q9LTX3|PPOX1_ARATH	88.55	524	43	4	1	511	11	530	0	926
MSTRG.31045	-9.26233	0.449421	19.0233	0.000778687	0.0422009	WATERCRESS_007498	NA	NA	NA	NA	NA	NA	NA	NA	NA	NA	NA
MSTRG.13141	0.718688	3.95047	17.6207	0.000782981	0.0423502	WATERCRESS_025816	sp|Q8RWQ5|FBT4_ARATH	92.872	491	35	0	136	626	1	491	0	891
MSTRG.7693	-1.5173	1.31237	17.5705	0.000792486	0.0427409	WATERCRESS_001502	sp|Q67YI6|ATL65_ARATH	88.078	411	38	8	1	400	1	411	0	607
MSTRG.17433	8.98858	0.3764	18.9353	0.00079331	0.0427409	WATERCRESS_028842	sp|O80813|YC20L_ARATH	67.886	246	28	5	1	244	1	197	4.86e-104	302
MSTRG.13198	8.41629	-1.1844	31.9064	0.000799893	0.0430114	WATERCRESS_025874	sp|D4N501|DIOX2_PAPSO	35.119	168	101	3	1	165	189	351	2.21e-31	119
MSTRG.30048	2.31163	4.23318	17.5177	0.000802622	0.0430741	WATERCRESS_012802	NA	NA	NA	NA	NA	NA	NA	NA	NA	NA	NA
MSTRG.22749	-7.61305	0.604276	17.5016	0.000805744	0.0431575	WATERCRESS_005153	sp|P20664|PRI1_MOUSE	38.677	393	208	8	77	450	34	412	7.02e-89	279
MSTRG.23069	-6.33139	0.291241	17.4651	0.000812854	0.0434537	WATERCRESS_005530	sp|O23095|RLA12_ARATH	70.677	133	19	1	1	133	1	113	2.19e-44	143
MSTRG.4987	-0.704472	6.06002	17.4336	0.000819064	0.0437009	WATERCRESS_029263	sp|Q9FHH8|COL5_ARATH	75.138	181	41	3	1	177	1	181	1.21e-87	266
MSTRG.7482	0.650561	6.17509	17.4078	0.000824195	0.0437996	WATERCRESS_001286	sp|Q94CE5|GATP_ARATH	87.476	519	49	2	1	518	1	504	0	932
MSTRG.5167	-0.54501	4.94816	17.4064	0.000824472	0.0437996	WATERCRESS_029448	sp|Q9FLP7|FB294_ARATH	62.088	182	28	5	121	268	162	336	7.48e-62	202
MSTRG.22905	-1.38169	6.35457	17.4003	0.000825687	0.0437996	WATERCRESS_005319	sp|Q9FKA4|PER62_ARATH	86.834	319	41	1	1	318	1	319	0	566
MSTRG.25312	-1.5667	8.4181	17.3473	0.000836352	0.04428	WATERCRESS_019898	sp|Q41963|TIP12_ARATH	89.328	253	26	1	1	252	1	253	9.45e-160	446
MSTRG.20884	-0.837424	3.65851	17.3229	0.00084131	0.044457	WATERCRESS_034850	NA	NA	NA	NA	NA	NA	NA	NA	NA	NA	NA
MSTRG.20884	-0.837424	3.65851	17.3229	0.00084131	0.044457	WATERCRESS_034851	sp|Q94F39|AFP3_ARATH	73.14	242	52	2	18	258	1	230	9.64e-110	318
MSTRG.1008	3.06329	1.21074	17.3123	0.000843476	0.0444861	WATERCRESS_037241	sp|F4HPA7|MD10B_ARATH	81.081	185	34	1	6	189	4	188	2.88e-107	308
MSTRG.19900	-3.27089	1.36981	17.2681	0.000852565	0.0448692	WATERCRESS_035462	NA	NA	NA	NA	NA	NA	NA	NA	NA	NA	NA
MSTRG.24386	-0.473249	7.26175	17.2612	0.000853999	0.0448692	WATERCRESS_006816	sp|Q9SUM3|NCPR2_ARATH	85.714	700	67	3	13	679	12	711	0	1172
MSTRG.17106	-3.4865	0.774056	17.2304	0.000860426	0.0451121	WATERCRESS_028480	sp|Q9C9L5|WAKLH_ARATH	74.606	634	146	6	8	631	164	792	0	925
[truncated: 50 more rows]

## Sheet: S P- 60vs102
genes	logFC	logCPM	F	PValue	FDR	WX_geneID	Uniprot_ID	pident	length	mismatch	gapopen	qstart	qend	sstart	send	evalue	bitscore
[truncated: 296 more rows]

[truncated: 5 more sheets: S P- 60vsWXVITA, S P- 102vsWXVITA, S P+ 60vs102, S P+ 60vsWXVITA, S P+ 102vsWXVITA]
